# Supplementary material for: The Long Terminal Repeats of ERV6 Are Activated in Pre-Implantation Embryos of Cynomolgus Monkey
Source: Cells. 2021 Oct 9;10(10):2710. doi: 10.3390/cells10102710 (PMC8534818; doi:10.3390/cells10102710)
Supplement: Supplementary file 1 [file cells-10-02710-s001.zip]

Archive with 7 entries (5 files):
- cells-1365745-SI/
- cells-1365745-SI/Supplementary Files/
- cells-1365745-SI/Supplementary Files/Figure S1.pdf
- cells-1365745-SI/Supplementary Files/Figure S2.pdf
- cells-1365745-SI/Supplementary Files/Table S1.xlsx
- cells-1365745-SI/Supplementary Files/Table S2.xlsx
- cells-1365745-SI/Supplementary Files/Table S3.xlsx
