# Supplementary material for: The Long Terminal Repeats of ERV6 Are Activated in Pre-Implantation Embryos of Cynomolgus Monkey
Source: Cells. 2021 Oct 9;10(10):2710. doi: 10.3390/cells10102710 (PMC8534818; doi:10.3390/cells10102710)
Supplement: Supplementary file 1 [file cells-10-02710-s001.zip › cells-1365745-SI/Supplementary Files/Table S1.xlsx]

## Sheet: Table 1
Table. 1 Primers used to clone coding sequences of pluripotent genes and primers for RT-PCR.
Gene	Primers	Length	ACCESSION
ESRRB	5' ATGCTGCTGAATAGGATGTC 3'	1317	XM_015454025.1
	5' TCAGACCTTGGCCTCCA 3'
SMAD3	5' ATGTCGTCCATCCTGCCTT 3'	1278	XM_005559876.2
	5' CTAAGACACACTGGAACAGCG 3'
KLF4	5' ATGAGGCAGCCACCTGG 3'	1440	NM_001285338.1
	5' TTAAAAATGCCTCTTCATGTGTAA 3'
SOX2	5' ATGTACAACATGATGGAGACGGAGC 3'	960	XM_005546468.2
	5' TCACATGTGCGAGAGGGGCA 3'
HNF4A	5' ATGGTCAGTGTGAACG 3'	1359	XM_005569075.2
	5' CTAGATAACTTCCTGCTT 3'
POU5F1	5' ATGGCGGGACACCTGG 3'	1083	XM_005553576.2
	5' TCAGTTTGAATGCATGGGAG 3'
GAPDH	5' ATGGGGAAGGTGAAGGTCG 3'	158	XM_005569912.2
	5' TGGGTGGAATCATACTGGAACA 3'
MacERV6LTR1a39	5' CCTGTTGTTTCTGGGTTCTTCA 3'	169
	5' GGACTTTTATGCCTGGGAGC 3'

## Sheet: Table 2
Table. 2 Short hairpin RNA (shRNA) primers targeting MacERV6LTR1a and shRNA scrambled control primers.
Primer Name	Sequence(enter all sequence 5' to 3')	Enzyme
shCon_top	5'- TGCGTTCAATTAGCAGACCATTCAAGAGATGGTCTGCTAATTGAACGCTTTTTTC -3'	HpaI
shCon_bottom	5'- TCGAGAAAAAAGCGTTCAATTAGCAGACCATCTCTTGAATGGTCTGCTAATTGAACGCA -3'	XhoI
sh109_top	5'- tcgagACCAAATCAACTGAGCATGCGTTCAAGAGACGCATGCTCAGTTGATTTGGttttttg -3'	XhoI
sh109_bottom	5'- gatccAAAAAACCAAATCAACTGAGCATGCGTCTCTTGAACGCATGCTCAGTTGATTTGGTc -3'	BamHI
sh149_top	5'- TGGACACCGAAATTCAAGAAGCTTCAAGAGAGCTTCTTGAATTTCGGTGTCCTTTTTTC -3'	HpaI
sh149_bottom	5'- TCGAGAAAAAAGGACACCGAAATTCAAGAAGCTCTCTTGAAGCTTCTTGAATTTCGGTGTCCA -3'	XhoI
sh346_top	5'- tcgagGTCTGAGAGTGTATGCATATTTTCAAGAGAAATATGCATACACTCTCAGACttttttg -3'	XhoI
sh346_bottom	5'- gatccAAAAAAGTCTGAGAGTGTATGCATATTTCTCTTGAAAATATGCATACACTCTCAGACc-3'	BamHI
