# Supplementary material for: The Long Terminal Repeats of ERV6 Are Activated in Pre-Implantation Embryos of Cynomolgus Monkey
Source: Cells. 2021 Oct 9;10(10):2710. doi: 10.3390/cells10102710 (PMC8534818; doi:10.3390/cells10102710)
Supplement: Supplementary file 1 [file cells-10-02710-s001.zip › cells-1365745-SI/Supplementary Files/Table S2.xlsx]

## Sheet: Sheet1
Table S2 Short hairpin RNA (shRNA) primers targeting MacERV6LTR1a and shRNA scrambled control primers.
Primer Name	Sequence(enter all sequence 5' to 3')	Enzyme
shCon_top	5'- TGCGTTCAATTAGCAGACCATTCAAGAGATGGTCTGCTAATTGAACGCTTTTTTC -3'	HpaI
shCon_bottom	5'- TCGAGAAAAAAGCGTTCAATTAGCAGACCATCTCTTGAATGGTCTGCTAATTGAACGCA -3'	XhoI
sh109_top	5'- tcgagACCAAATCAACTGAGCATGCGTTCAAGAGACGCATGCTCAGTTGATTTGGttttttg -3'	XhoI
sh109_bottom	5'- gatccAAAAAACCAAATCAACTGAGCATGCGTCTCTTGAACGCATGCTCAGTTGATTTGGTc -3'	BamHI
sh149_top	5'- TGGACACCGAAATTCAAGAAGCTTCAAGAGAGCTTCTTGAATTTCGGTGTCCTTTTTTC -3'	HpaI
sh149_bottom	5'- TCGAGAAAAAAGGACACCGAAATTCAAGAAGCTCTCTTGAAGCTTCTTGAATTTCGGTGTCCA -3'	XhoI
sh346_top	5'- tcgagGTCTGAGAGTGTATGCATATTTTCAAGAGAAATATGCATACACTCTCAGACttttttg -3'	XhoI
sh346_bottom	5'- gatccAAAAAAGTCTGAGAGTGTATGCATATTTCTCTTGAAAATATGCATACACTCTCAGACc-3'	BamHI
