# Supplementary material for: The Long Terminal Repeats of ERV6 Are Activated in Pre-Implantation Embryos of Cynomolgus Monkey
Source: Cells. 2021 Oct 9;10(10):2710. doi: 10.3390/cells10102710 (PMC8534818; doi:10.3390/cells10102710)
Supplement: Supplementary file 1 [file cells-10-02710-s001.zip › cells-1365745-SI/Supplementary Files/Table S3.xlsx]

## Sheet: TrB sh346 VS shscramble UP
Category	CategoryID	GO	Description	PARENT_GO	LogP	Enrichment	Z-score	#TotalGeneInLibrary	#GeneInGO	#GeneInHitList	#GeneInGOAndHitList	%InGO	STDV %InGO	GeneID	Hits	Log(q-value)	GeneList
GO Cellular Components	20	GO:0098798	mitochondrial protein-containing complex		-29	15	21	28162	265	247	34	14	2.2	509|1537|4695|4702|4715|4722|4725|5162|6183|6392|9556|10884|10989|11331|26517|27089|28977|29074|29103|51069|51073|51081|51253|56993|64928|64963|65003|79590|80273|84833|90871|124995|401505|440574	ATP5F1C|CYC1|NDUFA2|NDUFA8|NDUFB9|NDUFS3|NDUFS5|PDHB|MRPS12|SDHD|ATP5MJ|MRPS30|IMMT|PHB2|TIMM13|UQCRQ|MRPL42|MRPL18|DNAJC15|MRPL2|MRPL4|MRPS7|MRPL37|TOMM22|MRPL14|MRPS11|MRPL11|MRPL24|GRPEL1|ATP5MK|DMAC1|MRPL10|TOMM5|MICOS10	-24	MyList
GO Cellular Components	20	GO:0005743	mitochondrial inner membrane		-24	8.8	16	28162	493	247	38	15	2.3	292|509|1537|1583|3329|4695|4702|4715|4722|4725|6183|6392|9556|10884|10989|11331|23203|25915|26517|27069|27089|28977|29074|29103|30968|51069|51073|51081|51253|64928|64963|65003|79590|80273|84833|90871|124995|440574	SLC25A5|ATP5F1C|CYC1|CYP11A1|HSPD1|NDUFA2|NDUFA8|NDUFB9|NDUFS3|NDUFS5|MRPS12|SDHD|ATP5MJ|MRPS30|IMMT|PHB2|PMPCA|NDUFAF3|TIMM13|GHITM|UQCRQ|MRPL42|MRPL18|DNAJC15|STOML2|MRPL2|MRPL4|MRPS7|MRPL37|MRPL14|MRPS11|MRPL11|MRPL24|GRPEL1|ATP5MK|DMAC1|MRPL10|MICOS10	-20	MyList
GO Cellular Components	20	GO:0005759	mitochondrial matrix		-22	8.6	16	28162	476	247	36	15	2.2	292|509|708|1583|3329|3420|4191|4722|4942|5162|6183|7019|7284|10249|10449|10531|10884|11315|23203|25824|28977|29074|29103|51069|51073|51081|51253|64216|64928|64963|65003|79590|79731|79922|80273|124995	SLC25A5|ATP5F1C|C1QBP|CYP11A1|HSPD1|IDH3B|MDH2|NDUFS3|OAT|PDHB|MRPS12|TFAM|TUFM|GLYAT|ACAA2|PITRM1|MRPS30|PARK7|PMPCA|PRDX5|MRPL42|MRPL18|DNAJC15|MRPL2|MRPL4|MRPS7|MRPL37|TFB2M|MRPL14|MRPS11|MRPL11|MRPL24|NARS2|MRM1|GRPEL1|MRPL10	-19	MyList
GO Cellular Components	20	GO:0005740	mitochondrial envelope		-22	6.4	14	28162	778	247	44	18	2.4	292|509|1537|1583|3329|4695|4702|4715|4722|4725|6183|6392|9556|10884|10989|11315|11331|23203|25915|26517|27069|27089|28977|29074|29103|30968|51012|51069|51073|51081|51253|55803|56616|56993|64928|64963|65003|79590|80273|84833|90871|124995|401505|440574	SLC25A5|ATP5F1C|CYC1|CYP11A1|HSPD1|NDUFA2|NDUFA8|NDUFB9|NDUFS3|NDUFS5|MRPS12|SDHD|ATP5MJ|MRPS30|IMMT|PARK7|PHB2|PMPCA|NDUFAF3|TIMM13|GHITM|UQCRQ|MRPL42|MRPL18|DNAJC15|STOML2|PRELID3B|MRPL2|MRPL4|MRPS7|MRPL37|ADAP2|DIABLO|TOMM22|MRPL14|MRPS11|MRPL11|MRPL24|GRPEL1|ATP5MK|DMAC1|MRPL10|TOMM5|MICOS10	-19	MyList
GO Cellular Components	20	GO:0019866	organelle inner membrane		-22	7.8	15	28162	552	247	38	15	2.3	292|509|1537|1583|3329|4695|4702|4715|4722|4725|6183|6392|9556|10884|10989|11331|23203|25915|26517|27069|27089|28977|29074|29103|30968|51069|51073|51081|51253|64928|64963|65003|79590|80273|84833|90871|124995|440574	SLC25A5|ATP5F1C|CYC1|CYP11A1|HSPD1|NDUFA2|NDUFA8|NDUFB9|NDUFS3|NDUFS5|MRPS12|SDHD|ATP5MJ|MRPS30|IMMT|PHB2|PMPCA|NDUFAF3|TIMM13|GHITM|UQCRQ|MRPL42|MRPL18|DNAJC15|STOML2|MRPL2|MRPL4|MRPS7|MRPL37|MRPL14|MRPS11|MRPL11|MRPL24|GRPEL1|ATP5MK|DMAC1|MRPL10|MICOS10	-19	MyList
GO Cellular Components	20	GO:0031966	mitochondrial membrane		-20	6.2	14	28162	730	247	40	16	2.3	292|509|1537|1583|3329|4695|4702|4715|4722|4725|6183|6392|9556|10884|10989|11331|23203|25915|26517|27069|27089|28977|29074|29103|30968|51069|51073|51081|51253|56993|64928|64963|65003|79590|80273|84833|90871|124995|401505|440574	SLC25A5|ATP5F1C|CYC1|CYP11A1|HSPD1|NDUFA2|NDUFA8|NDUFB9|NDUFS3|NDUFS5|MRPS12|SDHD|ATP5MJ|MRPS30|IMMT|PHB2|PMPCA|NDUFAF3|TIMM13|GHITM|UQCRQ|MRPL42|MRPL18|DNAJC15|STOML2|MRPL2|MRPL4|MRPS7|MRPL37|TOMM22|MRPL14|MRPS11|MRPL11|MRPL24|GRPEL1|ATP5MK|DMAC1|MRPL10|TOMM5|MICOS10	-16	MyList
GO Cellular Components	20	GO:0044391	ribosomal subunit		-19	14	17	28162	187	247	23	9.3	1.8	6124|6155|6160|6183|6194|6210|6224|6230|10884|11224|28977|28985|29074|51069|51073|51081|51121|51253|64928|64963|65003|79590|124995	RPL4|RPL27|RPL31|MRPS12|RPS6|RPS15A|RPS20|RPS25|MRPS30|RPL35|MRPL42|MCTS1|MRPL18|MRPL2|MRPL4|MRPS7|RPL26L1|MRPL37|MRPL14|MRPS11|MRPL11|MRPL24|MRPL10	-16	MyList
GO Molecular Functions	21	GO:0003735	structural constituent of ribosome		-18	14	16	28162	180	247	22	8.9	1.8	6124|6155|6160|6183|6194|6210|6224|6230|10884|11224|28977|29074|51069|51073|51081|51121|51253|64928|64963|65003|79590|124995	RPL4|RPL27|RPL31|MRPS12|RPS6|RPS15A|RPS20|RPS25|MRPS30|RPL35|MRPL42|MRPL18|MRPL2|MRPL4|MRPS7|RPL26L1|MRPL37|MRPL14|MRPS11|MRPL11|MRPL24|MRPL10	-15	MyList
KEGG Pathway	24	ko03010	Ribosome		-17	15	16	28162	153	247	20	8.1	1.7	2197|6124|6155|6160|6183|6194|6210|6224|6230|11224|29074|51069|51073|51081|51121|64928|64963|65003|79590|124995	FAU|RPL4|RPL27|RPL31|MRPS12|RPS6|RPS15A|RPS20|RPS25|RPL35|MRPL18|MRPL2|MRPL4|MRPS7|RPL26L1|MRPL14|MRPS11|MRPL11|MRPL24|MRPL10	-14	MyList
KEGG Pathway	24	hsa03010	Ribosome		-17	15	16	28162	153	247	20	8.1	1.7	2197|6124|6155|6160|6183|6194|6210|6224|6230|11224|29074|51069|51073|51081|51121|64928|64963|65003|79590|124995	FAU|RPL4|RPL27|RPL31|MRPS12|RPS6|RPS15A|RPS20|RPS25|RPL35|MRPL18|MRPL2|MRPL4|MRPS7|RPL26L1|MRPL14|MRPS11|MRPL11|MRPL24|MRPL10	-14	MyList
GO Cellular Components	20	GO:1990904	ribonucleoprotein complex		-17	5.8	12	28162	731	247	37	15	2.3	1965|6124|6155|6160|6183|6194|6210|6224|6230|7411|8668|9221|10146|10884|10969|11224|25804|26156|28977|28985|29074|51069|51073|51081|51118|51121|51253|51574|56342|60489|64928|64963|65003|79590|84292|117246|124995	EIF2S1|RPL4|RPL27|RPL31|MRPS12|RPS6|RPS15A|RPS20|RPS25|VBP1|EIF3I|NOLC1|G3BP1|MRPS30|EBNA1BP2|RPL35|LSM4|RSL1D1|MRPL42|MCTS1|MRPL18|MRPL2|MRPL4|MRPS7|UTP11|RPL26L1|MRPL37|LARP7|PPAN|APOBEC3G|MRPL14|MRPS11|MRPL11|MRPL24|WDR83|FTSJ3|MRPL10	-14	MyList
GO Cellular Components	20	GO:0005840	ribosome		-17	11	14	28162	243	247	23	9.3	1.8	6124|6155|6160|6183|6194|6210|6224|6230|10884|11224|28977|28985|29074|51069|51073|51081|51121|51253|64928|64963|65003|79590|124995	RPL4|RPL27|RPL31|MRPS12|RPS6|RPS15A|RPS20|RPS25|MRPS30|RPL35|MRPL42|MCTS1|MRPL18|MRPL2|MRPL4|MRPS7|RPL26L1|MRPL37|MRPL14|MRPS11|MRPL11|MRPL24|MRPL10	-13	MyList
GO Biological Processes	19	GO:0042254	ribosome biogenesis		-14	8.5	12	28162	307	247	23	9.3	1.8	708|2752|6155|6194|6230|9221|10969|11224|26156|51010|51081|51118|51121|51491|56342|64216|64963|79922|84365|114049|117246|124995|404672	C1QBP|GLUL|RPL27|RPS6|RPS25|NOLC1|EBNA1BP2|RPL35|RSL1D1|EXOSC3|MRPS7|UTP11|RPL26L1|NOP16|PPAN|TFB2M|MRPS11|MRM1|NIFK|BUD23|FTSJ3|MRPL10|GTF2H5	-11	MyList
GO Biological Processes	19	GO:0006412	translation		-14	5.2	11	28162	717	247	33	13	2.2	708|1965|1973|5917|6124|6155|6160|6183|6194|6210|6224|6230|6470|7284|8668|9221|10884|11224|28977|28985|29074|51069|51073|51081|51121|51253|55124|64928|64963|65003|79590|79731|124995	C1QBP|EIF2S1|EIF4A1|RARS1|RPL4|RPL27|RPL31|MRPS12|RPS6|RPS15A|RPS20|RPS25|SHMT1|TUFM|EIF3I|NOLC1|MRPS30|RPL35|MRPL42|MCTS1|MRPL18|MRPL2|MRPL4|MRPS7|RPL26L1|MRPL37|PIWIL2|MRPL14|MRPS11|MRPL11|MRPL24|NARS2|MRPL10	-11	MyList
GO Cellular Components	20	GO:0098800	inner mitochondrial membrane protein complex		-14	14	14	28162	142	247	17	6.9	1.6	509|1537|4695|4702|4715|4722|4725|6392|9556|10989|11331|27089|29103|80273|84833|90871|440574	ATP5F1C|CYC1|NDUFA2|NDUFA8|NDUFB9|NDUFS3|NDUFS5|SDHD|ATP5MJ|IMMT|PHB2|UQCRQ|DNAJC15|GRPEL1|ATP5MK|DMAC1|MICOS10	-11	MyList
GO Biological Processes	19	GO:0007005	mitochondrion organization		-14	6	11	28162	548	247	29	12	2	292|509|3329|4695|4702|4715|4722|4725|7019|7037|10134|10449|10531|10989|11315|11331|23203|25915|26517|27069|29103|30968|56993|64216|80273|90871|219293|401505|440574	SLC25A5|ATP5F1C|HSPD1|NDUFA2|NDUFA8|NDUFB9|NDUFS3|NDUFS5|TFAM|TFRC|BCAP31|ACAA2|PITRM1|IMMT|PARK7|PHB2|PMPCA|NDUFAF3|TIMM13|GHITM|DNAJC15|STOML2|TOMM22|TFB2M|GRPEL1|DMAC1|ATAD3C|TOMM5|MICOS10	-11	MyList
GO Biological Processes	19	GO:0043043	peptide biosynthetic process		-14	5.1	11	28162	743	247	33	13	2.2	708|1965|1973|5917|6124|6155|6160|6183|6194|6210|6224|6230|6470|7284|8668|9221|10884|11224|28977|28985|29074|51069|51073|51081|51121|51253|55124|64928|64963|65003|79590|79731|124995	C1QBP|EIF2S1|EIF4A1|RARS1|RPL4|RPL27|RPL31|MRPS12|RPS6|RPS15A|RPS20|RPS25|SHMT1|TUFM|EIF3I|NOLC1|MRPS30|RPL35|MRPL42|MCTS1|MRPL18|MRPL2|MRPL4|MRPS7|RPL26L1|MRPL37|PIWIL2|MRPL14|MRPS11|MRPL11|MRPL24|NARS2|MRPL10	-11	MyList
GO Biological Processes	19	GO:0070125	mitochondrial translational elongation		-13	18	15	28162	89	247	14	5.7	1.5	6183|7284|10884|28977|29074|51069|51073|51081|51253|64928|64963|65003|79590|124995	MRPS12|TUFM|MRPS30|MRPL42|MRPL18|MRPL2|MRPL4|MRPS7|MRPL37|MRPL14|MRPS11|MRPL11|MRPL24|MRPL10	-10	MyList
GO Cellular Components	20	GO:0015934	large ribosomal subunit		-13	15	14	28162	115	247	15	6.1	1.5	6124|6155|6160|10884|11224|28977|29074|51069|51073|51121|51253|64928|65003|79590|124995	RPL4|RPL27|RPL31|MRPS30|RPL35|MRPL42|MRPL18|MRPL2|MRPL4|RPL26L1|MRPL37|MRPL14|MRPL11|MRPL24|MRPL10	-9.9	MyList
GO Biological Processes	19	GO:0140053	mitochondrial gene expression		-13	12	13	28162	165	247	17	6.9	1.6	708|6183|7019|7284|10884|28977|29074|51069|51073|51081|51253|64216|64928|64963|65003|79590|124995	C1QBP|MRPS12|TFAM|TUFM|MRPS30|MRPL42|MRPL18|MRPL2|MRPL4|MRPS7|MRPL37|TFB2M|MRPL14|MRPS11|MRPL11|MRPL24|MRPL10	-9.9	MyList
GO Biological Processes	19	GO:0022613	ribonucleoprotein complex biogenesis		-13	6.3	11	28162	473	247	26	11	2	708|2752|6155|6194|6230|8668|9221|10969|11224|25804|26156|28985|51010|51081|51118|51121|51491|56342|64216|64963|79922|84365|114049|117246|124995|404672	C1QBP|GLUL|RPL27|RPS6|RPS25|EIF3I|NOLC1|EBNA1BP2|RPL35|LSM4|RSL1D1|MCTS1|EXOSC3|MRPS7|UTP11|RPL26L1|NOP16|PPAN|TFB2M|MRPS11|MRM1|NIFK|BUD23|FTSJ3|MRPL10|GTF2H5	-9.9	MyList
GO Cellular Components	20	GO:0000313	organellar ribosome		-12	17	14	28162	87	247	13	5.3	1.4	6183|10884|28977|29074|51069|51073|51081|51253|64928|64963|65003|79590|124995	MRPS12|MRPS30|MRPL42|MRPL18|MRPL2|MRPL4|MRPS7|MRPL37|MRPL14|MRPS11|MRPL11|MRPL24|MRPL10	-9.1	MyList
GO Cellular Components	20	GO:0005761	mitochondrial ribosome		-12	17	14	28162	87	247	13	5.3	1.4	6183|10884|28977|29074|51069|51073|51081|51253|64928|64963|65003|79590|124995	MRPS12|MRPS30|MRPL42|MRPL18|MRPL2|MRPL4|MRPS7|MRPL37|MRPL14|MRPS11|MRPL11|MRPL24|MRPL10	-9.1	MyList
GO Biological Processes	19	GO:0032543	mitochondrial translation		-12	13	13	28162	134	247	15	6.1	1.5	708|6183|7284|10884|28977|29074|51069|51073|51081|51253|64928|64963|65003|79590|124995	C1QBP|MRPS12|TUFM|MRPS30|MRPL42|MRPL18|MRPL2|MRPL4|MRPS7|MRPL37|MRPL14|MRPS11|MRPL11|MRPL24|MRPL10	-9	MyList
GO Biological Processes	19	GO:0070126	mitochondrial translational termination		-12	17	14	28162	89	247	13	5.3	1.4	6183|10884|28977|29074|51069|51073|51081|51253|64928|64963|65003|79590|124995	MRPS12|MRPS30|MRPL42|MRPL18|MRPL2|MRPL4|MRPS7|MRPL37|MRPL14|MRPS11|MRPL11|MRPL24|MRPL10	-9	MyList
GO Biological Processes	19	GO:0006415	translational termination		-11	14	13	28162	105	247	13	5.3	1.4	6183|10884|28977|29074|51069|51073|51081|51253|64928|64963|65003|79590|124995	MRPS12|MRPS30|MRPL42|MRPL18|MRPL2|MRPL4|MRPS7|MRPL37|MRPL14|MRPS11|MRPL11|MRPL24|MRPL10	-8.1	MyList
GO Biological Processes	19	GO:0006414	translational elongation		-11	12	12	28162	135	247	14	5.7	1.5	6183|7284|10884|28977|29074|51069|51073|51081|51253|64928|64963|65003|79590|124995	MRPS12|TUFM|MRPS30|MRPL42|MRPL18|MRPL2|MRPL4|MRPS7|MRPL37|MRPL14|MRPS11|MRPL11|MRPL24|MRPL10	-7.9	MyList
GO Biological Processes	19	GO:0006091	generation of precursor metabolites and energy		-10	5.2	9.2	28162	524	247	24	9.7	1.9	509|1537|2023|2877|3420|4191|4436|4504|4695|4702|4715|4722|4725|5162|5223|5260|5860|6392|11315|11331|27069|27089|29103|30968	ATP5F1C|CYC1|ENO1|GPX2|IDH3B|MDH2|MSH2|MT3|NDUFA2|NDUFA8|NDUFB9|NDUFS3|NDUFS5|PDHB|PGAM1|PHKG1|QDPR|SDHD|PARK7|PHB2|GHITM|UQCRQ|DNAJC15|STOML2	-7.4	MyList
GO Biological Processes	19	GO:0006119	oxidative phosphorylation		-10	11	11	28162	148	247	14	5.7	1.5	509|1537|4436|4695|4702|4715|4722|4725|6392|11315|27069|27089|29103|30968	ATP5F1C|CYC1|MSH2|NDUFA2|NDUFA8|NDUFB9|NDUFS3|NDUFS5|SDHD|PARK7|GHITM|UQCRQ|DNAJC15|STOML2	-7.3	MyList
GO Cellular Components	20	GO:0000315	organellar large ribosomal subunit		-10	20	14	28162	57	247	10	4	1.3	10884|28977|29074|51069|51073|51253|64928|65003|79590|124995	MRPS30|MRPL42|MRPL18|MRPL2|MRPL4|MRPL37|MRPL14|MRPL11|MRPL24|MRPL10	-7.3	MyList
GO Cellular Components	20	GO:0005762	mitochondrial large ribosomal subunit		-10	20	14	28162	57	247	10	4	1.3	10884|28977|29074|51069|51073|51253|64928|65003|79590|124995	MRPS30|MRPL42|MRPL18|MRPL2|MRPL4|MRPL37|MRPL14|MRPL11|MRPL24|MRPL10	-7.3	MyList
GO Biological Processes	19	GO:0034660	ncRNA metabolic process		-10	5.3	9.1	28162	494	247	23	9.3	1.8	5917|6155|6194|6230|9221|10969|11224|26156|51010|51118|51574|51728|55124|60487|64216|64963|79731|79922|84365|114049|115708|117246|404672	RARS1|RPL27|RPS6|RPS25|NOLC1|EBNA1BP2|RPL35|RSL1D1|EXOSC3|UTP11|LARP7|POLR3K|PIWIL2|TRMT11|TFB2M|MRPS11|NARS2|MRM1|NIFK|BUD23|TRMT61A|FTSJ3|GTF2H5	-7.2	MyList
KEGG Pathway	24	ko00190	Oxidative phosphorylation		-9.7	11	11	28162	133	247	13	5.3	1.4	495|509|525|1537|4695|4702|4715|4722|4725|6392|8992|27089|245972	ATP4A|ATP5F1C|ATP6V1B1|CYC1|NDUFA2|NDUFA8|NDUFB9|NDUFS3|NDUFS5|SDHD|ATP6V0E1|UQCRQ|ATP6V0D2	-6.9	MyList
KEGG Pathway	24	hsa00190	Oxidative phosphorylation		-9.7	11	11	28162	133	247	13	5.3	1.4	495|509|525|1537|4695|4702|4715|4722|4725|6392|8992|27089|245972	ATP4A|ATP5F1C|ATP6V1B1|CYC1|NDUFA2|NDUFA8|NDUFB9|NDUFS3|NDUFS5|SDHD|ATP6V0E1|UQCRQ|ATP6V0D2	-6.9	MyList
GO Biological Processes	19	GO:0006364	rRNA processing		-9.7	8	10	28162	228	247	16	6.5	1.6	6155|6194|6230|9221|10969|11224|26156|51010|51118|64216|64963|79922|84365|114049|117246|404672	RPL27|RPS6|RPS25|NOLC1|EBNA1BP2|RPL35|RSL1D1|EXOSC3|UTP11|TFB2M|MRPS11|MRM1|NIFK|BUD23|FTSJ3|GTF2H5	-6.8	MyList
GO Biological Processes	19	GO:0016072	rRNA metabolic process		-9.4	7.7	9.7	28162	238	247	16	6.5	1.6	6155|6194|6230|9221|10969|11224|26156|51010|51118|64216|64963|79922|84365|114049|117246|404672	RPL27|RPS6|RPS25|NOLC1|EBNA1BP2|RPL35|RSL1D1|EXOSC3|UTP11|TFB2M|MRPS11|MRM1|NIFK|BUD23|FTSJ3|GTF2H5	-6.6	MyList
GO Biological Processes	19	GO:0006605	protein targeting		-9.4	5.4	8.8	28162	441	247	21	8.5	1.8	439|2040|3309|3329|6124|6155|6160|6194|6210|6224|6230|10134|10531|11224|23203|23480|26517|29103|56993|80273|401505	GET3|STOM|HSPA5|HSPD1|RPL4|RPL27|RPL31|RPS6|RPS15A|RPS20|RPS25|BCAP31|PITRM1|RPL35|PMPCA|SEC61G|TIMM13|DNAJC15|TOMM22|GRPEL1|TOMM5	-6.6	MyList
GO Biological Processes	19	GO:0034470	ncRNA processing		-9.3	5.7	8.9	28162	400	247	20	8.1	1.7	6155|6194|6230|9221|10969|11224|26156|51010|51118|51574|51728|60487|64216|64963|79922|84365|114049|115708|117246|404672	RPL27|RPS6|RPS25|NOLC1|EBNA1BP2|RPL35|RSL1D1|EXOSC3|UTP11|LARP7|POLR3K|TRMT11|TFB2M|MRPS11|MRM1|NIFK|BUD23|TRMT61A|FTSJ3|GTF2H5	-6.5	MyList
GO Biological Processes	19	GO:0022900	electron transport chain		-9.2	9	10	28162	178	247	14	5.7	1.5	1537|2877|3420|4695|4702|4715|4722|4725|5860|6392|11315|27069|27089|29103	CYC1|GPX2|IDH3B|NDUFA2|NDUFA8|NDUFB9|NDUFS3|NDUFS5|QDPR|SDHD|PARK7|GHITM|UQCRQ|DNAJC15	-6.4	MyList
GO Biological Processes	19	GO:0042775	mitochondrial ATP synthesis coupled electron transport		-8.9	13	11	28162	99	247	11	4.5	1.3	1537|4695|4702|4715|4722|4725|6392|11315|27069|27089|29103	CYC1|NDUFA2|NDUFA8|NDUFB9|NDUFS3|NDUFS5|SDHD|PARK7|GHITM|UQCRQ|DNAJC15	-6.2	MyList
GO Biological Processes	19	GO:0045333	cellular respiration		-8.9	8.5	9.7	28162	187	247	14	5.7	1.5	1537|3420|4191|4695|4702|4715|4722|4725|5162|6392|11315|27069|27089|29103	CYC1|IDH3B|MDH2|NDUFA2|NDUFA8|NDUFB9|NDUFS3|NDUFS5|PDHB|SDHD|PARK7|GHITM|UQCRQ|DNAJC15	-6.1	MyList
GO Biological Processes	19	GO:0042773	ATP synthesis coupled electron transport		-8.9	13	11	28162	100	247	11	4.5	1.3	1537|4695|4702|4715|4722|4725|6392|11315|27069|27089|29103	CYC1|NDUFA2|NDUFA8|NDUFB9|NDUFS3|NDUFS5|SDHD|PARK7|GHITM|UQCRQ|DNAJC15	-6.1	MyList
GO Biological Processes	19	GO:0072594	establishment of protein localization to organelle		-8.7	4.5	8.1	28162	579	247	23	9.3	1.8	439|3309|3329|6124|6155|6160|6194|6210|6224|6230|9221|10134|10531|11224|11331|23203|23480|26517|29103|51569|56993|80273|401505	GET3|HSPA5|HSPD1|RPL4|RPL27|RPL31|RPS6|RPS15A|RPS20|RPS25|NOLC1|BCAP31|PITRM1|RPL35|PHB2|PMPCA|SEC61G|TIMM13|DNAJC15|UFM1|TOMM22|GRPEL1|TOMM5	-6	MyList
GO Cellular Components	20	GO:0022626	cytosolic ribosome		-8.6	12	10	28162	107	247	11	4.5	1.3	6124|6155|6160|6194|6210|6224|6230|11224|28985|51121|64963	RPL4|RPL27|RPL31|RPS6|RPS15A|RPS20|RPS25|RPL35|MCTS1|RPL26L1|MRPS11	-5.8	MyList
GO Biological Processes	19	GO:0046034	ATP metabolic process		-8.5	6.2	8.7	28162	313	247	17	6.9	1.6	509|525|1537|2023|4436|4695|4702|4715|4722|4725|5223|6392|11315|27069|27089|29103|30968	ATP5F1C|ATP6V1B1|CYC1|ENO1|MSH2|NDUFA2|NDUFA8|NDUFB9|NDUFS3|NDUFS5|PGAM1|SDHD|PARK7|GHITM|UQCRQ|DNAJC15|STOML2	-5.8	MyList
GO Molecular Functions	21	GO:0005198	structural molecule activity		-8.4	4	7.7	28162	704	247	25	10	1.9	182|3898|6124|6155|6160|6183|6194|6210|6224|6230|10884|11224|11316|28977|29074|51069|51073|51081|51121|51253|64928|64963|65003|79590|124995	JAG1|LAD1|RPL4|RPL27|RPL31|MRPS12|RPS6|RPS15A|RPS20|RPS25|MRPS30|RPL35|COPE|MRPL42|MRPL18|MRPL2|MRPL4|MRPS7|RPL26L1|MRPL37|MRPL14|MRPS11|MRPL11|MRPL24|MRPL10	-5.7	MyList
GO Biological Processes	19	GO:0015980	energy derivation by oxidation of organic compounds		-8.4	6.6	8.8	28162	278	247	16	6.5	1.6	1537|3420|4191|4504|4695|4702|4715|4722|4725|5162|5260|6392|11315|27069|27089|29103	CYC1|IDH3B|MDH2|MT3|NDUFA2|NDUFA8|NDUFB9|NDUFS3|NDUFS5|PDHB|PHKG1|SDHD|PARK7|GHITM|UQCRQ|DNAJC15	-5.7	MyList
KEGG Pathway	24	hsa05012	Parkinson's disease		-8.3	9.6	9.7	28162	142	247	12	4.9	1.4	292|509|836|1537|4695|4702|4715|4722|4725|6392|11315|27089	SLC25A5|ATP5F1C|CASP3|CYC1|NDUFA2|NDUFA8|NDUFB9|NDUFS3|NDUFS5|SDHD|PARK7|UQCRQ	-5.6	MyList
GO Biological Processes	19	GO:0022904	respiratory electron transport chain		-8.1	11	9.9	28162	117	247	11	4.5	1.3	1537|4695|4702|4715|4722|4725|6392|11315|27069|27089|29103	CYC1|NDUFA2|NDUFA8|NDUFB9|NDUFS3|NDUFS5|SDHD|PARK7|GHITM|UQCRQ|DNAJC15	-5.5	MyList
GO Biological Processes	19	GO:0045047	protein targeting to ER		-8	10	9.8	28162	120	247	11	4.5	1.3	439|3309|6124|6155|6160|6194|6210|6224|6230|11224|23480	GET3|HSPA5|RPL4|RPL27|RPL31|RPS6|RPS15A|RPS20|RPS25|RPL35|SEC61G	-5.4	MyList
GO Biological Processes	19	GO:0070972	protein localization to endoplasmic reticulum		-8	9	9.3	28162	152	247	12	4.9	1.4	439|3309|6124|6155|6160|6194|6210|6224|6230|10134|11224|23480	GET3|HSPA5|RPL4|RPL27|RPL31|RPS6|RPS15A|RPS20|RPS25|BCAP31|RPL35|SEC61G	-5.3	MyList
GO Biological Processes	19	GO:0043624	cellular protein complex disassembly		-7.9	7.2	8.7	28162	222	247	14	5.7	1.5	6183|9645|10884|28977|29074|51069|51073|51081|51253|64928|64963|65003|79590|124995	MRPS12|MICAL2|MRPS30|MRPL42|MRPL18|MRPL2|MRPL4|MRPS7|MRPL37|MRPL14|MRPS11|MRPL11|MRPL24|MRPL10	-5.3	MyList
GO Biological Processes	19	GO:0072599	establishment of protein localization to endoplasmic reticulum		-7.9	10	9.6	28162	124	247	11	4.5	1.3	439|3309|6124|6155|6160|6194|6210|6224|6230|11224|23480	GET3|HSPA5|RPL4|RPL27|RPL31|RPS6|RPS15A|RPS20|RPS25|RPL35|SEC61G	-5.2	MyList
GO Molecular Functions	21	GO:0016491	oxidoreductase activity		-7.8	3.8	7.3	28162	756	247	25	10	1.9	246|1583|2877|2923|3420|3945|4191|4695|4702|4715|4722|4725|5052|5162|5860|6392|7001|9601|9645|10130|11315|25824|27089|169355|374875	ALOX15|CYP11A1|GPX2|PDIA3|IDH3B|LDHB|MDH2|NDUFA2|NDUFA8|NDUFB9|NDUFS3|NDUFS5|PRDX1|PDHB|QDPR|SDHD|PRDX2|PDIA4|MICAL2|PDIA6|PARK7|PRDX5|UQCRQ|IDO2|HSD11B1L	-5.2	MyList
GO Cellular Components	20	GO:0015935	small ribosomal subunit		-7.7	14	10	28162	74	247	9	3.6	1.2	6183|6194|6210|6224|6230|28977|28985|51081|64963	MRPS12|RPS6|RPS15A|RPS20|RPS25|MRPL42|MCTS1|MRPS7|MRPS11	-5.1	MyList
KEGG Pathway	24	ko05016	Huntington's disease		-7.7	7.7	8.8	28162	193	247	13	5.3	1.4	292|509|836|1537|4695|4702|4715|4722|4725|5435|6392|7019|27089	SLC25A5|ATP5F1C|CASP3|CYC1|NDUFA2|NDUFA8|NDUFB9|NDUFS3|NDUFS5|POLR2F|SDHD|TFAM|UQCRQ	-5.1	MyList
KEGG Pathway	24	hsa05016	Huntington's disease		-7.7	7.7	8.8	28162	193	247	13	5.3	1.4	292|509|836|1537|4695|4702|4715|4722|4725|5435|6392|7019|27089	SLC25A5|ATP5F1C|CASP3|CYC1|NDUFA2|NDUFA8|NDUFB9|NDUFS3|NDUFS5|POLR2F|SDHD|TFAM|UQCRQ	-5.1	MyList
GO Biological Processes	19	GO:0022411	cellular component disassembly		-7.5	4.2	7.3	28162	565	247	21	8.5	1.8	836|1511|1515|6183|9645|10884|11315|11331|28977|28985|29074|51069|51073|51081|51253|51569|64928|64963|65003|79590|124995	CASP3|CTSG|CTSV|MRPS12|MICAL2|MRPS30|PARK7|PHB2|MRPL42|MCTS1|MRPL18|MRPL2|MRPL4|MRPS7|MRPL37|UFM1|MRPL14|MRPS11|MRPL11|MRPL24|MRPL10	-4.9	MyList
GO Cellular Components	20	GO:1990204	oxidoreductase complex		-7.3	10	9.2	28162	111	247	10	4	1.3	1537|4695|4702|4715|4722|4725|5162|6392|27089|90871	CYC1|NDUFA2|NDUFA8|NDUFB9|NDUFS3|NDUFS5|PDHB|SDHD|UQCRQ|DMAC1	-4.7	MyList
GO Biological Processes	19	GO:1901361	organic cyclic compound catabolic process		-7.1	3.9	7	28162	647	247	22	8.9	1.8	836|3251|4504|5702|5718|5860|6124|6155|6160|6194|6210|6224|6230|7374|10591|11224|25804|51010|60489|164668|169355|200315	CASP3|HPRT1|MT3|PSMC3|PSMD12|QDPR|RPL4|RPL27|RPL31|RPS6|RPS15A|RPS20|RPS25|UNG|DNPH1|RPL35|LSM4|EXOSC3|APOBEC3G|APOBEC3H|IDO2|APOBEC3A	-4.5	MyList
GO Cellular Components	20	GO:0098803	respiratory chain complex		-7.1	12	9.5	28162	87	247	9	3.6	1.2	1537|4695|4702|4715|4722|4725|6392|27089|90871	CYC1|NDUFA2|NDUFA8|NDUFB9|NDUFS3|NDUFS5|SDHD|UQCRQ|DMAC1	-4.5	MyList
GO Cellular Components	20	GO:0005746	mitochondrial respirasome		-7	12	9.4	28162	89	247	9	3.6	1.2	1537|4695|4702|4715|4722|4725|6392|27089|90871	CYC1|NDUFA2|NDUFA8|NDUFB9|NDUFS3|NDUFS5|SDHD|UQCRQ|DMAC1	-4.5	MyList
GO Biological Processes	19	GO:0019439	aromatic compound catabolic process		-6.9	3.9	6.8	28162	614	247	21	8.5	1.8	836|3251|5702|5718|5860|6124|6155|6160|6194|6210|6224|6230|7374|10591|11224|25804|51010|60489|164668|169355|200315	CASP3|HPRT1|PSMC3|PSMD12|QDPR|RPL4|RPL27|RPL31|RPS6|RPS15A|RPS20|RPS25|UNG|DNPH1|RPL35|LSM4|EXOSC3|APOBEC3G|APOBEC3H|IDO2|APOBEC3A	-4.3	MyList
GO Biological Processes	19	GO:0006413	translational initiation		-6.8	7.1	8	28162	193	247	12	4.9	1.4	1965|1973|6124|6155|6160|6194|6210|6224|6230|8668|11224|28985	EIF2S1|EIF4A1|RPL4|RPL27|RPL31|RPS6|RPS15A|RPS20|RPS25|EIF3I|RPL35|MCTS1	-4.3	MyList
GO Biological Processes	19	GO:0006839	mitochondrial transport		-6.8	5.8	7.6	28162	274	247	14	5.7	1.5	292|509|3329|10134|10449|10531|23203|26517|29074|29103|30968|56993|80273|401505	SLC25A5|ATP5F1C|HSPD1|BCAP31|ACAA2|PITRM1|PMPCA|TIMM13|MRPL18|DNAJC15|STOML2|TOMM22|GRPEL1|TOMM5	-4.2	MyList
GO Molecular Functions	21	GO:0051920	peroxiredoxin activity		-6.7	65	16	28162	7	247	4	1.6	0.8	5052|7001|11315|25824	PRDX1|PRDX2|PARK7|PRDX5	-4.2	MyList
GO Biological Processes	19	GO:0019080	viral gene expression		-6.7	6.9	7.9	28162	198	247	12	4.9	1.4	5435|5702|6124|6155|6160|6194|6210|6224|6230|11224|28985|51574	POLR2F|PSMC3|RPL4|RPL27|RPL31|RPS6|RPS15A|RPS20|RPS25|RPL35|MCTS1|LARP7	-4.2	MyList
GO Biological Processes	19	GO:0042273	ribosomal large subunit biogenesis		-6.6	13	9.3	28162	72	247	8	3.2	1.1	10969|11224|26156|51121|51491|56342|84365|117246	EBNA1BP2|RPL35|RSL1D1|RPL26L1|NOP16|PPAN|NIFK|FTSJ3	-4.1	MyList
GO Biological Processes	19	GO:0006626	protein targeting to mitochondrion		-6.6	10	8.7	28162	100	247	9	3.6	1.2	3329|10134|10531|23203|26517|29103|56993|80273|401505	HSPD1|BCAP31|PITRM1|PMPCA|TIMM13|DNAJC15|TOMM22|GRPEL1|TOMM5	-4.1	MyList
GO Cellular Components	20	GO:0016469	proton-transporting two-sector ATPase complex		-6.5	16	9.8	28162	51	247	7	2.8	1.1	509|525|8992|9556|84317|84833|245972	ATP5F1C|ATP6V1B1|ATP6V0E1|ATP5MJ|CCDC115|ATP5MK|ATP6V0D2	-4	MyList
GO Cellular Components	20	GO:0070469	respirasome		-6.5	10	8.6	28162	103	247	9	3.6	1.2	1537|4695|4702|4715|4722|4725|6392|27089|90871	CYC1|NDUFA2|NDUFA8|NDUFB9|NDUFS3|NDUFS5|SDHD|UQCRQ|DMAC1	-4	MyList
GO Biological Processes	19	GO:0046700	heterocycle catabolic process		-6.4	3.8	6.6	28162	597	247	20	8.1	1.7	836|3251|5702|5718|6124|6155|6160|6194|6210|6224|6230|7374|10591|11224|25804|51010|60489|164668|169355|200315	CASP3|HPRT1|PSMC3|PSMD12|RPL4|RPL27|RPL31|RPS6|RPS15A|RPS20|RPS25|UNG|DNPH1|RPL35|LSM4|EXOSC3|APOBEC3G|APOBEC3H|IDO2|APOBEC3A	-3.9	MyList
GO Biological Processes	19	GO:0006612	protein targeting to membrane		-6.4	6.5	7.5	28162	211	247	12	4.9	1.4	439|2040|3309|6124|6155|6160|6194|6210|6224|6230|11224|23480	GET3|STOM|HSPA5|RPL4|RPL27|RPL31|RPS6|RPS15A|RPS20|RPS25|RPL35|SEC61G	-3.9	MyList
GO Molecular Functions	21	GO:0009055	electron transfer activity		-6.4	8.3	8	28162	138	247	10	4	1.3	2877|3420|4695|4702|4715|4722|4725|5860|6392|27089	GPX2|IDH3B|NDUFA2|NDUFA8|NDUFB9|NDUFS3|NDUFS5|QDPR|SDHD|UQCRQ	-3.9	MyList
GO Cellular Components	20	GO:0048770	pigment granule		-6.4	9.7	8.4	28162	106	247	9	3.6	1.2	2040|2923|3309|4673|5052|7037|9601|10130|10972	STOM|PDIA3|HSPA5|NAP1L1|PRDX1|TFRC|PDIA4|PDIA6|TMED10	-3.9	MyList
GO Cellular Components	20	GO:0042470	melanosome		-6.4	9.7	8.4	28162	106	247	9	3.6	1.2	2040|2923|3309|4673|5052|7037|9601|10130|10972	STOM|PDIA3|HSPA5|NAP1L1|PRDX1|TFRC|PDIA4|PDIA6|TMED10	-3.9	MyList
GO Biological Processes	19	GO:0044270	cellular nitrogen compound catabolic process		-6.4	3.8	6.5	28162	602	247	20	8.1	1.7	836|3251|5702|5718|6124|6155|6160|6194|6210|6224|6230|7374|10591|11224|25804|51010|60489|164668|169355|200315	CASP3|HPRT1|PSMC3|PSMD12|RPL4|RPL27|RPL31|RPS6|RPS15A|RPS20|RPS25|UNG|DNPH1|RPL35|LSM4|EXOSC3|APOBEC3G|APOBEC3H|IDO2|APOBEC3A	-3.9	MyList
GO Biological Processes	19	GO:0006120	mitochondrial electron transport, NADH to ubiquinone		-6.3	15	9.4	28162	55	247	7	2.8	1.1	4695|4702|4715|4722|4725|11315|29103	NDUFA2|NDUFA8|NDUFB9|NDUFS3|NDUFS5|PARK7|DNAJC15	-3.8	MyList
GO Biological Processes	19	GO:0034655	nucleobase-containing compound catabolic process		-6.2	3.9	6.5	28162	557	247	19	7.7	1.7	836|3251|5702|5718|6124|6155|6160|6194|6210|6224|6230|7374|10591|11224|25804|51010|60489|164668|200315	CASP3|HPRT1|PSMC3|PSMD12|RPL4|RPL27|RPL31|RPS6|RPS15A|RPS20|RPS25|UNG|DNPH1|RPL35|LSM4|EXOSC3|APOBEC3G|APOBEC3H|APOBEC3A	-3.8	MyList
GO Biological Processes	19	GO:0019083	viral transcription		-6.2	7	7.6	28162	180	247	11	4.5	1.3	5435|5702|6124|6155|6160|6194|6210|6224|6230|11224|51574	POLR2F|PSMC3|RPL4|RPL27|RPL31|RPS6|RPS15A|RPS20|RPS25|RPL35|LARP7	-3.8	MyList
GO Biological Processes	19	GO:0090150	establishment of protein localization to membrane		-6.2	4.8	6.8	28162	356	247	15	6.1	1.5	439|2040|3309|6124|6155|6160|6194|6210|6224|6230|11224|23480|26517|56993|83460	GET3|STOM|HSPA5|RPL4|RPL27|RPL31|RPS6|RPS15A|RPS20|RPS25|RPL35|SEC61G|TIMM13|TOMM22|EMC6	-3.7	MyList
GO Cellular Components	20	GO:0005758	mitochondrial intermembrane space		-6.2	11	8.6	28162	83	247	8	3.2	1.1	4702|4725|10989|11315|26517|30968|51012|56616	NDUFA8|NDUFS5|IMMT|PARK7|TIMM13|STOML2|PRELID3B|DIABLO	-3.7	MyList
KEGG Pathway	24	ko04932	Non-alcoholic fatty liver disease (NAFLD)		-6.1	7.7	7.7	28162	149	247	10	4	1.3	836|1537|1965|4695|4702|4715|4722|4725|6392|27089	CASP3|CYC1|EIF2S1|NDUFA2|NDUFA8|NDUFB9|NDUFS3|NDUFS5|SDHD|UQCRQ	-3.6	MyList
GO Biological Processes	19	GO:0071806	protein transmembrane transport		-6	13	9	28162	60	247	7	2.8	1.1	3309|3329|10972|23480|29103|56993|80273	HSPA5|HSPD1|TMED10|SEC61G|DNAJC15|TOMM22|GRPEL1	-3.6	MyList
GO Biological Processes	19	GO:0032981	mitochondrial respiratory chain complex I assembly		-5.8	12	8.6	28162	65	247	7	2.8	1.1	4695|4702|4715|4722|4725|25915|90871	NDUFA2|NDUFA8|NDUFB9|NDUFS3|NDUFS5|NDUFAF3|DMAC1	-3.4	MyList
GO Biological Processes	19	GO:0010257	NADH dehydrogenase complex assembly		-5.8	12	8.6	28162	65	247	7	2.8	1.1	4695|4702|4715|4722|4725|25915|90871	NDUFA2|NDUFA8|NDUFB9|NDUFS3|NDUFS5|NDUFAF3|DMAC1	-3.4	MyList
GO Cellular Components	20	GO:0031970	organelle envelope lumen		-5.8	9.8	8	28162	93	247	8	3.2	1.1	4702|4725|10989|11315|26517|30968|51012|56616	NDUFA8|NDUFS5|IMMT|PARK7|TIMM13|STOML2|PRELID3B|DIABLO	-3.4	MyList
GO Biological Processes	19	GO:0032984	protein-containing complex disassembly		-5.8	4.8	6.5	28162	334	247	14	5.7	1.5	6183|9645|10884|28977|29074|51069|51073|51081|51253|64928|64963|65003|79590|124995	MRPS12|MICAL2|MRPS30|MRPL42|MRPL18|MRPL2|MRPL4|MRPS7|MRPL37|MRPL14|MRPS11|MRPL11|MRPL24|MRPL10	-3.3	MyList
GO Biological Processes	19	GO:1901657	glycosyl compound metabolic process		-5.7	8	7.4	28162	129	247	9	3.6	1.2	3251|4668|5631|7371|7372|10591|60489|164668|200315	HPRT1|NAGA|PRPS1|UCK2|UMPS|DNPH1|APOBEC3G|APOBEC3H|APOBEC3A	-3.2	MyList
GO Molecular Functions	21	GO:0140098	catalytic activity, acting on RNA		-5.6	4.3	6.2	28162	397	247	15	6.1	1.5	1973|5435|5917|10146|51010|51728|55124|60487|64216|79731|79922|114049|115708|117246|138428	EIF4A1|POLR2F|RARS1|G3BP1|EXOSC3|POLR3K|PIWIL2|TRMT11|TFB2M|NARS2|MRM1|BUD23|TRMT61A|FTSJ3|PTRH1	-3.2	MyList
KEGG Pathway	24	hsa04932	Non-alcoholic fatty liver disease (NAFLD)		-5.6	6.7	7	28162	169	247	10	4	1.3	836|1537|1965|4695|4702|4715|4722|4725|6392|27089	CASP3|CYC1|EIF2S1|NDUFA2|NDUFA8|NDUFB9|NDUFS3|NDUFS5|SDHD|UQCRQ	-3.2	MyList
GO Biological Processes	19	GO:0009451	RNA modification		-5.6	6.7	7	28162	169	247	10	4	1.3	51574|60487|60489|64216|79922|114049|115708|117246|164668|200315	LARP7|TRMT11|APOBEC3G|TFB2M|MRM1|BUD23|TRMT61A|FTSJ3|APOBEC3H|APOBEC3A	-3.2	MyList
GO Biological Processes	19	GO:0055086	nucleobase-containing small molecule metabolic process		-5.5	3.5	5.9	28162	623	247	19	7.7	1.7	509|2023|3251|5162|5223|5631|6470|7371|7372|7374|10249|10591|11315|30968|60489|122481|164668|169355|200315	ATP5F1C|ENO1|HPRT1|PDHB|PGAM1|PRPS1|SHMT1|UCK2|UMPS|UNG|GLYAT|DNPH1|PARK7|STOML2|APOBEC3G|AK7|APOBEC3H|IDO2|APOBEC3A	-3.1	MyList
KEGG Pathway	24	hsa05010	Alzheimer's disease		-5.5	6.7	7	28162	171	247	10	4	1.3	509|836|1537|4695|4702|4715|4722|4725|6392|27089	ATP5F1C|CASP3|CYC1|NDUFA2|NDUFA8|NDUFB9|NDUFS3|NDUFS5|SDHD|UQCRQ	-3.1	MyList
KEGG Pathway	24	ko05010	Alzheimer's disease		-5.5	6.7	7	28162	171	247	10	4	1.3	509|836|1537|4695|4702|4715|4722|4725|6392|27089	ATP5F1C|CASP3|CYC1|NDUFA2|NDUFA8|NDUFB9|NDUFS3|NDUFS5|SDHD|UQCRQ	-3.1	MyList
GO Cellular Components	20	GO:0022627	cytosolic small ribosomal subunit		-5.5	15	8.9	28162	46	247	6	2.4	0.98	6194|6210|6224|6230|28985|64963	RPS6|RPS15A|RPS20|RPS25|MCTS1|MRPS11	-3.1	MyList
GO Biological Processes	19	GO:0033108	mitochondrial respiratory chain complex assembly		-5.5	9	7.6	28162	101	247	8	3.2	1.1	4695|4702|4715|4722|4725|7019|25915|90871	NDUFA2|NDUFA8|NDUFB9|NDUFS3|NDUFS5|TFAM|NDUFAF3|DMAC1	-3.1	MyList
GO Biological Processes	19	GO:0009116	nucleoside metabolic process		-5.4	8.8	7.5	28162	104	247	8	3.2	1.1	3251|5631|7371|7372|10591|60489|164668|200315	HPRT1|PRPS1|UCK2|UMPS|DNPH1|APOBEC3G|APOBEC3H|APOBEC3A	-3	MyList
GO Biological Processes	19	GO:0006614	SRP-dependent cotranslational protein targeting to membrane		-5.4	8.7	7.4	28162	105	247	8	3.2	1.1	6124|6155|6160|6194|6210|6224|6230|11224	RPL4|RPL27|RPL31|RPS6|RPS15A|RPS20|RPS25|RPL35	-3	MyList
GO Biological Processes	19	GO:0072655	establishment of protein localization to mitochondrion		-5.3	7.2	7	28162	142	247	9	3.6	1.2	3329|10134|10531|23203|26517|29103|56993|80273|401505	HSPD1|BCAP31|PITRM1|PMPCA|TIMM13|DNAJC15|TOMM22|GRPEL1|TOMM5	-3	MyList
GO Cellular Components	20	GO:0005747	mitochondrial respiratory chain complex I		-5.3	14	8.4	28162	50	247	6	2.4	0.98	4695|4702|4715|4722|4725|90871	NDUFA2|NDUFA8|NDUFB9|NDUFS3|NDUFS5|DMAC1	-3	MyList
GO Cellular Components	20	GO:0045271	respiratory chain complex I		-5.3	14	8.4	28162	50	247	6	2.4	0.98	4695|4702|4715|4722|4725|90871	NDUFA2|NDUFA8|NDUFB9|NDUFS3|NDUFS5|DMAC1	-3	MyList
GO Cellular Components	20	GO:0030964	NADH dehydrogenase complex		-5.3	14	8.4	28162	50	247	6	2.4	0.98	4695|4702|4715|4722|4725|90871	NDUFA2|NDUFA8|NDUFB9|NDUFS3|NDUFS5|DMAC1	-3	MyList
GO Biological Processes	19	GO:0045006	DNA deamination		-5.3	33	11	28162	14	247	4	1.6	0.8	51010|60489|164668|200315	EXOSC3|APOBEC3G|APOBEC3H|APOBEC3A	-2.9	MyList
GO Biological Processes	19	GO:0006613	cotranslational protein targeting to membrane		-5.2	8.3	7.2	28162	110	247	8	3.2	1.1	6124|6155|6160|6194|6210|6224|6230|11224	RPL4|RPL27|RPL31|RPS6|RPS15A|RPS20|RPS25|RPL35	-2.9	MyList
GO Biological Processes	19	GO:0070585	protein localization to mitochondrion		-5.2	7	6.9	28162	146	247	9	3.6	1.2	3329|10134|10531|23203|26517|29103|56993|80273|401505	HSPD1|BCAP31|PITRM1|PMPCA|TIMM13|DNAJC15|TOMM22|GRPEL1|TOMM5	-2.9	MyList
GO Molecular Functions	21	GO:0016435	rRNA (guanine) methyltransferase activity		-5.2	68	14	28162	5	247	3	1.2	0.7	79922|114049|117246	MRM1|BUD23|FTSJ3	-2.9	MyList
GO Molecular Functions	21	GO:0008379	thioredoxin peroxidase activity		-5.2	68	14	28162	5	247	3	1.2	0.7	5052|7001|25824	PRDX1|PRDX2|PRDX5	-2.9	MyList
GO Biological Processes	19	GO:0072657	protein localization to membrane		-5.1	3.3	5.6	28162	663	247	19	7.7	1.7	439|1363|2040|3309|3695|6124|6155|6160|6194|6210|6224|6230|7074|11224|23480|26517|56993|83460|199920	GET3|CPE|STOM|HSPA5|ITGB7|RPL4|RPL27|RPL31|RPS6|RPS15A|RPS20|RPS25|TIAM1|RPL35|SEC61G|TIMM13|TOMM22|EMC6|FYB2	-2.8	MyList
GO Cellular Components	20	GO:0036464	cytoplasmic ribonucleoprotein granule		-5.1	5.4	6.3	28162	234	247	11	4.5	1.3	1511|1965|5702|6194|10146|25804|55124|60489|84331|164668|200315	CTSG|EIF2S1|PSMC3|RPS6|G3BP1|LSM4|PIWIL2|APOBEC3G|MCRIP2|APOBEC3H|APOBEC3A	-2.8	MyList
KEGG Pathway	24	hsa01200	Carbon metabolism		-5.1	8	7	28162	114	247	8	3.2	1.1	2023|3420|4191|5162|5223|5631|6392|6470	ENO1|IDH3B|MDH2|PDHB|PGAM1|PRPS1|SDHD|SHMT1	-2.8	MyList
KEGG Pathway	24	ko01200	Carbon metabolism		-5.1	8	7	28162	114	247	8	3.2	1.1	2023|3420|4191|5162|5223|5631|6392|6470	ENO1|IDH3B|MDH2|PDHB|PGAM1|PRPS1|SDHD|SHMT1	-2.8	MyList
GO Biological Processes	19	GO:0002381	immunoglobulin production involved in immunoglobulin-mediated immune response		-5.1	13	8.1	28162	54	247	6	2.4	0.98	695|3329|4436|7037|7374|51010	BTK|HSPD1|MSH2|TFRC|UNG|EXOSC3	-2.8	MyList
GO Biological Processes	19	GO:0001510	RNA methylation		-5	9.5	7.3	28162	84	247	7	2.8	1.1	51574|60487|64216|79922|114049|115708|117246	LARP7|TRMT11|TFB2M|MRM1|BUD23|TRMT61A|FTSJ3	-2.7	MyList
GO Biological Processes	19	GO:0000184	nuclear-transcribed mRNA catabolic process, nonsense-mediated decay		-4.9	7.6	6.8	28162	120	247	8	3.2	1.1	6124|6155|6160|6194|6210|6224|6230|11224	RPL4|RPL27|RPL31|RPS6|RPS15A|RPS20|RPS25|RPL35	-2.6	MyList
GO Cellular Components	20	GO:0035770	ribonucleoprotein granule		-4.9	5.1	6.1	28162	244	247	11	4.5	1.3	1511|1965|5702|6194|10146|25804|55124|60489|84331|164668|200315	CTSG|EIF2S1|PSMC3|RPS6|G3BP1|LSM4|PIWIL2|APOBEC3G|MCRIP2|APOBEC3H|APOBEC3A	-2.6	MyList
GO Biological Processes	19	GO:0072527	pyrimidine-containing compound metabolic process		-4.8	8.9	7	28162	90	247	7	2.8	1.1	5631|7371|7372|7374|60489|164668|200315	PRPS1|UCK2|UMPS|UNG|APOBEC3G|APOBEC3H|APOBEC3A	-2.5	MyList
GO Biological Processes	19	GO:0006213	pyrimidine nucleoside metabolic process		-4.8	16	8.4	28162	36	247	5	2	0.9	7371|7372|60489|164668|200315	UCK2|UMPS|APOBEC3G|APOBEC3H|APOBEC3A	-2.5	MyList
GO Biological Processes	19	GO:0097501	stress response to metal ion		-4.8	25	9.7	28162	18	247	4	1.6	0.8	3309|4496|4504|11315	HSPA5|MT1H|MT3|PARK7	-2.5	MyList
GO Cellular Components	20	GO:0140534	endoplasmic reticulum protein-containing complex		-4.8	7.2	6.6	28162	127	247	8	3.2	1.1	439|509|2923|3309|6748|10130|23480|83460	GET3|ATP5F1C|PDIA3|HSPA5|SSR4|PDIA6|SEC61G|EMC6	-2.5	MyList
GO Biological Processes	19	GO:0000956	nuclear-transcribed mRNA catabolic process		-4.7	5.4	6.1	28162	210	247	10	4	1.3	6124|6155|6160|6194|6210|6224|6230|11224|25804|51010	RPL4|RPL27|RPL31|RPS6|RPS15A|RPS20|RPS25|RPL35|LSM4|EXOSC3	-2.5	MyList
GO Biological Processes	19	GO:0046112	nucleobase biosynthetic process		-4.7	24	9.4	28162	19	247	4	1.6	0.8	3251|5631|6470|7372	HPRT1|PRPS1|SHMT1|UMPS	-2.4	MyList
GO Molecular Functions	21	GO:0008173	RNA methyltransferase activity		-4.5	10	7	28162	68	247	6	2.4	0.98	60487|64216|79922|114049|115708|117246	TRMT11|TFB2M|MRM1|BUD23|TRMT61A|FTSJ3	-2.3	MyList
GO Biological Processes	19	GO:0044282	small molecule catabolic process		-4.5	3.7	5.3	28162	434	247	14	5.7	1.5	2023|2752|3251|4504|4942|5223|5860|6470|10449|11315|60489|164668|169355|200315	ENO1|GLUL|HPRT1|MT3|OAT|PGAM1|QDPR|SHMT1|ACAA2|PARK7|APOBEC3G|APOBEC3H|IDO2|APOBEC3A	-2.2	MyList
GO Molecular Functions	21	GO:0047844	deoxycytidine deaminase activity		-4.4	43	11	28162	8	247	3	1.2	0.7	60489|164668|200315	APOBEC3G|APOBEC3H|APOBEC3A	-2.2	MyList
GO Biological Processes	19	GO:0007006	mitochondrial membrane organization		-4.4	6.3	6	28162	144	247	8	3.2	1.1	292|509|10449|10989|26517|27069|56993|440574	SLC25A5|ATP5F1C|ACAA2|IMMT|TIMM13|GHITM|TOMM22|MICOS10	-2.1	MyList
GO Cellular Components	20	GO:0098799	outer mitochondrial membrane protein complex		-4.3	20	8.5	28162	23	247	4	1.6	0.8	10989|56993|401505|440574	IMMT|TOMM22|TOMM5|MICOS10	-2.1	MyList
GO Molecular Functions	21	GO:0003954	NADH dehydrogenase activity		-4.3	13	7.4	28162	45	247	5	2	0.9	4695|4702|4715|4722|4725	NDUFA2|NDUFA8|NDUFB9|NDUFS3|NDUFS5	-2.1	MyList
GO Molecular Functions	21	GO:0050136	NADH dehydrogenase (quinone) activity		-4.3	13	7.4	28162	45	247	5	2	0.9	4695|4702|4715|4722|4725	NDUFA2|NDUFA8|NDUFB9|NDUFS3|NDUFS5	-2.1	MyList
GO Molecular Functions	21	GO:0008137	NADH dehydrogenase (ubiquinone) activity		-4.3	13	7.4	28162	45	247	5	2	0.9	4695|4702|4715|4722|4725	NDUFA2|NDUFA8|NDUFB9|NDUFS3|NDUFS5	-2.1	MyList
GO Biological Processes	19	GO:1901658	glycosyl compound catabolic process		-4.3	12	7.3	28162	46	247	5	2	0.9	3251|4668|60489|164668|200315	HPRT1|NAGA|APOBEC3G|APOBEC3H|APOBEC3A	-2.1	MyList
GO Molecular Functions	21	GO:0090079	translation regulator activity, nucleic acid binding		-4.3	7.3	6.2	28162	109	247	7	2.8	1.1	708|1965|1973|6470|7284|8668|28985	C1QBP|EIF2S1|EIF4A1|SHMT1|TUFM|EIF3I|MCTS1	-2.1	MyList
GO Biological Processes	19	GO:1990542	mitochondrial transmembrane transport		-4.3	7.3	6.2	28162	109	247	7	2.8	1.1	292|509|3329|29074|29103|30968|80273	SLC25A5|ATP5F1C|HSPD1|MRPL18|DNAJC15|STOML2|GRPEL1	-2.1	MyList
KEGG Pathway	24	ko01230	Biosynthesis of amino acids		-4.3	9.1	6.6	28162	75	247	6	2.4	0.98	2023|2752|3420|5223|5631|6470	ENO1|GLUL|IDH3B|PGAM1|PRPS1|SHMT1	-2.1	MyList
KEGG Pathway	24	hsa01230	Biosynthesis of amino acids		-4.3	9.1	6.6	28162	75	247	6	2.4	0.98	2023|2752|3420|5223|5631|6470	ENO1|GLUL|IDH3B|PGAM1|PRPS1|SHMT1	-2.1	MyList
GO Biological Processes	19	GO:0043065	positive regulation of apoptotic process		-4.3	3.2	5	28162	574	247	16	6.5	1.6	708|836|1965|2923|3329|4055|6194|7074|7204|10134|11315|29126|51118|56616|56658|56993	C1QBP|CASP3|EIF2S1|PDIA3|HSPD1|LTBR|RPS6|TIAM1|TRIO|BCAP31|PARK7|CD274|UTP11|DIABLO|TRIM39|TOMM22	-2	MyList
GO Molecular Functions	21	GO:0140102	catalytic activity, acting on a rRNA		-4.3	19	8.3	28162	24	247	4	1.6	0.8	64216|79922|114049|117246	TFB2M|MRM1|BUD23|FTSJ3	-2	MyList
GO Molecular Functions	21	GO:0008649	rRNA methyltransferase activity		-4.3	19	8.3	28162	24	247	4	1.6	0.8	64216|79922|114049|117246	TFB2M|MRM1|BUD23|FTSJ3	-2	MyList
GO Biological Processes	19	GO:0009123	nucleoside monophosphate metabolic process		-4.3	9	6.6	28162	76	247	6	2.4	0.98	3251|5631|7371|7372|10591|122481	HPRT1|PRPS1|UCK2|UMPS|DNPH1|AK7	-2	MyList
GO Biological Processes	19	GO:0097190	apoptotic signaling pathway		-4.2	3.1	4.9	28162	580	247	16	6.5	1.6	292|695|836|2023|2923|4055|4436|4722|7001|10134|10449|10572|11315|27069|56616|56658	SLC25A5|BTK|CASP3|ENO1|PDIA3|LTBR|MSH2|NDUFS3|PRDX2|BCAP31|ACAA2|SIVA1|PARK7|GHITM|DIABLO|TRIM39	-2	MyList
GO Molecular Functions	21	GO:0003955	NAD(P)H dehydrogenase (quinone) activity		-4.2	12	7.1	28162	48	247	5	2	0.9	4695|4702|4715|4722|4725	NDUFA2|NDUFA8|NDUFB9|NDUFS3|NDUFS5	-2	MyList
GO Biological Processes	19	GO:0045190	isotype switching		-4.2	12	7.1	28162	48	247	5	2	0.9	3329|4436|7037|7374|51010	HSPD1|MSH2|TFRC|UNG|EXOSC3	-2	MyList
GO Biological Processes	19	GO:0002204	somatic recombination of immunoglobulin genes involved in immune response		-4.2	12	7.1	28162	48	247	5	2	0.9	3329|4436|7037|7374|51010	HSPD1|MSH2|TFRC|UNG|EXOSC3	-2	MyList
GO Biological Processes	19	GO:0002208	somatic diversification of immunoglobulins involved in immune response		-4.2	12	7.1	28162	48	247	5	2	0.9	3329|4436|7037|7374|51010	HSPD1|MSH2|TFRC|UNG|EXOSC3	-2	MyList
GO Biological Processes	19	GO:0042454	ribonucleoside catabolic process		-4.2	18	8.1	28162	25	247	4	1.6	0.8	3251|60489|164668|200315	HPRT1|APOBEC3G|APOBEC3H|APOBEC3A	-2	MyList
GO Biological Processes	19	GO:0010942	positive regulation of cell death		-4.2	3	4.8	28162	652	247	17	6.9	1.6	708|836|1965|2923|3329|4055|4504|6194|7074|7204|10134|11315|29126|51118|56616|56658|56993	C1QBP|CASP3|EIF2S1|PDIA3|HSPD1|LTBR|MT3|RPS6|TIAM1|TRIO|BCAP31|PARK7|CD274|UTP11|DIABLO|TRIM39|TOMM22	-2	MyList
GO Biological Processes	19	GO:0043068	positive regulation of programmed cell death		-4.1	3.1	4.8	28162	590	247	16	6.5	1.6	708|836|1965|2923|3329|4055|6194|7074|7204|10134|11315|29126|51118|56616|56658|56993	C1QBP|CASP3|EIF2S1|PDIA3|HSPD1|LTBR|RPS6|TIAM1|TRIO|BCAP31|PARK7|CD274|UTP11|DIABLO|TRIM39|TOMM22	-1.9	MyList
GO Biological Processes	19	GO:0010529	negative regulation of transposition		-4.1	18	7.9	28162	26	247	4	1.6	0.8	55124|60489|164668|200315	PIWIL2|APOBEC3G|APOBEC3H|APOBEC3A	-1.9	MyList
GO Biological Processes	19	GO:0010528	regulation of transposition		-4.1	18	7.9	28162	26	247	4	1.6	0.8	55124|60489|164668|200315	PIWIL2|APOBEC3G|APOBEC3H|APOBEC3A	-1.9	MyList
GO Cellular Components	20	GO:0033176	proton-transporting V-type ATPase complex		-4.1	18	7.9	28162	26	247	4	1.6	0.8	525|8992|84317|245972	ATP6V1B1|ATP6V0E1|CCDC115|ATP6V0D2	-1.9	MyList
GO Biological Processes	19	GO:1902600	proton transmembrane transport		-4.1	5.8	5.7	28162	156	247	8	3.2	1.1	495|509|525|8992|11315|11331|30968|245972	ATP4A|ATP5F1C|ATP6V1B1|ATP6V0E1|PARK7|PHB2|STOML2|ATP6V0D2	-1.9	MyList
GO Biological Processes	19	GO:0070383	DNA cytosine deamination		-4.1	34	9.9	28162	10	247	3	1.2	0.7	60489|164668|200315	APOBEC3G|APOBEC3H|APOBEC3A	-1.9	MyList
KEGG Pathway	24	hsa05110	Vibrio cholerae infection		-4.1	11	6.8	28162	51	247	5	2	0.9	525|8992|9601|23480|245972	ATP6V1B1|ATP6V0E1|PDIA4|SEC61G|ATP6V0D2	-1.9	MyList
GO Biological Processes	19	GO:0065002	intracellular protein transmembrane transport		-4.1	11	6.8	28162	51	247	5	2	0.9	3309|3329|23480|29103|80273	HSPA5|HSPD1|SEC61G|DNAJC15|GRPEL1	-1.9	MyList
KEGG Pathway	24	ko05110	Vibrio cholerae infection		-4.1	11	6.8	28162	51	247	5	2	0.9	525|8992|9601|23480|245972	ATP6V1B1|ATP6V0E1|PDIA4|SEC61G|ATP6V0D2	-1.9	MyList
KEGG Pathway	24	ko04966	Collecting duct acid secretion		-4.1	17	7.8	28162	27	247	4	1.6	0.8	495|525|8992|245972	ATP4A|ATP6V1B1|ATP6V0E1|ATP6V0D2	-1.9	MyList
KEGG Pathway	24	hsa04966	Collecting duct acid secretion		-4.1	17	7.8	28162	27	247	4	1.6	0.8	495|525|8992|245972	ATP4A|ATP6V1B1|ATP6V0E1|ATP6V0D2	-1.9	MyList
GO Biological Processes	19	GO:0009117	nucleotide metabolic process		-4	3.2	4.8	28162	538	247	15	6.1	1.5	509|2023|3251|5162|5223|5631|7371|7372|7374|10249|10591|11315|30968|122481|169355	ATP5F1C|ENO1|HPRT1|PDHB|PGAM1|PRPS1|UCK2|UMPS|UNG|GLYAT|DNPH1|PARK7|STOML2|AK7|IDO2	-1.9	MyList
GO Molecular Functions	21	GO:0042803	protein homodimerization activity		-4	2.9	4.7	28162	669	247	17	6.9	1.6	2023|2040|4436|4668|5631|6470|6899|7037|10004|10591|11315|11331|23705|63929|80273|127294|388588	ENO1|STOM|MSH2|NAGA|PRPS1|SHMT1|TBX1|TFRC|NAALADL1|DNPH1|PARK7|PHB2|CADM1|XPNPEP3|GRPEL1|MYOM3|SMIM1	-1.9	MyList
GO Biological Processes	19	GO:0006304	DNA modification		-4	6.6	5.8	28162	121	247	7	2.8	1.1	7374|51010|55124|60489|63978|164668|200315	UNG|EXOSC3|PIWIL2|APOBEC3G|PRDM14|APOBEC3H|APOBEC3A	-1.9	MyList
GO Cellular Components	20	GO:0005763	mitochondrial small ribosomal subunit		-4	16	7.6	28162	28	247	4	1.6	0.8	6183|28977|51081|64963	MRPS12|MRPL42|MRPS7|MRPS11	-1.9	MyList
GO Cellular Components	20	GO:0000314	organellar small ribosomal subunit		-4	16	7.6	28162	28	247	4	1.6	0.8	6183|28977|51081|64963	MRPS12|MRPL42|MRPS7|MRPS11	-1.9	MyList
GO Biological Processes	19	GO:0031167	rRNA methylation		-4	16	7.6	28162	28	247	4	1.6	0.8	64216|79922|114049|117246	TFB2M|MRM1|BUD23|FTSJ3	-1.9	MyList
GO Biological Processes	19	GO:0000470	maturation of LSU-rRNA		-4	16	7.6	28162	28	247	4	1.6	0.8	11224|26156|84365|117246	RPL35|RSL1D1|NIFK|FTSJ3	-1.9	MyList
GO Biological Processes	19	GO:0009113	purine nucleobase biosynthetic process		-4	31	9.4	28162	11	247	3	1.2	0.7	3251|5631|6470	HPRT1|PRPS1|SHMT1	-1.8	MyList
GO Biological Processes	19	GO:0006753	nucleoside phosphate metabolic process		-4	3.1	4.7	28162	547	247	15	6.1	1.5	509|2023|3251|5162|5223|5631|7371|7372|7374|10249|10591|11315|30968|122481|169355	ATP5F1C|ENO1|HPRT1|PDHB|PGAM1|PRPS1|UCK2|UMPS|UNG|GLYAT|DNPH1|PARK7|STOML2|AK7|IDO2	-1.8	MyList
GO Biological Processes	19	GO:0016447	somatic recombination of immunoglobulin gene segments		-4	11	6.6	28162	54	247	5	2	0.9	3329|4436|7037|7374|51010	HSPD1|MSH2|TFRC|UNG|EXOSC3	-1.8	MyList
KEGG Pathway	24	ko04141	Protein processing in endoplasmic reticulum		-3.9	5.5	5.5	28162	166	247	8	3.2	1.1	1965|2923|3309|6748|9601|10130|10134|23480	EIF2S1|PDIA3|HSPA5|SSR4|PDIA4|PDIA6|BCAP31|SEC61G	-1.8	MyList
GO Molecular Functions	21	GO:0016209	antioxidant activity		-3.9	7.9	6	28162	87	247	6	2.4	0.98	2877|4504|5052|7001|11315|25824	GPX2|MT3|PRDX1|PRDX2|PARK7|PRDX5	-1.8	MyList
GO Biological Processes	19	GO:0009165	nucleotide biosynthetic process		-3.9	4.3	5.1	28162	264	247	10	4	1.3	509|2023|3251|5162|5631|7371|7372|30968|122481|169355	ATP5F1C|ENO1|HPRT1|PDHB|PRPS1|UCK2|UMPS|STOML2|AK7|IDO2	-1.8	MyList
KEGG Pathway	24	hsa04145	Phagosome		-3.9	5.4	5.4	28162	168	247	8	3.2	1.1	525|2212|4481|4695|7037|8992|23480|245972	ATP6V1B1|FCGR2A|MSR1|NDUFA2|TFRC|ATP6V0E1|SEC61G|ATP6V0D2	-1.8	MyList
KEGG Pathway	24	hsa04141	Protein processing in endoplasmic reticulum		-3.9	5.4	5.4	28162	169	247	8	3.2	1.1	1965|2923|3309|6748|9601|10130|10134|23480	EIF2S1|PDIA3|HSPA5|SSR4|PDIA4|PDIA6|BCAP31|SEC61G	-1.8	MyList
GO Biological Processes	19	GO:0007007	inner mitochondrial membrane organization		-3.9	10	6.5	28162	56	247	5	2	0.9	509|10989|26517|27069|440574	ATP5F1C|IMMT|TIMM13|GHITM|MICOS10	-1.8	MyList
KEGG Pathway	24	hsa00020	Citrate cycle (TCA cycle)		-3.9	15	7.3	28162	30	247	4	1.6	0.8	3420|4191|5162|6392	IDH3B|MDH2|PDHB|SDHD	-1.8	MyList
KEGG Pathway	24	ko00020	Citrate cycle (TCA cycle)		-3.9	15	7.3	28162	30	247	4	1.6	0.8	3420|4191|5162|6392	IDH3B|MDH2|PDHB|SDHD	-1.8	MyList
GO Biological Processes	19	GO:1901293	nucleoside phosphate biosynthetic process		-3.9	4.3	5.1	28162	267	247	10	4	1.3	509|2023|3251|5162|5631|7371|7372|30968|122481|169355	ATP5F1C|ENO1|HPRT1|PDHB|PRPS1|UCK2|UMPS|STOML2|AK7|IDO2	-1.8	MyList
GO Biological Processes	19	GO:0016554	cytidine to uridine editing		-3.9	29	9	28162	12	247	3	1.2	0.7	60489|164668|200315	APOBEC3G|APOBEC3H|APOBEC3A	-1.8	MyList
GO Biological Processes	19	GO:0006216	cytidine catabolic process		-3.9	29	9	28162	12	247	3	1.2	0.7	60489|164668|200315	APOBEC3G|APOBEC3H|APOBEC3A	-1.8	MyList
GO Biological Processes	19	GO:0009972	cytidine deamination		-3.9	29	9	28162	12	247	3	1.2	0.7	60489|164668|200315	APOBEC3G|APOBEC3H|APOBEC3A	-1.8	MyList
GO Molecular Functions	21	GO:0004126	cytidine deaminase activity		-3.9	29	9	28162	12	247	3	1.2	0.7	60489|164668|200315	APOBEC3G|APOBEC3H|APOBEC3A	-1.8	MyList
GO Biological Processes	19	GO:0046087	cytidine metabolic process		-3.9	29	9	28162	12	247	3	1.2	0.7	60489|164668|200315	APOBEC3G|APOBEC3H|APOBEC3A	-1.8	MyList
GO Biological Processes	19	GO:0006620	posttranslational protein targeting to endoplasmic reticulum membrane		-3.9	29	9	28162	12	247	3	1.2	0.7	439|3309|23480	GET3|HSPA5|SEC61G	-1.8	MyList
GO Biological Processes	19	GO:0006402	mRNA catabolic process		-3.9	3.6	4.8	28162	378	247	12	4.9	1.4	5702|5718|6124|6155|6160|6194|6210|6224|6230|11224|25804|51010	PSMC3|PSMD12|RPL4|RPL27|RPL31|RPS6|RPS15A|RPS20|RPS25|RPL35|LSM4|EXOSC3	-1.8	MyList
GO Cellular Components	20	GO:0022625	cytosolic large ribosomal subunit		-3.8	10	6.4	28162	57	247	5	2	0.9	6124|6155|6160|11224|51121	RPL4|RPL27|RPL31|RPL35|RPL26L1	-1.7	MyList
GO Molecular Functions	21	GO:0016684	oxidoreductase activity, acting on peroxide as acceptor		-3.8	10	6.4	28162	57	247	5	2	0.9	2877|5052|7001|11315|25824	GPX2|PRDX1|PRDX2|PARK7|PRDX5	-1.7	MyList
GO Biological Processes	19	GO:0044283	small molecule biosynthetic process		-3.8	2.8	4.5	28162	693	247	17	6.9	1.6	246|2023|2752|3251|4191|4942|5223|5631|5860|6470|7371|7372|7374|10449|10591|11315|403313	ALOX15|ENO1|GLUL|HPRT1|MDH2|OAT|PGAM1|PRPS1|QDPR|SHMT1|UCK2|UMPS|UNG|ACAA2|DNPH1|PARK7|PLPP6	-1.7	MyList
GO Biological Processes	19	GO:0032196	transposition		-3.8	15	7.2	28162	31	247	4	1.6	0.8	55124|60489|164668|200315	PIWIL2|APOBEC3G|APOBEC3H|APOBEC3A	-1.7	MyList
GO Molecular Functions	21	GO:0015037	peptide disulfide oxidoreductase activity		-3.7	26	8.6	28162	13	247	3	1.2	0.7	2923|9601|10130	PDIA3|PDIA4|PDIA6	-1.7	MyList
GO Molecular Functions	21	GO:0016655	oxidoreductase activity, acting on NAD(P)H, quinone or similar compound as acceptor		-3.7	9.5	6.2	28162	60	247	5	2	0.9	4695|4702|4715|4722|4725	NDUFA2|NDUFA8|NDUFB9|NDUFS3|NDUFS5	-1.7	MyList
GO Biological Processes	19	GO:0006520	cellular amino acid metabolic process		-3.7	3.8	4.8	28162	332	247	11	4.5	1.3	2752|4942|5702|5718|5860|5917|6470|10249|11315|79731|169355	GLUL|OAT|PSMC3|PSMD12|QDPR|RARS1|SHMT1|GLYAT|PARK7|NARS2|IDO2	-1.7	MyList
GO Biological Processes	19	GO:0016485	protein processing		-3.7	4.5	5	28162	226	247	9	3.6	1.2	836|1363|1511|2023|10531|23203|30968|63929|199713	CASP3|CPE|CTSG|ENO1|PITRM1|PMPCA|STOML2|XPNPEP3|NLRP7	-1.7	MyList
GO Biological Processes	19	GO:0006099	tricarboxylic acid cycle		-3.7	13	6.8	28162	34	247	4	1.6	0.8	3420|4191|5162|6392	IDH3B|MDH2|PDHB|SDHD	-1.6	MyList
GO Biological Processes	19	GO:0009156	ribonucleoside monophosphate biosynthetic process		-3.7	13	6.8	28162	34	247	4	1.6	0.8	3251|5631|7371|7372	HPRT1|PRPS1|UCK2|UMPS	-1.6	MyList
GO Biological Processes	19	GO:0098754	detoxification		-3.6	5.8	5.3	28162	138	247	7	2.8	1.1	2877|4496|4504|5052|7001|11315|25824	GPX2|MT1H|MT3|PRDX1|PRDX2|PARK7|PRDX5	-1.6	MyList
GO Biological Processes	19	GO:0046131	pyrimidine ribonucleoside metabolic process		-3.6	24	8.2	28162	14	247	3	1.2	0.7	60489|164668|200315	APOBEC3G|APOBEC3H|APOBEC3A	-1.6	MyList
GO Biological Processes	19	GO:0046133	pyrimidine ribonucleoside catabolic process		-3.6	24	8.2	28162	14	247	3	1.2	0.7	60489|164668|200315	APOBEC3G|APOBEC3H|APOBEC3A	-1.6	MyList
GO Biological Processes	19	GO:0002824	positive regulation of adaptive immune response based on somatic recombination of immune receptors built from immunoglobulin superfamily domains		-3.6	6.9	5.5	28162	99	247	6	2.4	0.98	695|3329|4436|7037|29126|51010	BTK|HSPD1|MSH2|TFRC|CD274|EXOSC3	-1.5	MyList
GO Molecular Functions	21	GO:0045182	translation regulator activity		-3.6	5.7	5.2	28162	140	247	7	2.8	1.1	708|1965|1973|6470|7284|8668|28985	C1QBP|EIF2S1|EIF4A1|SHMT1|TUFM|EIF3I|MCTS1	-1.5	MyList
GO Molecular Functions	21	GO:0019843	rRNA binding		-3.6	8.9	6	28162	64	247	5	2	0.9	29074|51081|56342|64963|65003	MRPL18|MRPS7|PPAN|MRPS11|MRPL11	-1.5	MyList
GO Biological Processes	19	GO:0016445	somatic diversification of immunoglobulins		-3.6	8.9	6	28162	64	247	5	2	0.9	3329|4436|7037|7374|51010	HSPD1|MSH2|TFRC|UNG|EXOSC3	-1.5	MyList
GO Biological Processes	19	GO:0009164	nucleoside catabolic process		-3.6	13	6.6	28162	36	247	4	1.6	0.8	3251|60489|164668|200315	HPRT1|APOBEC3G|APOBEC3H|APOBEC3A	-1.5	MyList
GO Biological Processes	19	GO:0033572	transferrin transport		-3.6	13	6.6	28162	36	247	4	1.6	0.8	525|7037|8992|245972	ATP6V1B1|TFRC|ATP6V0E1|ATP6V0D2	-1.5	MyList
GO Biological Processes	19	GO:2001233	regulation of apoptotic signaling pathway		-3.6	3.6	4.6	28162	348	247	11	4.5	1.3	292|2023|2923|4055|4722|7001|10134|10449|11315|27069|56658	SLC25A5|ENO1|PDIA3|LTBR|NDUFS3|PRDX2|BCAP31|ACAA2|PARK7|GHITM|TRIM39	-1.5	MyList
GO Biological Processes	19	GO:1990169	stress response to copper ion		-3.6	23	7.9	28162	15	247	3	1.2	0.7	4496|4504|11315	MT1H|MT3|PARK7	-1.5	MyList
GO Biological Processes	19	GO:0010273	detoxification of copper ion		-3.6	23	7.9	28162	15	247	3	1.2	0.7	4496|4504|11315	MT1H|MT3|PARK7	-1.5	MyList
GO Biological Processes	19	GO:0000463	maturation of LSU-rRNA from tricistronic rRNA transcript (SSU-rRNA, 5.8S rRNA, LSU-rRNA)		-3.6	23	7.9	28162	15	247	3	1.2	0.7	11224|84365|117246	RPL35|NIFK|FTSJ3	-1.5	MyList
GO Biological Processes	19	GO:0098869	cellular oxidant detoxification		-3.5	6.7	5.4	28162	102	247	6	2.4	0.98	2877|4504|5052|7001|11315|25824	GPX2|MT3|PRDX1|PRDX2|PARK7|PRDX5	-1.5	MyList
GO Biological Processes	19	GO:0002562	somatic diversification of immune receptors via germline recombination within a single locus		-3.5	8.6	5.8	28162	66	247	5	2	0.9	3329|4436|7037|7374|51010	HSPD1|MSH2|TFRC|UNG|EXOSC3	-1.5	MyList
GO Biological Processes	19	GO:0016444	somatic cell DNA recombination		-3.5	8.6	5.8	28162	66	247	5	2	0.9	3329|4436|7037|7374|51010	HSPD1|MSH2|TFRC|UNG|EXOSC3	-1.5	MyList
GO Biological Processes	19	GO:0051604	protein maturation		-3.5	3.9	4.7	28162	295	247	10	4	1.3	836|1363|1511|2023|3329|10531|23203|30968|63929|199713	CASP3|CPE|CTSG|ENO1|HSPD1|PITRM1|PMPCA|STOML2|XPNPEP3|NLRP7	-1.5	MyList
GO Biological Processes	19	GO:0034976	response to endoplasmic reticulum stress		-3.5	3.9	4.6	28162	296	247	10	4	1.3	246|439|1965|2923|3309|9601|10130|10134|11315|51569	ALOX15|GET3|EIF2S1|PDIA3|HSPA5|PDIA4|PDIA6|BCAP31|PARK7|UFM1	-1.5	MyList
GO Biological Processes	19	GO:0019827	stem cell population maintenance		-3.5	5.5	5.1	28162	146	247	7	2.8	1.1	182|5435|5460|55124|55211|63978|79923	JAG1|POLR2F|POU5F1|PIWIL2|DPPA4|PRDM14|NANOG	-1.5	MyList
GO Biological Processes	19	GO:0002821	positive regulation of adaptive immune response		-3.5	6.6	5.4	28162	104	247	6	2.4	0.98	695|3329|4436|7037|29126|51010	BTK|HSPD1|MSH2|TFRC|CD274|EXOSC3	-1.5	MyList
GO Biological Processes	19	GO:0002714	positive regulation of B cell mediated immunity		-3.5	12	6.4	28162	38	247	4	1.6	0.8	695|4436|7037|51010	BTK|MSH2|TFRC|EXOSC3	-1.4	MyList
GO Biological Processes	19	GO:0002891	positive regulation of immunoglobulin mediated immune response		-3.5	12	6.4	28162	38	247	4	1.6	0.8	695|4436|7037|51010	BTK|MSH2|TFRC|EXOSC3	-1.4	MyList
GO Biological Processes	19	GO:0045869	negative regulation of single stranded viral RNA replication via double stranded DNA intermediate		-3.5	21	7.7	28162	16	247	3	1.2	0.7	60489|164668|200315	APOBEC3G|APOBEC3H|APOBEC3A	-1.4	MyList
GO Biological Processes	19	GO:0046390	ribose phosphate biosynthetic process		-3.5	4.7	4.8	28162	195	247	8	3.2	1.1	509|2023|3251|5162|5631|7371|7372|30968	ATP5F1C|ENO1|HPRT1|PDHB|PRPS1|UCK2|UMPS|STOML2	-1.4	MyList
GO Biological Processes	19	GO:0098727	maintenance of cell number		-3.5	5.4	5	28162	148	247	7	2.8	1.1	182|5435|5460|55124|55211|63978|79923	JAG1|POLR2F|POU5F1|PIWIL2|DPPA4|PRDM14|NANOG	-1.4	MyList
GO Biological Processes	19	GO:0006401	RNA catabolic process		-3.5	3.3	4.4	28162	417	247	12	4.9	1.4	5702|5718|6124|6155|6160|6194|6210|6224|6230|11224|25804|51010	PSMC3|PSMD12|RPL4|RPL27|RPL31|RPS6|RPS15A|RPS20|RPS25|RPL35|LSM4|EXOSC3	-1.4	MyList
GO Molecular Functions	21	GO:0016887	ATPase activity		-3.4	3.1	4.3	28162	485	247	13	5.3	1.4	439|495|509|1973|3309|3329|4173|4436|5702|5928|10146|113220|219293	GET3|ATP4A|ATP5F1C|EIF4A1|HSPA5|HSPD1|MCM4|MSH2|PSMC3|RBBP4|G3BP1|KIF12|ATAD3C	-1.4	MyList
GO Biological Processes	19	GO:0002708	positive regulation of lymphocyte mediated immunity		-3.4	6.3	5.2	28162	108	247	6	2.4	0.98	695|3329|4436|7037|23705|51010	BTK|HSPD1|MSH2|TFRC|CADM1|EXOSC3	-1.4	MyList
GO Biological Processes	19	GO:0035019	somatic stem cell population maintenance		-3.4	8	5.6	28162	71	247	5	2	0.9	5435|5460|55211|63978|79923	POLR2F|POU5F1|DPPA4|PRDM14|NANOG	-1.4	MyList
GO Biological Processes	19	GO:0009112	nucleobase metabolic process		-3.4	11	6.2	28162	40	247	4	1.6	0.8	3251|5631|6470|7372	HPRT1|PRPS1|SHMT1|UMPS	-1.4	MyList
GO Biological Processes	19	GO:0000154	rRNA modification		-3.4	11	6.2	28162	40	247	4	1.6	0.8	64216|79922|114049|117246	TFB2M|MRM1|BUD23|FTSJ3	-1.4	MyList
GO Biological Processes	19	GO:0016074	sno(s)RNA metabolic process		-3.4	20	7.4	28162	17	247	3	1.2	0.7	9221|51010|51574	NOLC1|EXOSC3|LARP7	-1.4	MyList
GO Biological Processes	19	GO:0061687	detoxification of inorganic compound		-3.4	20	7.4	28162	17	247	3	1.2	0.7	4496|4504|11315	MT1H|MT3|PARK7	-1.4	MyList
KEGG Pathway	24	ko04145	Phagosome		-3.4	5.2	4.9	28162	154	247	7	2.8	1.1	525|2212|4481|7037|8992|23480|245972	ATP6V1B1|FCGR2A|MSR1|TFRC|ATP6V0E1|SEC61G|ATP6V0D2	-1.4	MyList
GO Biological Processes	19	GO:0002460	adaptive immune response based on somatic recombination of immune receptors built from immunoglobulin superfamily domains		-3.3	3.4	4.4	28162	369	247	11	4.5	1.3	182|695|708|3251|3329|4436|7037|7374|23705|29126|51010	JAG1|BTK|C1QBP|HPRT1|HSPD1|MSH2|TFRC|UNG|CADM1|CD274|EXOSC3	-1.3	MyList
GO Cellular Components	20	GO:0016471	vacuolar proton-transporting V-type ATPase complex		-3.3	19	7.2	28162	18	247	3	1.2	0.7	525|84317|245972	ATP6V1B1|CCDC115|ATP6V0D2	-1.3	MyList
GO Biological Processes	19	GO:0016236	macroautophagy		-3.3	3.6	4.4	28162	316	247	10	4	1.3	525|836|8992|11331|51569|56993|64419|83460|245972|401505	ATP6V1B1|CASP3|ATP6V0E1|PHB2|UFM1|TOMM22|MTMR14|EMC6|ATP6V0D2|TOMM5	-1.3	MyList
GO Biological Processes	19	GO:0030004	cellular monovalent inorganic cation homeostasis		-3.3	6	5	28162	114	247	6	2.4	0.98	495|525|8992|64699|84317|245972	ATP4A|ATP6V1B1|ATP6V0E1|TMPRSS3|CCDC115|ATP6V0D2	-1.3	MyList
GO Biological Processes	19	GO:0042274	ribosomal small subunit biogenesis		-3.3	7.6	5.4	28162	75	247	5	2	0.9	6194|6230|51081|64963|404672	RPS6|RPS25|MRPS7|MRPS11|GTF2H5	-1.3	MyList
GO Biological Processes	19	GO:0043281	regulation of cysteine-type endopeptidase activity involved in apoptotic process		-3.3	4.4	4.6	28162	208	247	8	3.2	1.1	3329|4504|10134|11315|25824|55655|56616|100129128	HSPD1|MT3|BCAP31|PARK7|PRDX5|NLRP2|DIABLO|KHDC1L	-1.3	MyList
GO Biological Processes	19	GO:1990748	cellular detoxification		-3.3	5.9	5	28162	115	247	6	2.4	0.98	2877|4504|5052|7001|11315|25824	GPX2|MT3|PRDX1|PRDX2|PARK7|PRDX5	-1.3	MyList
GO Biological Processes	19	GO:0009124	nucleoside monophosphate biosynthetic process		-3.3	11	5.9	28162	43	247	4	1.6	0.8	3251|5631|7371|7372	HPRT1|PRPS1|UCK2|UMPS	-1.3	MyList
GO Biological Processes	19	GO:0045091	regulation of single stranded viral RNA replication via double stranded DNA intermediate		-3.2	18	7	28162	19	247	3	1.2	0.7	60489|164668|200315	APOBEC3G|APOBEC3H|APOBEC3A	-1.2	MyList
GO Biological Processes	19	GO:0002200	somatic diversification of immune receptors		-3.2	7.4	5.3	28162	77	247	5	2	0.9	3329|4436|7037|7374|51010	HSPD1|MSH2|TFRC|UNG|EXOSC3	-1.2	MyList
GO Cellular Components	20	GO:0009295	nucleoid		-3.2	10	5.8	28162	44	247	4	1.6	0.8	292|7019|7284|64216	SLC25A5|TFAM|TUFM|TFB2M	-1.2	MyList
GO Cellular Components	20	GO:0042645	mitochondrial nucleoid		-3.2	10	5.8	28162	44	247	4	1.6	0.8	292|7019|7284|64216	SLC25A5|TFAM|TUFM|TFB2M	-1.2	MyList
GO Cellular Components	20	GO:0030684	preribosome		-3.2	7.3	5.2	28162	78	247	5	2	0.9	10969|26156|51118|56342|117246	EBNA1BP2|RSL1D1|UTP11|PPAN|FTSJ3	-1.2	MyList
GO Biological Processes	19	GO:0072529	pyrimidine-containing compound catabolic process		-3.2	10	5.8	28162	45	247	4	1.6	0.8	7374|60489|164668|200315	UNG|APOBEC3G|APOBEC3H|APOBEC3A	-1.2	MyList
GO Biological Processes	19	GO:0045911	positive regulation of DNA recombination		-3.2	10	5.8	28162	45	247	4	1.6	0.8	4436|7037|51010|441161	MSH2|TFRC|EXOSC3|OOEP	-1.2	MyList
GO Biological Processes	19	GO:0002312	B cell activation involved in immune response		-3.2	7.2	5.2	28162	79	247	5	2	0.9	3329|4436|7037|7374|51010	HSPD1|MSH2|TFRC|UNG|EXOSC3	-1.2	MyList
GO Biological Processes	19	GO:0006144	purine nucleobase metabolic process		-3.2	17	6.8	28162	20	247	3	1.2	0.7	3251|5631|6470	HPRT1|PRPS1|SHMT1	-1.2	MyList
GO Biological Processes	19	GO:0016553	base conversion or substitution editing		-3.2	17	6.8	28162	20	247	3	1.2	0.7	60489|164668|200315	APOBEC3G|APOBEC3H|APOBEC3A	-1.2	MyList
GO Biological Processes	19	GO:0039692	single stranded viral RNA replication via double stranded DNA intermediate		-3.2	17	6.8	28162	20	247	3	1.2	0.7	60489|164668|200315	APOBEC3G|APOBEC3H|APOBEC3A	-1.2	MyList
GO Biological Processes	19	GO:0010823	negative regulation of mitochondrion organization		-3.2	9.9	5.7	28162	46	247	4	1.6	0.8	292|7037|10449|27069	SLC25A5|TFRC|ACAA2|GHITM	-1.2	MyList
GO Biological Processes	19	GO:0097237	cellular response to toxic substance		-3.1	5.6	4.8	28162	122	247	6	2.4	0.98	2877|4504|5052|7001|11315|25824	GPX2|MT3|PRDX1|PRDX2|PARK7|PRDX5	-1.2	MyList
GO Molecular Functions	21	GO:0045296	cadherin binding		-3.1	3.4	4.2	28162	333	247	10	4	1.3	1266|2023|3309|3898|5052|5917|9689|11315|26156|51031	CNN3|ENO1|HSPA5|LAD1|PRDX1|RARS1|BZW1|PARK7|RSL1D1|GLOD4	-1.1	MyList
KEGG Pathway	24	hsa04142	Lysosome		-3.1	5.6	4.8	28162	123	247	6	2.4	0.98	1511|1515|3073|4668|55353|245972	CTSG|CTSV|HEXA|NAGA|LAPTM4B|ATP6V0D2	-1.1	MyList
KEGG Pathway	24	ko04142	Lysosome		-3.1	5.6	4.8	28162	123	247	6	2.4	0.98	1511|1515|3073|4668|55353|245972	CTSG|CTSV|HEXA|NAGA|LAPTM4B|ATP6V0D2	-1.1	MyList
GO Biological Processes	19	GO:0002819	regulation of adaptive immune response		-3.1	4.7	4.5	28162	170	247	7	2.8	1.1	246|695|3329|4436|7037|29126|51010	ALOX15|BTK|HSPD1|MSH2|TFRC|CD274|EXOSC3	-1.1	MyList
GO Molecular Functions	21	GO:0008320	protein transmembrane transporter activity		-3.1	16	6.6	28162	21	247	3	1.2	0.7	10972|23480|56993	TMED10|SEC61G|TOMM22	-1.1	MyList
GO Molecular Functions	21	GO:0003756	protein disulfide isomerase activity		-3.1	16	6.6	28162	21	247	3	1.2	0.7	2923|9601|10130	PDIA3|PDIA4|PDIA6	-1.1	MyList
GO Molecular Functions	21	GO:0016864	intramolecular oxidoreductase activity, transposing S-S bonds		-3.1	16	6.6	28162	21	247	3	1.2	0.7	2923|9601|10130	PDIA3|PDIA4|PDIA6	-1.1	MyList
GO Biological Processes	19	GO:0002705	positive regulation of leukocyte mediated immunity		-3.1	5.5	4.7	28162	125	247	6	2.4	0.98	695|3329|4436|7037|23705|51010	BTK|HSPD1|MSH2|TFRC|CADM1|EXOSC3	-1.1	MyList
GO Biological Processes	19	GO:0009142	nucleoside triphosphate biosynthetic process		-3.1	6.8	5	28162	84	247	5	2	0.9	509|2023|7371|30968|122481	ATP5F1C|ENO1|UCK2|STOML2|AK7	-1.1	MyList
KEGG Pathway	24	hsa_M00009	Citrate cycle (TCA cycle, Krebs cycle)		-3	16	6.4	28162	22	247	3	1.2	0.7	3420|4191|6392	IDH3B|MDH2|SDHD	-1.1	MyList
KEGG Pathway	24	M00009	Citrate cycle (TCA cycle, Krebs cycle)		-3	16	6.4	28162	22	247	3	1.2	0.7	3420|4191|6392	IDH3B|MDH2|SDHD	-1.1	MyList
GO Cellular Components	20	GO:0005753	mitochondrial proton-transporting ATP synthase complex		-3	16	6.4	28162	22	247	3	1.2	0.7	509|9556|84833	ATP5F1C|ATP5MJ|ATP5MK	-1.1	MyList
GO Molecular Functions	21	GO:0008135	translation factor activity, RNA binding		-3	6.7	5	28162	85	247	5	2	0.9	1965|1973|7284|8668|28985	EIF2S1|EIF4A1|TUFM|EIF3I|MCTS1	-1.1	MyList
GO Biological Processes	19	GO:0046651	lymphocyte proliferation		-3	3.6	4.2	28162	283	247	9	3.6	1.2	695|836|3251|3329|6194|7001|7037|23705|29126	BTK|CASP3|HPRT1|HSPD1|RPS6|PRDX2|TFRC|CADM1|CD274	-1.1	MyList
GO Molecular Functions	21	GO:0016741	transferase activity, transferring one-carbon groups		-3	4	4.3	28162	228	247	8	3.2	1.1	6470|60487|63978|64216|79922|114049|115708|117246	SHMT1|TRMT11|PRDM14|TFB2M|MRM1|BUD23|TRMT61A|FTSJ3	-1.1	MyList
GO Biological Processes	19	GO:0006220	pyrimidine nucleotide metabolic process		-3	9.1	5.4	28162	50	247	4	1.6	0.8	5631|7371|7372|7374	PRPS1|UCK2|UMPS|UNG	-1.1	MyList
GO Biological Processes	19	GO:0032943	mononuclear cell proliferation		-3	3.6	4.1	28162	286	247	9	3.6	1.2	695|836|3251|3329|6194|7001|7037|23705|29126	BTK|CASP3|HPRT1|HSPD1|RPS6|PRDX2|TFRC|CADM1|CD274	-1.1	MyList
GO Biological Processes	19	GO:1900180	regulation of protein localization to nucleus		-3	5.3	4.6	28162	130	247	6	2.4	0.98	2752|7037|9221|11315|51569|51574	GLUL|TFRC|NOLC1|PARK7|UFM1|LARP7	-1.1	MyList
GO Biological Processes	19	GO:0019430	removal of superoxide radicals		-3	15	6.3	28162	23	247	3	1.2	0.7	4504|5052|7001	MT3|PRDX1|PRDX2	-1.1	MyList
GO Cellular Components	20	GO:0045259	proton-transporting ATP synthase complex		-3	15	6.3	28162	23	247	3	1.2	0.7	509|9556|84833	ATP5F1C|ATP5MJ|ATP5MK	-1.1	MyList
GO Biological Processes	19	GO:0007035	vacuolar acidification		-3	15	6.3	28162	23	247	3	1.2	0.7	8992|84317|245972	ATP6V0E1|CCDC115|ATP6V0D2	-1.1	MyList
GO Cellular Components	20	GO:0030687	preribosome, large subunit precursor		-3	15	6.3	28162	23	247	3	1.2	0.7	10969|56342|117246	EBNA1BP2|PPAN|FTSJ3	-1.1	MyList
GO Biological Processes	19	GO:0046135	pyrimidine nucleoside catabolic process		-3	15	6.3	28162	23	247	3	1.2	0.7	60489|164668|200315	APOBEC3G|APOBEC3H|APOBEC3A	-1.1	MyList
GO Biological Processes	19	GO:0071453	cellular response to oxygen levels		-3	3.9	4.2	28162	231	247	8	3.2	1.1	2023|2030|4504|5702|5718|10449|11331|84317	ENO1|SLC29A1|MT3|PSMC3|PSMD12|ACAA2|PHB2|CCDC115	-1.1	MyList
GO Molecular Functions	21	GO:0003743	translation initiation factor activity		-3	8.9	5.3	28162	51	247	4	1.6	0.8	1965|1973|8668|28985	EIF2S1|EIF4A1|EIF3I|MCTS1	-1.1	MyList
GO Molecular Functions	21	GO:0050839	cell adhesion molecule binding		-3	2.7	3.8	28162	541	247	13	5.3	1.4	928|1266|1363|2023|3309|3695|3898|5052|5917|9689|11315|26156|51031	CD9|CNN3|CPE|ENO1|HSPA5|ITGB7|LAD1|PRDX1|RARS1|BZW1|PARK7|RSL1D1|GLOD4	-1	MyList
GO Biological Processes	19	GO:1901606	alpha-amino acid catabolic process		-3	6.5	4.8	28162	88	247	5	2	0.9	2752|4942|5860|6470|169355	GLUL|OAT|QDPR|SHMT1|IDO2	-1	MyList
GO Biological Processes	19	GO:0062197	cellular response to chemical stress		-3	3.3	4	28162	349	247	10	4	1.3	695|836|1965|2877|4504|5052|7001|11315|25824|56616	BTK|CASP3|EIF2S1|GPX2|MT3|PRDX1|PRDX2|PARK7|PRDX5|DIABLO	-1	MyList
GO Biological Processes	19	GO:0061919	process utilizing autophagic mechanism		-3	2.7	3.8	28162	543	247	13	5.3	1.4	525|836|4504|8992|11315|11331|25989|51569|56993|64419|83460|245972|401505	ATP6V1B1|CASP3|MT3|ATP6V0E1|PARK7|PHB2|ULK3|UFM1|TOMM22|MTMR14|EMC6|ATP6V0D2|TOMM5	-1	MyList
GO Biological Processes	19	GO:0006914	autophagy		-3	2.7	3.8	28162	543	247	13	5.3	1.4	525|836|4504|8992|11315|11331|25989|51569|56993|64419|83460|245972|401505	ATP6V1B1|CASP3|MT3|ATP6V0E1|PARK7|PHB2|ULK3|UFM1|TOMM22|MTMR14|EMC6|ATP6V0D2|TOMM5	-1	MyList
GO Biological Processes	19	GO:2000116	regulation of cysteine-type endopeptidase activity		-3	3.9	4.2	28162	233	247	8	3.2	1.1	3329|4504|10134|11315|25824|55655|56616|100129128	HSPD1|MT3|BCAP31|PARK7|PRDX5|NLRP2|DIABLO|KHDC1L	-1	MyList
GO Biological Processes	19	GO:0034656	nucleobase-containing small molecule catabolic process		-2.9	8.8	5.3	28162	52	247	4	1.6	0.8	3251|60489|164668|200315	HPRT1|APOBEC3G|APOBEC3H|APOBEC3A	-1	MyList
GO Molecular Functions	21	GO:0031625	ubiquitin protein ligase binding		-2.9	3.5	4	28162	293	247	9	3.6	1.2	292|1152|3309|3329|4055|5460|9063|55353|645432	SLC25A5|CKB|HSPA5|HSPD1|LTBR|POU5F1|PIAS2|LAPTM4B|ARRDC5	-1	MyList
GO Biological Processes	19	GO:0050778	positive regulation of immune response		-2.9	2.4	3.7	28162	761	247	16	6.5	1.6	695|708|1511|2212|3329|4436|5702|5718|7037|11315|11331|23705|29126|30968|51010|199920	BTK|C1QBP|CTSG|FCGR2A|HSPD1|MSH2|PSMC3|PSMD12|TFRC|PARK7|PHB2|CADM1|CD274|STOML2|EXOSC3|FYB2	-1	MyList
GO Molecular Functions	21	GO:0004601	peroxidase activity		-2.9	8.6	5.2	28162	53	247	4	1.6	0.8	2877|5052|7001|25824	GPX2|PRDX1|PRDX2|PRDX5	-1	MyList
GO Molecular Functions	21	GO:0043021	ribonucleoprotein complex binding		-2.9	5.1	4.5	28162	134	247	6	2.4	0.98	708|1965|3309|7374|9221|55124	C1QBP|EIF2S1|HSPA5|UNG|NOLC1|PIWIL2	-1	MyList
GO Cellular Components	20	GO:0000932	P-body		-2.9	6.3	4.7	28162	91	247	5	2	0.9	5702|25804|60489|164668|200315	PSMC3|LSM4|APOBEC3G|APOBEC3H|APOBEC3A	-0.99	MyList
GO Biological Processes	19	GO:0009636	response to toxic substance		-2.9	3.8	4.1	28162	239	247	8	3.2	1.1	2877|4496|4504|5052|7001|10249|11315|25824	GPX2|MT1H|MT3|PRDX1|PRDX2|GLYAT|PARK7|PRDX5	-0.98	MyList
GO Biological Processes	19	GO:0002712	regulation of B cell mediated immunity		-2.9	8.4	5.2	28162	54	247	4	1.6	0.8	695|4436|7037|51010	BTK|MSH2|TFRC|EXOSC3	-0.98	MyList
GO Biological Processes	19	GO:0002889	regulation of immunoglobulin mediated immune response		-2.9	8.4	5.2	28162	54	247	4	1.6	0.8	695|4436|7037|51010	BTK|MSH2|TFRC|EXOSC3	-0.98	MyList
GO Molecular Functions	21	GO:0022884	macromolecule transmembrane transporter activity		-2.9	14	6	28162	25	247	3	1.2	0.7	10972|23480|56993	TMED10|SEC61G|TOMM22	-0.98	MyList
GO Biological Processes	19	GO:0006851	mitochondrial calcium ion transmembrane transport		-2.9	14	6	28162	25	247	3	1.2	0.7	11331|23203|30968	PHB2|PMPCA|STOML2	-0.98	MyList
GO Biological Processes	19	GO:0071450	cellular response to oxygen radical		-2.9	14	6	28162	25	247	3	1.2	0.7	4504|5052|7001	MT3|PRDX1|PRDX2	-0.98	MyList
GO Biological Processes	19	GO:0071451	cellular response to superoxide		-2.9	14	6	28162	25	247	3	1.2	0.7	4504|5052|7001	MT3|PRDX1|PRDX2	-0.98	MyList
GO Biological Processes	19	GO:0051452	intracellular pH reduction		-2.9	8.3	5.1	28162	55	247	4	1.6	0.8	525|8992|84317|245972	ATP6V1B1|ATP6V0E1|CCDC115|ATP6V0D2	-0.96	MyList
GO Biological Processes	19	GO:0006310	DNA recombination		-2.9	3.4	4	28162	300	247	9	3.6	1.2	3329|4173|4436|7037|7374|51010|93973|201254|441161	HSPD1|MCM4|MSH2|TFRC|UNG|EXOSC3|ACTR8|CENPX|OOEP	-0.96	MyList
GO Biological Processes	19	GO:0009260	ribonucleotide biosynthetic process		-2.9	4.2	4.2	28162	188	247	7	2.8	1.1	509|2023|3251|5162|7371|7372|30968	ATP5F1C|ENO1|HPRT1|PDHB|UCK2|UMPS|STOML2	-0.96	MyList
GO Biological Processes	19	GO:0002449	lymphocyte mediated immunity		-2.9	3.2	3.9	28162	361	247	10	4	1.3	182|695|708|3251|3329|4436|7037|7374|23705|51010	JAG1|BTK|C1QBP|HPRT1|HSPD1|MSH2|TFRC|UNG|CADM1|EXOSC3	-0.96	MyList
GO Biological Processes	19	GO:0034599	cellular response to oxidative stress		-2.8	3.4	4	28162	301	247	9	3.6	1.2	695|1965|2877|4504|5052|7001|11315|25824|56616	BTK|EIF2S1|GPX2|MT3|PRDX1|PRDX2|PARK7|PRDX5|DIABLO	-0.95	MyList
GO Biological Processes	19	GO:0042743	hydrogen peroxide metabolic process		-2.8	8.1	5	28162	56	247	4	1.6	0.8	5052|7001|11315|25824	PRDX1|PRDX2|PARK7|PRDX5	-0.94	MyList
GO Molecular Functions	21	GO:0048027	mRNA 5'-UTR binding		-2.8	13	5.8	28162	26	247	3	1.2	0.7	6470|26156|64963	SHMT1|RSL1D1|MRPS11	-0.94	MyList
GO Cellular Components	20	GO:0030867	rough endoplasmic reticulum membrane		-2.8	13	5.8	28162	26	247	3	1.2	0.7	6155|6748|23480	RPL27|SSR4|SEC61G	-0.94	MyList
GO Biological Processes	19	GO:0045830	positive regulation of isotype switching		-2.8	13	5.8	28162	26	247	3	1.2	0.7	4436|7037|51010	MSH2|TFRC|EXOSC3	-0.94	MyList
GO Biological Processes	19	GO:0043414	macromolecule methylation		-2.8	3.4	3.9	28162	305	247	9	3.6	1.2	51574|55124|60487|63978|64216|79922|114049|115708|117246	LARP7|PIWIL2|TRMT11|PRDM14|TFB2M|MRM1|BUD23|TRMT61A|FTSJ3	-0.92	MyList
GO Biological Processes	19	GO:0009161	ribonucleoside monophosphate metabolic process		-2.8	8	5	28162	57	247	4	1.6	0.8	3251|5631|7371|7372	HPRT1|PRPS1|UCK2|UMPS	-0.92	MyList
GO Biological Processes	19	GO:1901605	alpha-amino acid metabolic process		-2.8	4.2	4.1	28162	192	247	7	2.8	1.1	2752|4942|5860|6470|10249|11315|169355	GLUL|OAT|QDPR|SHMT1|GLYAT|PARK7|IDO2	-0.92	MyList
GO Biological Processes	19	GO:0017038	protein import		-2.8	4.1	4.1	28162	194	247	7	2.8	1.1	3329|9221|11331|29103|51569|56993|80273	HSPD1|NOLC1|PHB2|DNAJC15|UFM1|TOMM22|GRPEL1	-0.89	MyList
GO Biological Processes	19	GO:0045851	pH reduction		-2.8	7.9	4.9	28162	58	247	4	1.6	0.8	525|8992|84317|245972	ATP6V1B1|ATP6V0E1|CCDC115|ATP6V0D2	-0.89	MyList
GO Biological Processes	19	GO:0044728	DNA methylation or demethylation		-2.7	5.8	4.5	28162	99	247	5	2	0.9	55124|60489|63978|164668|200315	PIWIL2|APOBEC3G|PRDM14|APOBEC3H|APOBEC3A	-0.86	MyList
GO Molecular Functions	21	GO:0044389	ubiquitin-like protein ligase binding		-2.7	3.3	3.8	28162	312	247	9	3.6	1.2	292|1152|3309|3329|4055|5460|9063|55353|645432	SLC25A5|CKB|HSPA5|HSPD1|LTBR|POU5F1|PIAS2|LAPTM4B|ARRDC5	-0.86	MyList
GO Biological Processes	19	GO:0080111	DNA demethylation		-2.7	12	5.6	28162	28	247	3	1.2	0.7	60489|164668|200315	APOBEC3G|APOBEC3H|APOBEC3A	-0.86	MyList
GO Cellular Components	20	GO:0030137	COPI-coated vesicle		-2.7	12	5.6	28162	28	247	3	1.2	0.7	10972|11316|84317	TMED10|COPE|CCDC115	-0.86	MyList
GO Biological Processes	19	GO:0090383	phagosome acidification		-2.7	12	5.6	28162	28	247	3	1.2	0.7	525|8992|245972	ATP6V1B1|ATP6V0E1|ATP6V0D2	-0.86	MyList
KEGG Pathway	24	ko00630	Glyoxylate and dicarboxylate metabolism		-2.7	12	5.6	28162	28	247	3	1.2	0.7	2752|4191|6470	GLUL|MDH2|SHMT1	-0.86	MyList
GO Biological Processes	19	GO:0000303	response to superoxide		-2.7	12	5.6	28162	28	247	3	1.2	0.7	4504|5052|7001	MT3|PRDX1|PRDX2	-0.86	MyList
KEGG Pathway	24	hsa00630	Glyoxylate and dicarboxylate metabolism		-2.7	12	5.6	28162	28	247	3	1.2	0.7	2752|4191|6470	GLUL|MDH2|SHMT1	-0.86	MyList
GO Biological Processes	19	GO:0070661	leukocyte proliferation		-2.7	3.3	3.8	28162	313	247	9	3.6	1.2	695|836|3251|3329|6194|7001|7037|23705|29126	BTK|CASP3|HPRT1|HSPD1|RPS6|PRDX2|TFRC|CADM1|CD274	-0.86	MyList
GO Biological Processes	19	GO:0007605	sensory perception of sound		-2.7	4.7	4.2	28162	147	247	6	2.4	0.98	525|836|4715|6899|26517|64699	ATP6V1B1|CASP3|NDUFB9|TBX1|TIMM13|TMPRSS3	-0.85	MyList
GO Biological Processes	19	GO:0002377	immunoglobulin production		-2.7	4	4	28162	199	247	7	2.8	1.1	695|3329|4436|7037|7374|11331|51010	BTK|HSPD1|MSH2|TFRC|UNG|PHB2|EXOSC3	-0.85	MyList
GO Biological Processes	19	GO:1901136	carbohydrate derivative catabolic process		-2.7	4	4	28162	200	247	7	2.8	1.1	3073|3251|4668|7374|60489|164668|200315	HEXA|HPRT1|NAGA|UNG|APOBEC3G|APOBEC3H|APOBEC3A	-0.84	MyList
GO Biological Processes	19	GO:0000305	response to oxygen radical		-2.7	12	5.5	28162	29	247	3	1.2	0.7	4504|5052|7001	MT3|PRDX1|PRDX2	-0.83	MyList
GO Molecular Functions	21	GO:0140318	protein transporter activity		-2.7	12	5.5	28162	29	247	3	1.2	0.7	10972|23480|56993	TMED10|SEC61G|TOMM22	-0.83	MyList
GO Molecular Functions	21	GO:0016651	oxidoreductase activity, acting on NAD(P)H		-2.7	5.6	4.4	28162	102	247	5	2	0.9	4695|4702|4715|4722|4725	NDUFA2|NDUFA8|NDUFB9|NDUFS3|NDUFS5	-0.83	MyList
GO Biological Processes	19	GO:0002181	cytoplasmic translation		-2.7	5.6	4.4	28162	102	247	5	2	0.9	1973|6160|8668|28985|51121	EIF4A1|RPL31|EIF3I|MCTS1|RPL26L1	-0.83	MyList
GO Biological Processes	19	GO:0090407	organophosphate biosynthetic process		-2.7	2.5	3.5	28162	587	247	13	5.3	1.4	246|509|1152|2023|3251|5162|5631|7371|7372|30968|64419|122481|169355	ALOX15|ATP5F1C|CKB|ENO1|HPRT1|PDHB|PRPS1|UCK2|UMPS|STOML2|MTMR14|AK7|IDO2	-0.81	MyList
GO Biological Processes	19	GO:0070482	response to oxygen levels		-2.6	3	3.6	28162	385	247	10	4	1.3	836|2023|2030|4504|5702|5718|10449|11331|84292|84317	CASP3|ENO1|SLC29A1|MT3|PSMC3|PSMD12|ACAA2|PHB2|WDR83|CCDC115	-0.8	MyList
KEGG Pathway	24	hsa00240	Pyrimidine metabolism		-2.6	5.5	4.3	28162	104	247	5	2	0.9	5435|7371|7372|51728|654364	POLR2F|UCK2|UMPS|POLR3K|NME1-NME2	-0.8	MyList
KEGG Pathway	24	ko00240	Pyrimidine metabolism		-2.6	5.5	4.3	28162	104	247	5	2	0.9	5435|7371|7372|51728|654364	POLR2F|UCK2|UMPS|POLR3K|NME1-NME2	-0.8	MyList
GO Biological Processes	19	GO:0006221	pyrimidine nucleotide biosynthetic process		-2.6	11	5.4	28162	30	247	3	1.2	0.7	5631|7371|7372	PRPS1|UCK2|UMPS	-0.8	MyList
GO Biological Processes	19	GO:0035690	cellular response to drug		-2.6	7.2	4.7	28162	63	247	4	1.6	0.8	3309|5860|7037|7372	HSPA5|QDPR|TFRC|UMPS	-0.79	MyList
GO Biological Processes	19	GO:0071456	cellular response to hypoxia		-2.6	3.9	3.9	28162	206	247	7	2.8	1.1	2023|2030|4504|5702|5718|10449|11331	ENO1|SLC29A1|MT3|PSMC3|PSMD12|ACAA2|PHB2	-0.78	MyList
GO Biological Processes	19	GO:0042255	ribosome assembly		-2.6	7.1	4.6	28162	64	247	4	1.6	0.8	708|51081|56342|64963	C1QBP|MRPS7|PPAN|MRPS11	-0.77	MyList
GO Biological Processes	19	GO:0009063	cellular amino acid catabolic process		-2.6	5.4	4.2	28162	106	247	5	2	0.9	2752|4942|5860|6470|169355	GLUL|OAT|QDPR|SHMT1|IDO2	-0.77	MyList
GO Biological Processes	19	GO:0006873	cellular ion homeostasis		-2.6	2.4	3.4	28162	668	247	14	5.7	1.5	495|525|1152|4496|4504|7037|7137|8992|10134|10989|30968|64699|84317|245972	ATP4A|ATP6V1B1|CKB|MT1H|MT3|TFRC|TNNI3|ATP6V0E1|BCAP31|IMMT|STOML2|TMPRSS3|CCDC115|ATP6V0D2	-0.77	MyList
GO Biological Processes	19	GO:0072522	purine-containing compound biosynthetic process		-2.6	3.8	3.9	28162	208	247	7	2.8	1.1	509|2023|3251|5162|5631|6470|30968	ATP5F1C|ENO1|HPRT1|PDHB|PRPS1|SHMT1|STOML2	-0.76	MyList
GO Biological Processes	19	GO:0006363	termination of RNA polymerase I transcription		-2.6	11	5.3	28162	31	247	3	1.2	0.7	5435|7270|404672	POLR2F|TTF1|GTF2H5	-0.76	MyList
GO Biological Processes	19	GO:0042744	hydrogen peroxide catabolic process		-2.6	11	5.3	28162	31	247	3	1.2	0.7	5052|7001|25824	PRDX1|PRDX2|PRDX5	-0.76	MyList
GO Biological Processes	19	GO:0002822	regulation of adaptive immune response based on somatic recombination of immune receptors built from immunoglobulin superfamily domains		-2.6	4.4	4	28162	155	247	6	2.4	0.98	695|3329|4436|7037|29126|51010	BTK|HSPD1|MSH2|TFRC|CD274|EXOSC3	-0.76	MyList
GO Biological Processes	19	GO:0002706	regulation of lymphocyte mediated immunity		-2.6	4.4	4	28162	157	247	6	2.4	0.98	695|3329|4436|7037|23705|51010	BTK|HSPD1|MSH2|TFRC|CADM1|EXOSC3	-0.73	MyList
GO Biological Processes	19	GO:0009072	aromatic amino acid family metabolic process		-2.6	11	5.2	28162	32	247	3	1.2	0.7	5860|11315|169355	QDPR|PARK7|IDO2	-0.73	MyList
GO Molecular Functions	21	GO:0019239	deaminase activity		-2.6	11	5.2	28162	32	247	3	1.2	0.7	60489|164668|200315	APOBEC3G|APOBEC3H|APOBEC3A	-0.73	MyList
GO Biological Processes	19	GO:0009141	nucleoside triphosphate metabolic process		-2.6	5.2	4.2	28162	109	247	5	2	0.9	509|2023|7371|30968|122481	ATP5F1C|ENO1|UCK2|STOML2|AK7	-0.72	MyList
GO Biological Processes	19	GO:0034614	cellular response to reactive oxygen species		-2.5	4.3	3.9	28162	159	247	6	2.4	0.98	695|4504|5052|7001|11315|25824	BTK|MT3|PRDX1|PRDX2|PARK7|PRDX5	-0.72	MyList
GO Biological Processes	19	GO:0046649	lymphocyte activation		-2.5	2.3	3.3	28162	754	247	15	6.1	1.5	695|836|3251|3329|4436|5052|6194|7001|7037|7374|11331|23705|29126|30968|51010	BTK|CASP3|HPRT1|HSPD1|MSH2|PRDX1|RPS6|PRDX2|TFRC|UNG|PHB2|CADM1|CD274|STOML2|EXOSC3	-0.72	MyList
KEGG Pathway	24	hsa00010	Glycolysis / Gluconeogenesis		-2.5	6.8	4.5	28162	67	247	4	1.6	0.8	2023|3945|5162|5223	ENO1|LDHB|PDHB|PGAM1	-0.72	MyList
KEGG Pathway	24	ko00010	Glycolysis / Gluconeogenesis		-2.5	6.8	4.5	28162	67	247	4	1.6	0.8	2023|3945|5162|5223	ENO1|LDHB|PDHB|PGAM1	-0.72	MyList
GO Biological Processes	19	GO:0036294	cellular response to decreased oxygen levels		-2.5	3.7	3.8	28162	214	247	7	2.8	1.1	2023|2030|4504|5702|5718|10449|11331	ENO1|SLC29A1|MT3|PSMC3|PSMD12|ACAA2|PHB2	-0.71	MyList
GO Molecular Functions	21	GO:0008757	S-adenosylmethionine-dependent methyltransferase activity		-2.5	4.3	3.9	28162	160	247	6	2.4	0.98	60487|64216|79922|114049|115708|117246	TRMT11|TFB2M|MRM1|BUD23|TRMT61A|FTSJ3	-0.71	MyList
GO Biological Processes	19	GO:0055067	monovalent inorganic cation homeostasis		-2.5	4.3	3.9	28162	160	247	6	2.4	0.98	495|525|8992|64699|84317|245972	ATP4A|ATP6V1B1|ATP6V0E1|TMPRSS3|CCDC115|ATP6V0D2	-0.71	MyList
GO Biological Processes	19	GO:1901607	alpha-amino acid biosynthetic process		-2.5	6.7	4.4	28162	68	247	4	1.6	0.8	2752|4942|6470|11315	GLUL|OAT|SHMT1|PARK7	-0.7	MyList
KEGG Pathway	24	hsa05120	Epithelial cell signaling in Helicobacter pylori infection		-2.5	6.7	4.4	28162	68	247	4	1.6	0.8	525|836|8992|245972	ATP6V1B1|CASP3|ATP6V0E1|ATP6V0D2	-0.7	MyList
KEGG Pathway	24	ko05120	Epithelial cell signaling in Helicobacter pylori infection		-2.5	6.7	4.4	28162	68	247	4	1.6	0.8	525|836|8992|245972	ATP6V1B1|CASP3|ATP6V0E1|ATP6V0D2	-0.7	MyList
GO Cellular Components	20	GO:0005844	polysome		-2.5	6.7	4.4	28162	68	247	4	1.6	0.8	1965|6160|6194|7411	EIF2S1|RPL31|RPS6|VBP1	-0.7	MyList
GO Biological Processes	19	GO:0097191	extrinsic apoptotic signaling pathway		-2.5	3.7	3.7	28162	217	247	7	2.8	1.1	836|2923|4055|7001|10572|11315|56616	CASP3|PDIA3|LTBR|PRDX2|SIVA1|PARK7|DIABLO	-0.69	MyList
GO Molecular Functions	21	GO:0008168	methyltransferase activity		-2.5	3.7	3.7	28162	217	247	7	2.8	1.1	60487|63978|64216|79922|114049|115708|117246	TRMT11|PRDM14|TFB2M|MRM1|BUD23|TRMT61A|FTSJ3	-0.69	MyList
GO Biological Processes	19	GO:0002183	cytoplasmic translational initiation		-2.5	10	5	28162	34	247	3	1.2	0.7	1973|8668|28985	EIF4A1|EIF3I|MCTS1	-0.67	MyList
GO Biological Processes	19	GO:0035510	DNA dealkylation		-2.5	10	5	28162	34	247	3	1.2	0.7	60489|164668|200315	APOBEC3G|APOBEC3H|APOBEC3A	-0.67	MyList
GO Biological Processes	19	GO:0002699	positive regulation of immune effector process		-2.5	3.6	3.7	28162	220	247	7	2.8	1.1	695|3329|4436|7037|23705|51010|51704	BTK|HSPD1|MSH2|TFRC|CADM1|EXOSC3|GPRC5B	-0.66	MyList
GO Biological Processes	19	GO:0034404	nucleobase-containing small molecule biosynthetic process		-2.5	5	4	28162	115	247	5	2	0.9	3251|7371|7372|7374|10591	HPRT1|UCK2|UMPS|UNG|DNPH1	-0.65	MyList
GO Biological Processes	19	GO:0032148	activation of protein kinase B activity		-2.5	9.8	4.9	28162	35	247	3	1.2	0.7	4504|4908|11315	MT3|NTF3|PARK7	-0.65	MyList
GO Molecular Functions	21	GO:1904680	peptide transmembrane transporter activity		-2.5	9.8	4.9	28162	35	247	3	1.2	0.7	10972|23480|56993	TMED10|SEC61G|TOMM22	-0.65	MyList
GO Molecular Functions	21	GO:0016814	hydrolase activity, acting on carbon-nitrogen (but not peptide) bonds, in cyclic amidines		-2.5	9.8	4.9	28162	35	247	3	1.2	0.7	60489|164668|200315	APOBEC3G|APOBEC3H|APOBEC3A	-0.65	MyList
GO Biological Processes	19	GO:0045191	regulation of isotype switching		-2.5	9.8	4.9	28162	35	247	3	1.2	0.7	4436|7037|51010	MSH2|TFRC|EXOSC3	-0.65	MyList
GO Biological Processes	19	GO:0039694	viral RNA genome replication		-2.5	9.8	4.9	28162	35	247	3	1.2	0.7	60489|164668|200315	APOBEC3G|APOBEC3H|APOBEC3A	-0.65	MyList
GO Molecular Functions	21	GO:0016853	isomerase activity		-2.4	4.1	3.8	28162	167	247	6	2.4	0.98	246|2923|3329|5223|9601|10130	ALOX15|PDIA3|HSPD1|PGAM1|PDIA4|PDIA6	-0.64	MyList
GO Biological Processes	19	GO:0050954	sensory perception of mechanical stimulus		-2.4	4.1	3.8	28162	167	247	6	2.4	0.98	525|836|4715|6899|26517|64699	ATP6V1B1|CASP3|NDUFB9|TBX1|TIMM13|TMPRSS3	-0.64	MyList
KEGG Pathway	24	hsa04723	Retrograde endocannabinoid signaling		-2.4	4.1	3.8	28162	167	247	6	2.4	0.98	2793|4695|4702|4715|4722|4725	GNGT2|NDUFA2|NDUFA8|NDUFB9|NDUFS3|NDUFS5	-0.64	MyList
GO Biological Processes	19	GO:0016064	immunoglobulin mediated immune response		-2.4	3.6	3.6	28162	223	247	7	2.8	1.1	695|708|3329|4436|7037|7374|51010	BTK|C1QBP|HSPD1|MSH2|TFRC|UNG|EXOSC3	-0.64	MyList
GO Biological Processes	19	GO:0009119	ribonucleoside metabolic process		-2.4	6.3	4.3	28162	72	247	4	1.6	0.8	3251|60489|164668|200315	HPRT1|APOBEC3G|APOBEC3H|APOBEC3A	-0.63	MyList
GO Biological Processes	19	GO:2001234	negative regulation of apoptotic signaling pathway		-2.4	3.6	3.6	28162	224	247	7	2.8	1.1	292|2023|4722|7001|10449|11315|27069	SLC25A5|ENO1|NDUFS3|PRDX2|ACAA2|PARK7|GHITM	-0.63	MyList
GO Biological Processes	19	GO:0001666	response to hypoxia		-2.4	2.9	3.4	28162	348	247	9	3.6	1.2	836|2023|2030|4504|5702|5718|10449|11331|84292	CASP3|ENO1|SLC29A1|MT3|PSMC3|PSMD12|ACAA2|PHB2|WDR83	-0.62	MyList
GO Biological Processes	19	GO:0044743	protein transmembrane import into intracellular organelle		-2.4	9.5	4.8	28162	36	247	3	1.2	0.7	3329|29103|80273	HSPD1|DNAJC15|GRPEL1	-0.62	MyList
GO Biological Processes	19	GO:0000302	response to reactive oxygen species		-2.4	3.5	3.6	28162	225	247	7	2.8	1.1	695|836|4504|5052|7001|11315|25824	BTK|CASP3|MT3|PRDX1|PRDX2|PARK7|PRDX5	-0.62	MyList
GO Biological Processes	19	GO:0009201	ribonucleoside triphosphate biosynthetic process		-2.4	6.2	4.2	28162	73	247	4	1.6	0.8	509|2023|7371|30968	ATP5F1C|ENO1|UCK2|STOML2	-0.62	MyList
GO Cellular Components	20	GO:0010494	cytoplasmic stress granule		-2.4	6.2	4.2	28162	73	247	4	1.6	0.8	1511|1965|10146|84331	CTSG|EIF2S1|G3BP1|MCRIP2	-0.62	MyList
GO Biological Processes	19	GO:0033143	regulation of intracellular steroid hormone receptor signaling pathway		-2.4	6.2	4.2	28162	73	247	4	1.6	0.8	9063|11315|11331|51569	PIAS2|PARK7|PHB2|UFM1	-0.62	MyList
GO Biological Processes	19	GO:0019724	B cell mediated immunity		-2.4	3.5	3.6	28162	226	247	7	2.8	1.1	695|708|3329|4436|7037|7374|51010	BTK|C1QBP|HSPD1|MSH2|TFRC|UNG|EXOSC3	-0.62	MyList
KEGG Pathway	24	hsa04066	HIF-1 signaling pathway		-2.4	4.8	3.9	28162	119	247	5	2	0.9	2023|4055|5162|6194|7037	ENO1|LTBR|PDHB|RPS6|TFRC	-0.6	MyList
GO Biological Processes	19	GO:0002440	production of molecular mediator of immune response		-2.4	3.2	3.5	28162	288	247	8	3.2	1.1	695|3329|4436|7037|7374|11331|51010|51704	BTK|HSPD1|MSH2|TFRC|UNG|PHB2|EXOSC3|GPRC5B	-0.6	MyList
KEGG Pathway	24	ko04918	Thyroid hormone synthesis		-2.4	6.2	4.2	28162	74	247	4	1.6	0.8	2877|3309|7270|9601	GPX2|HSPA5|TTF1|PDIA4	-0.6	MyList
GO Molecular Functions	21	GO:0051082	unfolded protein binding		-2.4	4.8	3.9	28162	120	247	5	2	0.9	3309|3329|7411|80273|84317	HSPA5|HSPD1|VBP1|GRPEL1|CCDC115	-0.59	MyList
GO Biological Processes	19	GO:0006353	DNA-templated transcription, termination		-2.4	6.1	4.1	28162	75	247	4	1.6	0.8	5435|7270|51728|404672	POLR2F|TTF1|POLR3K|GTF2H5	-0.58	MyList
GO Biological Processes	19	GO:0051402	neuron apoptotic process		-2.4	3.5	3.5	28162	230	247	7	2.8	1.1	836|3309|4436|4504|4908|11315|56616	CASP3|HSPA5|MSH2|MT3|NTF3|PARK7|DIABLO	-0.58	MyList
KEGG Pathway	24	hsa00230	Purine metabolism		-2.4	3.9	3.6	28162	174	247	6	2.4	0.98	3251|5435|5631|51728|122481|654364	HPRT1|POLR2F|PRPS1|POLR3K|AK7|NME1-NME2	-0.57	MyList
KEGG Pathway	24	ko00230	Purine metabolism		-2.4	3.9	3.6	28162	174	247	6	2.4	0.98	3251|5435|5631|51728|122481|654364	HPRT1|POLR2F|PRPS1|POLR3K|AK7|NME1-NME2	-0.57	MyList
GO Biological Processes	19	GO:0001504	neurotransmitter uptake		-2.3	9	4.6	28162	38	247	3	1.2	0.7	2030|2752|11315	SLC29A1|GLUL|PARK7	-0.57	MyList
GO Biological Processes	19	GO:0009163	nucleoside biosynthetic process		-2.3	9	4.6	28162	38	247	3	1.2	0.7	3251|7371|7372	HPRT1|UCK2|UMPS	-0.57	MyList
GO Cellular Components	20	GO:0005791	rough endoplasmic reticulum		-2.3	6	4.1	28162	76	247	4	1.6	0.8	6124|6155|6748|23480	RPL4|RPL27|SSR4|SEC61G	-0.57	MyList
GO Biological Processes	19	GO:0032259	methylation		-2.3	2.9	3.3	28162	359	247	9	3.6	1.2	51574|55124|60487|63978|64216|79922|114049|115708|117246	LARP7|PIWIL2|TRMT11|PRDM14|TFB2M|MRM1|BUD23|TRMT61A|FTSJ3	-0.56	MyList
GO Molecular Functions	21	GO:0140101	catalytic activity, acting on a tRNA		-2.3	4.6	3.8	28162	123	247	5	2	0.9	5917|60487|79731|115708|138428	RARS1|TRMT11|NARS2|TRMT61A|PTRH1	-0.56	MyList
GO Biological Processes	19	GO:0036293	response to decreased oxygen levels		-2.3	2.9	3.3	28162	360	247	9	3.6	1.2	836|2023|2030|4504|5702|5718|10449|11331|84292	CASP3|ENO1|SLC29A1|MT3|PSMC3|PSMD12|ACAA2|PHB2|WDR83	-0.56	MyList
GO Biological Processes	19	GO:0051205	protein insertion into membrane		-2.3	5.9	4.1	28162	77	247	4	1.6	0.8	439|26517|56993|83460	GET3|TIMM13|TOMM22|EMC6	-0.56	MyList
KEGG Pathway	24	hsa03018	RNA degradation		-2.3	5.9	4.1	28162	77	247	4	1.6	0.8	2023|3329|25804|51010	ENO1|HSPD1|LSM4|EXOSC3	-0.56	MyList
GO Biological Processes	19	GO:0033238	regulation of cellular amine metabolic process		-2.3	5.9	4.1	28162	77	247	4	1.6	0.8	3251|5702|5718|11315	HPRT1|PSMC3|PSMD12|PARK7	-0.56	MyList
KEGG Pathway	24	ko03018	RNA degradation		-2.3	5.9	4.1	28162	77	247	4	1.6	0.8	2023|3329|25804|51010	ENO1|HSPD1|LSM4|EXOSC3	-0.56	MyList
GO Biological Processes	19	GO:0009615	response to virus		-2.3	2.8	3.3	28162	361	247	9	3.6	1.2	708|2023|6210|10146|11331|51728|60489|164668|200315	C1QBP|ENO1|RPS15A|G3BP1|PHB2|POLR3K|APOBEC3G|APOBEC3H|APOBEC3A	-0.55	MyList
GO Molecular Functions	21	GO:0015078	proton transmembrane transporter activity		-2.3	4.6	3.8	28162	124	247	5	2	0.9	495|509|525|8992|245972	ATP4A|ATP5F1C|ATP6V1B1|ATP6V0E1|ATP6V0D2	-0.55	MyList
KEGG Pathway	24	hsa00620	Pyruvate metabolism		-2.3	8.8	4.6	28162	39	247	3	1.2	0.7	3945|4191|5162	LDHB|MDH2|PDHB	-0.55	MyList
KEGG Pathway	24	ko00620	Pyruvate metabolism		-2.3	8.8	4.6	28162	39	247	3	1.2	0.7	3945|4191|5162	LDHB|MDH2|PDHB	-0.55	MyList
GO Biological Processes	19	GO:0052548	regulation of endopeptidase activity		-2.3	2.7	3.3	28162	429	247	10	4	1.3	3329|4504|10134|10972|11315|25824|55655|56616|199713|100129128	HSPD1|MT3|BCAP31|TMED10|PARK7|PRDX5|NLRP2|DIABLO|NLRP7|KHDC1L	-0.55	MyList
GO Biological Processes	19	GO:0006457	protein folding		-2.3	3.4	3.5	28162	235	247	7	2.8	1.1	2923|3309|3329|7411|9601|10130|80273	PDIA3|HSPA5|HSPD1|VBP1|PDIA4|PDIA6|GRPEL1	-0.55	MyList
GO Cellular Components	20	GO:0030135	coated vesicle		-2.3	3.1	3.4	28162	297	247	8	3.2	1.1	928|3329|7037|10134|10972|11316|84317|92840	CD9|HSPD1|TFRC|BCAP31|TMED10|COPE|CCDC115|REEP6	-0.55	MyList
GO Biological Processes	19	GO:0008652	cellular amino acid biosynthetic process		-2.3	5.8	4	28162	78	247	4	1.6	0.8	2752|4942|6470|11315	GLUL|OAT|SHMT1|PARK7	-0.55	MyList
KEGG Pathway	24	hsa04260	Cardiac muscle contraction		-2.3	5.8	4	28162	78	247	4	1.6	0.8	1537|7137|7170|27089	CYC1|TNNI3|TPM3|UQCRQ	-0.55	MyList
KEGG Pathway	24	ko04260	Cardiac muscle contraction		-2.3	5.8	4	28162	78	247	4	1.6	0.8	1537|7137|7170|27089	CYC1|TNNI3|TPM3|UQCRQ	-0.55	MyList
GO Biological Processes	19	GO:2001235	positive regulation of apoptotic signaling pathway		-2.3	4.5	3.7	28162	126	247	5	2	0.9	2923|4055|10134|11315|56658	PDIA3|LTBR|BCAP31|PARK7|TRIM39	-0.53	MyList
GO Biological Processes	19	GO:0072528	pyrimidine-containing compound biosynthetic process		-2.3	8.6	4.5	28162	40	247	3	1.2	0.7	5631|7371|7372	PRPS1|UCK2|UMPS	-0.53	MyList
GO Biological Processes	19	GO:0006826	iron ion transport		-2.3	5.8	4	28162	79	247	4	1.6	0.8	525|7037|8992|245972	ATP6V1B1|TFRC|ATP6V0E1|ATP6V0D2	-0.53	MyList
KEGG Pathway	24	hsa04918	Thyroid hormone synthesis		-2.3	5.8	4	28162	79	247	4	1.6	0.8	2877|3309|7270|9601	GPX2|HSPA5|TTF1|PDIA4	-0.53	MyList
GO Biological Processes	19	GO:0000041	transition metal ion transport		-2.3	4.5	3.7	28162	127	247	5	2	0.9	525|4504|7037|8992|245972	ATP6V1B1|MT3|TFRC|ATP6V0E1|ATP6V0D2	-0.52	MyList
GO Biological Processes	19	GO:0019693	ribose phosphate metabolic process		-2.3	2.6	3.2	28162	436	247	10	4	1.3	509|2023|3251|5162|5223|5631|7371|7372|10249|30968	ATP5F1C|ENO1|HPRT1|PDHB|PGAM1|PRPS1|UCK2|UMPS|GLYAT|STOML2	-0.52	MyList
GO Biological Processes	19	GO:2000243	positive regulation of reproductive process		-2.3	5.7	4	28162	80	247	4	1.6	0.8	708|55124|63978|441161	C1QBP|PIWIL2|PRDM14|OOEP	-0.52	MyList
GO Biological Processes	19	GO:0030003	cellular cation homeostasis		-2.3	2.3	3.1	28162	655	247	13	5.3	1.4	495|525|4496|4504|7037|7137|8992|10134|10989|30968|64699|84317|245972	ATP4A|ATP6V1B1|MT1H|MT3|TFRC|TNNI3|ATP6V0E1|BCAP31|IMMT|STOML2|TMPRSS3|CCDC115|ATP6V0D2	-0.51	MyList
GO Molecular Functions	21	GO:0015036	disulfide oxidoreductase activity		-2.3	8.3	4.4	28162	41	247	3	1.2	0.7	2923|9601|10130	PDIA3|PDIA4|PDIA6	-0.51	MyList
GO Cellular Components	20	GO:0005793	endoplasmic reticulum-Golgi intermediate compartment		-2.2	4.4	3.6	28162	130	247	5	2	0.9	3309|10130|10134|10972|84317	HSPA5|PDIA6|BCAP31|TMED10|CCDC115	-0.48	MyList
GO Biological Processes	19	GO:0043462	regulation of ATPase activity		-2.2	5.6	3.9	28162	82	247	4	1.6	0.8	1266|4436|7137|29103	CNN3|MSH2|TNNI3|DNAJC15	-0.48	MyList
GO Biological Processes	19	GO:1901659	glycosyl compound biosynthetic process		-2.2	8.1	4.4	28162	42	247	3	1.2	0.7	3251|7371|7372	HPRT1|UCK2|UMPS	-0.48	MyList
GO Biological Processes	19	GO:0046688	response to copper ion		-2.2	8.1	4.4	28162	42	247	3	1.2	0.7	4496|4504|11315	MT1H|MT3|PARK7	-0.48	MyList
GO Biological Processes	19	GO:0006986	response to unfolded protein		-2.2	3.7	3.5	28162	185	247	6	2.4	0.98	439|1965|3309|3329|8988|10130	GET3|EIF2S1|HSPA5|HSPD1|HSPB3|PDIA6	-0.48	MyList
GO Biological Processes	19	GO:0098771	inorganic ion homeostasis		-2.2	2.2	3	28162	740	247	14	5.7	1.5	495|525|1152|4496|4504|7037|7137|8992|10134|10989|30968|64699|84317|245972	ATP4A|ATP6V1B1|CKB|MT1H|MT3|TFRC|TNNI3|ATP6V0E1|BCAP31|IMMT|STOML2|TMPRSS3|CCDC115|ATP6V0D2	-0.48	MyList
GO Biological Processes	19	GO:0045454	cell redox homeostasis		-2.2	8	4.3	28162	43	247	3	1.2	0.7	5052|7001|25824	PRDX1|PRDX2|PRDX5	-0.46	MyList
GO Biological Processes	19	GO:0021762	substantia nigra development		-2.2	8	4.3	28162	43	247	3	1.2	0.7	1152|3309|4722	CKB|HSPA5|NDUFS3	-0.46	MyList
GO Biological Processes	19	GO:0006979	response to oxidative stress		-2.2	2.6	3.1	28162	447	247	10	4	1.3	695|836|1965|2877|4504|5052|7001|11315|25824|56616	BTK|CASP3|EIF2S1|GPX2|MT3|PRDX1|PRDX2|PARK7|PRDX5|DIABLO	-0.45	MyList
GO Molecular Functions	21	GO:0019829	ATPase-coupled cation transmembrane transporter activity		-2.2	7.8	4.2	28162	44	247	3	1.2	0.7	495|8992|245972	ATP4A|ATP6V0E1|ATP6V0D2	-0.43	MyList
GO Biological Processes	19	GO:0006734	NADH metabolic process		-2.2	7.8	4.2	28162	44	247	3	1.2	0.7	2023|4191|5223	ENO1|MDH2|PGAM1	-0.43	MyList
GO Biological Processes	19	GO:0002285	lymphocyte activation involved in immune response		-2.2	3.6	3.4	28162	190	247	6	2.4	0.98	3329|4436|6194|7037|7374|51010	HSPD1|MSH2|RPS6|TFRC|UNG|EXOSC3	-0.43	MyList
GO Cellular Components	20	GO:0098562	cytoplasmic side of membrane		-2.2	3.6	3.4	28162	191	247	6	2.4	0.98	246|2767|2793|6155|7074|56616	ALOX15|GNA11|GNGT2|RPL27|TIAM1|DIABLO	-0.42	MyList
GO Biological Processes	19	GO:0009060	aerobic respiration		-2.2	5.3	3.8	28162	86	247	4	1.6	0.8	3420|4191|5162|6392	IDH3B|MDH2|PDHB|SDHD	-0.42	MyList
GO Biological Processes	19	GO:0030901	midbrain development		-2.2	5.3	3.8	28162	86	247	4	1.6	0.8	1152|3309|4722|27089	CKB|HSPA5|NDUFS3|UQCRQ	-0.42	MyList
GO Biological Processes	19	GO:0002639	positive regulation of immunoglobulin production		-2.1	7.6	4.2	28162	45	247	3	1.2	0.7	4436|7037|51010	MSH2|TFRC|EXOSC3	-0.41	MyList
GO Biological Processes	19	GO:0009199	ribonucleoside triphosphate metabolic process		-2.1	5.2	3.7	28162	87	247	4	1.6	0.8	509|2023|7371|30968	ATP5F1C|ENO1|UCK2|STOML2	-0.41	MyList
GO Biological Processes	19	GO:0043280	positive regulation of cysteine-type endopeptidase activity involved in apoptotic process		-2.1	4.1	3.5	28162	138	247	5	2	0.9	3329|10134|55655|56616|100129128	HSPD1|BCAP31|NLRP2|DIABLO|KHDC1L	-0.39	MyList
GO Biological Processes	19	GO:0052547	regulation of peptidase activity		-2.1	2.5	3	28162	458	247	10	4	1.3	3329|4504|10134|10972|11315|25824|55655|56616|199713|100129128	HSPD1|MT3|BCAP31|TMED10|PARK7|PRDX5|NLRP2|DIABLO|NLRP7|KHDC1L	-0.39	MyList
GO Biological Processes	19	GO:0001708	cell fate specification		-2.1	5.2	3.7	28162	88	247	4	1.6	0.8	5460|6899|63978|79923	POU5F1|TBX1|PRDM14|NANOG	-0.39	MyList
GO Biological Processes	19	GO:0051453	regulation of intracellular pH		-2.1	5.2	3.7	28162	88	247	4	1.6	0.8	525|8992|84317|245972	ATP6V1B1|ATP6V0E1|CCDC115|ATP6V0D2	-0.39	MyList
KEGG Pathway	24	hsa00983	Drug metabolism - other enzymes		-2.1	7.4	4.1	28162	46	247	3	1.2	0.7	3251|7371|7372	HPRT1|UCK2|UMPS	-0.39	MyList
KEGG Pathway	24	hsanan03	glycosphingolipid biosynthesis		-2.1	7.4	4.1	28162	46	247	3	1.2	0.7	3073|4668|10402	HEXA|NAGA|ST3GAL6	-0.39	MyList
GO Biological Processes	19	GO:0090382	phagosome maturation		-2.1	7.4	4.1	28162	46	247	3	1.2	0.7	525|8992|245972	ATP6V1B1|ATP6V0E1|ATP6V0D2	-0.39	MyList
KEGG Pathway	24	ko00983	Drug metabolism - other enzymes		-2.1	7.4	4.1	28162	46	247	3	1.2	0.7	3251|7371|7372	HPRT1|UCK2|UMPS	-0.39	MyList
GO Molecular Functions	21	GO:0042625	ATPase-coupled ion transmembrane transporter activity		-2.1	7.4	4.1	28162	46	247	3	1.2	0.7	495|8992|245972	ATP4A|ATP6V0E1|ATP6V0D2	-0.39	MyList
GO Biological Processes	19	GO:0072521	purine-containing compound metabolic process		-2.1	2.5	3	28162	460	247	10	4	1.3	509|2023|3251|5162|5223|5631|6470|10249|10591|30968	ATP5F1C|ENO1|HPRT1|PDHB|PGAM1|PRPS1|SHMT1|GLYAT|DNPH1|STOML2	-0.39	MyList
GO Biological Processes	19	GO:0042098	T cell proliferation		-2.1	3.5	3.3	28162	196	247	6	2.4	0.98	836|6194|7001|7037|23705|29126	CASP3|RPS6|PRDX2|TFRC|CADM1|CD274	-0.39	MyList
GO Biological Processes	19	GO:0048525	negative regulation of viral process		-2.1	5.1	3.7	28162	89	247	4	1.6	0.8	51574|60489|164668|200315	LARP7|APOBEC3G|APOBEC3H|APOBEC3A	-0.38	MyList
GO Biological Processes	19	GO:0006164	purine nucleotide biosynthetic process		-2.1	3.5	3.3	28162	197	247	6	2.4	0.98	509|2023|3251|5162|5631|30968	ATP5F1C|ENO1|HPRT1|PDHB|PRPS1|STOML2	-0.38	MyList
GO Biological Processes	19	GO:0090559	regulation of membrane permeability		-2.1	5.1	3.6	28162	90	247	4	1.6	0.8	292|4504|10449|55353	SLC25A5|MT3|ACAA2|LAPTM4B	-0.37	MyList
GO Cellular Components	20	GO:0045121	membrane raft		-2.1	2.8	3.1	28162	325	247	8	3.2	1.1	292|695|836|2040|3945|11315|30968|199920	SLC25A5|BTK|CASP3|STOM|LDHB|PARK7|STOML2|FYB2	-0.37	MyList
GO Cellular Components	20	GO:0098857	membrane microdomain		-2.1	2.8	3.1	28162	325	247	8	3.2	1.1	292|695|836|2040|3945|11315|30968|199920	SLC25A5|BTK|CASP3|STOM|LDHB|PARK7|STOML2|FYB2	-0.37	MyList
GO Biological Processes	19	GO:0042113	B cell activation		-2.1	2.8	3.1	28162	326	247	8	3.2	1.1	695|836|3329|4436|7037|7374|11331|51010	BTK|CASP3|HSPD1|MSH2|TFRC|UNG|PHB2|EXOSC3	-0.36	MyList
GO Biological Processes	19	GO:0002697	regulation of immune effector process		-2.1	2.4	3	28162	467	247	10	4	1.3	695|708|3329|4436|7037|11331|23705|51010|51704|60489	BTK|C1QBP|HSPD1|MSH2|TFRC|PHB2|CADM1|EXOSC3|GPRC5B|APOBEC3G	-0.36	MyList
GO Biological Processes	19	GO:0050798	activated T cell proliferation		-2.1	7.1	4	28162	48	247	3	1.2	0.7	836|23705|29126	CASP3|CADM1|CD274	-0.36	MyList
GO Biological Processes	19	GO:0042398	cellular modified amino acid biosynthetic process		-2.1	7.1	4	28162	48	247	3	1.2	0.7	1152|6470|11315	CKB|SHMT1|PARK7	-0.36	MyList
GO Molecular Functions	21	GO:0003729	mRNA binding		-2.1	2.3	2.9	28162	541	247	11	4.5	1.3	708|1973|6470|10146|11224|11315|26156|51081|55124|64963|340168	C1QBP|EIF4A1|SHMT1|G3BP1|RPL35|PARK7|RSL1D1|MRPS7|PIWIL2|MRPS11|DPPA5	-0.36	MyList
GO Biological Processes	19	GO:0051607	defense response to virus		-2.1	3	3.1	28162	262	247	7	2.8	1.1	708|10146|11331|51728|60489|164668|200315	C1QBP|G3BP1|PHB2|POLR3K|APOBEC3G|APOBEC3H|APOBEC3A	-0.36	MyList
GO Biological Processes	19	GO:0140546	defense response to symbiont		-2.1	3	3.1	28162	262	247	7	2.8	1.1	708|10146|11331|51728|60489|164668|200315	C1QBP|G3BP1|PHB2|POLR3K|APOBEC3G|APOBEC3H|APOBEC3A	-0.36	MyList
GO Biological Processes	19	GO:0051702	biological process involved in interaction with symbiont		-2.1	5	3.6	28162	92	247	4	1.6	0.8	1511|2040|3329|5702	CTSG|STOM|HSPD1|PSMC3	-0.35	MyList
GO Molecular Functions	21	GO:0032813	tumor necrosis factor receptor superfamily binding		-2	7	3.9	28162	49	247	3	1.2	0.7	836|4908|10572	CASP3|NTF3|SIVA1	-0.33	MyList
GO Biological Processes	19	GO:0030641	regulation of cellular pH		-2	4.9	3.5	28162	94	247	4	1.6	0.8	525|8992|84317|245972	ATP6V1B1|ATP6V0E1|CCDC115|ATP6V0D2	-0.32	MyList
GO Biological Processes	19	GO:0098656	anion transmembrane transport		-2	2.3	2.9	28162	549	247	11	4.5	1.3	292|2030|3309|3329|10972|23480|29074|29103|56993|80273|84889	SLC25A5|SLC29A1|HSPA5|HSPD1|TMED10|SEC61G|MRPL18|DNAJC15|TOMM22|GRPEL1|SLC7A3	-0.31	MyList
GO Biological Processes	19	GO:0043628	ncRNA 3'-end processing		-2	6.8	3.9	28162	50	247	3	1.2	0.7	51010|51574|51728	EXOSC3|LARP7|POLR3K	-0.31	MyList
GO Biological Processes	19	GO:0002700	regulation of production of molecular mediator of immune response		-2	3.9	3.3	28162	147	247	5	2	0.9	695|4436|7037|51010|51704	BTK|MSH2|TFRC|EXOSC3|GPRC5B	-0.31	MyList
GO Biological Processes	19	GO:0035966	response to topologically incorrect protein		-2	3.3	3.1	28162	206	247	6	2.4	0.98	439|1965|3309|3329|8988|10130	GET3|EIF2S1|HSPA5|HSPD1|HSPB3|PDIA6	-0.3	MyList

## Sheet: TrB sh346 VS shscramble DOWN
Category	CategoryID	GO	Description	PARENT_GO	LogP	Enrichment	Z-score	#TotalGeneInLibrary	#GeneInGO	#GeneInHitList	#GeneInGOAndHitList	%InGO	STDV %InGO	GeneID	Hits	Log(q-value)	GeneList
GO Biological Processes	19	GO:0045055	regulated exocytosis		-24	5	14	28162	780	423	59	14	1.7	81|87|161|308|353|567|801|808|948|967|1432|1476|1508|1509|1512|1604|1727|1832|1938|2495|2665|2799|2934|3074|3162|3320|3728|3837|3920|4126|4627|5269|5478|5547|5579|5660|5878|5978|6286|7094|8407|8655|8673|8826|9588|10487|10555|10577|10788|22927|25798|26056|51411|51552|51571|51719|58533|112476|729230	ACTN4|ACTN1|AP2A2|ANXA5|APRT|B2M|CALM1|CALM3|CD36|CD63|MAPK14|CSTB|CTSB|CTSD|CTSH|CD55|CYB5R3|DSP|EEF2|FTH1|GDI2|GNS|GSN|HEXB|HMOX1|HSP90AA1|JUP|KPNB1|LAMP2|MANBA|MYH9|SERPINB6|PPIA|PRCP|PRKCB|PSAP|RAB5C|REST|S100P|TLN1|TAGLN2|DYNLL1|VAMP8|IQGAP1|PRDX6|CAP1|AGPAT2|NPC2|IQGAP2|HABP4|BRI3|RAB11FIP5|BIN2|RAB14|CYRIB|CAB39|SNX6|PRRT2|CCR2	-20	MyList
GO Biological Processes	19	GO:0043299	leukocyte degranulation		-20	5.6	13	28162	537	423	45	11	1.5	161|353|567|948|967|1432|1476|1508|1509|1512|1604|1727|1832|1938|2495|2665|2799|2934|3074|3162|3320|3728|3837|3920|4126|5269|5478|5547|5660|5878|6286|8655|8673|8826|9588|10487|10555|10577|10788|25798|51411|51552|51719|58533|729230	AP2A2|APRT|B2M|CD36|CD63|MAPK14|CSTB|CTSB|CTSD|CTSH|CD55|CYB5R3|DSP|EEF2|FTH1|GDI2|GNS|GSN|HEXB|HMOX1|HSP90AA1|JUP|KPNB1|LAMP2|MANBA|SERPINB6|PPIA|PRCP|PSAP|RAB5C|S100P|DYNLL1|VAMP8|IQGAP1|PRDX6|CAP1|AGPAT2|NPC2|IQGAP2|BRI3|BIN2|RAB14|CAB39|SNX6|CCR2	-16	MyList
GO Biological Processes	19	GO:0030029	actin filament-based process		-20	4.5	12	28162	794	423	54	13	1.6	71|81|87|396|822|830|998|1832|2013|2317|2934|3728|3880|3936|3993|4233|4430|4627|4634|5058|5318|6717|7082|7094|7430|7791|8470|8826|9050|9168|9368|9886|10052|10095|10096|10278|10344|10487|10611|10788|11034|23022|23224|25777|29766|51429|51474|51571|54443|54822|57698|58527|81624|85358	ACTG1|ACTN4|ACTN1|ARHGDIA|CAPG|CAPZA2|CDC42|DSP|EMP2|FLNB|GSN|JUP|KRT19|LCP1|LLGL2|MET|MYO1B|MYH9|MYL3|PAK1|PKP2|SRI|TJP1|TLN1|EZR|ZYX|SORBS2|IQGAP1|PSTPIP2|TMSB10|SLC9A3R1|RHOBTB1|GJC1|ARPC1B|ACTR3|EFS|CCL26|CAP1|PDLIM5|IQGAP2|DSTN|PALLD|SYNE2|SUN2|TMOD3|SNX9|LIMA1|CYRIB|ANLN|TRPM7|SHTN1|ABRACL|DIAPH3|SHANK3	-16	MyList
GO Biological Processes	19	GO:0002275	myeloid cell activation involved in immune response		-20	5.4	13	28162	550	423	45	11	1.5	161|353|567|948|967|1432|1476|1508|1509|1512|1604|1727|1832|1938|2495|2665|2799|2934|3074|3162|3320|3728|3837|3920|4126|5269|5478|5547|5660|5878|6286|8655|8673|8826|9588|10487|10555|10577|10788|25798|51411|51552|51719|58533|729230	AP2A2|APRT|B2M|CD36|CD63|MAPK14|CSTB|CTSB|CTSD|CTSH|CD55|CYB5R3|DSP|EEF2|FTH1|GDI2|GNS|GSN|HEXB|HMOX1|HSP90AA1|JUP|KPNB1|LAMP2|MANBA|SERPINB6|PPIA|PRCP|PSAP|RAB5C|S100P|DYNLL1|VAMP8|IQGAP1|PRDX6|CAP1|AGPAT2|NPC2|IQGAP2|BRI3|BIN2|RAB14|CAB39|SNX6|CCR2	-16	MyList
GO Biological Processes	19	GO:0002444	myeloid leukocyte mediated immunity		-19	5.4	13	28162	553	423	45	11	1.5	161|353|567|948|967|1432|1476|1508|1509|1512|1604|1727|1832|1938|2495|2665|2799|2934|3074|3162|3320|3728|3837|3920|4126|5269|5478|5547|5660|5878|6286|8655|8673|8826|9588|10487|10555|10577|10788|25798|51411|51552|51719|58533|729230	AP2A2|APRT|B2M|CD36|CD63|MAPK14|CSTB|CTSB|CTSD|CTSH|CD55|CYB5R3|DSP|EEF2|FTH1|GDI2|GNS|GSN|HEXB|HMOX1|HSP90AA1|JUP|KPNB1|LAMP2|MANBA|SERPINB6|PPIA|PRCP|PSAP|RAB5C|S100P|DYNLL1|VAMP8|IQGAP1|PRDX6|CAP1|AGPAT2|NPC2|IQGAP2|BRI3|BIN2|RAB14|CAB39|SNX6|CCR2	-16	MyList
GO Biological Processes	19	GO:0036230	granulocyte activation		-19	5.7	13	28162	506	423	43	10	1.5	161|353|567|948|967|1432|1476|1508|1509|1512|1604|1727|1832|1938|2495|2665|2799|2934|3074|3320|3728|3837|3920|4126|5269|5478|5547|5660|5878|6286|8655|8673|8826|9588|10487|10555|10577|10788|25798|51411|51552|51719|729230	AP2A2|APRT|B2M|CD36|CD63|MAPK14|CSTB|CTSB|CTSD|CTSH|CD55|CYB5R3|DSP|EEF2|FTH1|GDI2|GNS|GSN|HEXB|HSP90AA1|JUP|KPNB1|LAMP2|MANBA|SERPINB6|PPIA|PRCP|PSAP|RAB5C|S100P|DYNLL1|VAMP8|IQGAP1|PRDX6|CAP1|AGPAT2|NPC2|IQGAP2|BRI3|BIN2|RAB14|CAB39|CCR2	-16	MyList
GO Biological Processes	19	GO:0043312	neutrophil degranulation		-19	5.8	13	28162	486	423	42	9.9	1.5	161|353|567|948|967|1432|1476|1508|1509|1512|1604|1727|1832|1938|2495|2665|2799|2934|3074|3320|3728|3837|3920|4126|5269|5478|5547|5660|5878|6286|8655|8673|8826|9588|10487|10555|10577|10788|25798|51411|51552|51719	AP2A2|APRT|B2M|CD36|CD63|MAPK14|CSTB|CTSB|CTSD|CTSH|CD55|CYB5R3|DSP|EEF2|FTH1|GDI2|GNS|GSN|HEXB|HSP90AA1|JUP|KPNB1|LAMP2|MANBA|SERPINB6|PPIA|PRCP|PSAP|RAB5C|S100P|DYNLL1|VAMP8|IQGAP1|PRDX6|CAP1|AGPAT2|NPC2|IQGAP2|BRI3|BIN2|RAB14|CAB39	-16	MyList
GO Biological Processes	19	GO:0002283	neutrophil activation involved in immune response		-19	5.7	13	28162	489	423	42	9.9	1.5	161|353|567|948|967|1432|1476|1508|1509|1512|1604|1727|1832|1938|2495|2665|2799|2934|3074|3320|3728|3837|3920|4126|5269|5478|5547|5660|5878|6286|8655|8673|8826|9588|10487|10555|10577|10788|25798|51411|51552|51719	AP2A2|APRT|B2M|CD36|CD63|MAPK14|CSTB|CTSB|CTSD|CTSH|CD55|CYB5R3|DSP|EEF2|FTH1|GDI2|GNS|GSN|HEXB|HSP90AA1|JUP|KPNB1|LAMP2|MANBA|SERPINB6|PPIA|PRCP|PSAP|RAB5C|S100P|DYNLL1|VAMP8|IQGAP1|PRDX6|CAP1|AGPAT2|NPC2|IQGAP2|BRI3|BIN2|RAB14|CAB39	-16	MyList
GO Biological Processes	19	GO:0002446	neutrophil mediated immunity		-19	5.6	13	28162	500	423	42	9.9	1.5	161|353|567|948|967|1432|1476|1508|1509|1512|1604|1727|1832|1938|2495|2665|2799|2934|3074|3320|3728|3837|3920|4126|5269|5478|5547|5660|5878|6286|8655|8673|8826|9588|10487|10555|10577|10788|25798|51411|51552|51719	AP2A2|APRT|B2M|CD36|CD63|MAPK14|CSTB|CTSB|CTSD|CTSH|CD55|CYB5R3|DSP|EEF2|FTH1|GDI2|GNS|GSN|HEXB|HSP90AA1|JUP|KPNB1|LAMP2|MANBA|SERPINB6|PPIA|PRCP|PSAP|RAB5C|S100P|DYNLL1|VAMP8|IQGAP1|PRDX6|CAP1|AGPAT2|NPC2|IQGAP2|BRI3|BIN2|RAB14|CAB39	-15	MyList
GO Biological Processes	19	GO:0042119	neutrophil activation		-19	5.6	13	28162	501	423	42	9.9	1.5	161|353|567|948|967|1432|1476|1508|1509|1512|1604|1727|1832|1938|2495|2665|2799|2934|3074|3320|3728|3837|3920|4126|5269|5478|5547|5660|5878|6286|8655|8673|8826|9588|10487|10555|10577|10788|25798|51411|51552|51719	AP2A2|APRT|B2M|CD36|CD63|MAPK14|CSTB|CTSB|CTSD|CTSH|CD55|CYB5R3|DSP|EEF2|FTH1|GDI2|GNS|GSN|HEXB|HSP90AA1|JUP|KPNB1|LAMP2|MANBA|SERPINB6|PPIA|PRCP|PSAP|RAB5C|S100P|DYNLL1|VAMP8|IQGAP1|PRDX6|CAP1|AGPAT2|NPC2|IQGAP2|BRI3|BIN2|RAB14|CAB39	-15	MyList
GO Biological Processes	19	GO:0002274	myeloid leukocyte activation		-17	4.6	12	28162	661	423	46	11	1.5	161|353|567|948|967|1432|1476|1508|1509|1512|1604|1727|1832|1938|2495|2665|2799|2934|3074|3162|3320|3728|3837|3920|4126|5269|5478|5547|5660|5878|6286|8655|8673|8826|9588|9867|10487|10555|10577|10788|25798|51411|51552|51719|58533|729230	AP2A2|APRT|B2M|CD36|CD63|MAPK14|CSTB|CTSB|CTSD|CTSH|CD55|CYB5R3|DSP|EEF2|FTH1|GDI2|GNS|GSN|HEXB|HMOX1|HSP90AA1|JUP|KPNB1|LAMP2|MANBA|SERPINB6|PPIA|PRCP|PSAP|RAB5C|S100P|DYNLL1|VAMP8|IQGAP1|PRDX6|PJA2|CAP1|AGPAT2|NPC2|IQGAP2|BRI3|BIN2|RAB14|CAB39|SNX6|CCR2	-14	MyList
GO Biological Processes	19	GO:0002366	leukocyte activation involved in immune response		-16	4.3	11	28162	720	423	46	11	1.5	161|353|567|948|967|1432|1476|1508|1509|1512|1604|1727|1832|1938|2495|2665|2799|2934|3074|3162|3320|3728|3837|3920|3936|4126|5269|5478|5547|5660|5878|6286|8655|8673|8826|9588|10487|10555|10577|10788|25798|51411|51552|51719|58533|729230	AP2A2|APRT|B2M|CD36|CD63|MAPK14|CSTB|CTSB|CTSD|CTSH|CD55|CYB5R3|DSP|EEF2|FTH1|GDI2|GNS|GSN|HEXB|HMOX1|HSP90AA1|JUP|KPNB1|LAMP2|LCP1|MANBA|SERPINB6|PPIA|PRCP|PSAP|RAB5C|S100P|DYNLL1|VAMP8|IQGAP1|PRDX6|CAP1|AGPAT2|NPC2|IQGAP2|BRI3|BIN2|RAB14|CAB39|SNX6|CCR2	-13	MyList
GO Biological Processes	19	GO:0002263	cell activation involved in immune response		-16	4.2	11	28162	724	423	46	11	1.5	161|353|567|948|967|1432|1476|1508|1509|1512|1604|1727|1832|1938|2495|2665|2799|2934|3074|3162|3320|3728|3837|3920|3936|4126|5269|5478|5547|5660|5878|6286|8655|8673|8826|9588|10487|10555|10577|10788|25798|51411|51552|51719|58533|729230	AP2A2|APRT|B2M|CD36|CD63|MAPK14|CSTB|CTSB|CTSD|CTSH|CD55|CYB5R3|DSP|EEF2|FTH1|GDI2|GNS|GSN|HEXB|HMOX1|HSP90AA1|JUP|KPNB1|LAMP2|LCP1|MANBA|SERPINB6|PPIA|PRCP|PSAP|RAB5C|S100P|DYNLL1|VAMP8|IQGAP1|PRDX6|CAP1|AGPAT2|NPC2|IQGAP2|BRI3|BIN2|RAB14|CAB39|SNX6|CCR2	-13	MyList
GO Biological Processes	19	GO:0030036	actin cytoskeleton organization		-15	4.2	11	28162	696	423	44	10	1.5	71|87|396|822|830|998|2013|2317|2934|3880|3936|3993|4233|4430|4627|5058|7082|7094|7430|7791|8470|8826|9050|9168|9368|9886|10095|10096|10278|10344|10487|10611|10788|11034|23022|29766|51429|51474|51571|54443|54822|57698|81624|85358	ACTG1|ACTN1|ARHGDIA|CAPG|CAPZA2|CDC42|EMP2|FLNB|GSN|KRT19|LCP1|LLGL2|MET|MYO1B|MYH9|PAK1|TJP1|TLN1|EZR|ZYX|SORBS2|IQGAP1|PSTPIP2|TMSB10|SLC9A3R1|RHOBTB1|ARPC1B|ACTR3|EFS|CCL26|CAP1|PDLIM5|IQGAP2|DSTN|PALLD|TMOD3|SNX9|LIMA1|CYRIB|ANLN|TRPM7|SHTN1|DIAPH3|SHANK3	-12	MyList
GO Biological Processes	19	GO:1903827	regulation of cellular protein localization		-14	4.6	11	28162	548	423	38	9	1.4	493|948|998|1173|1213|1432|1459|1499|1601|2931|2934|3301|3320|3638|3728|3799|3843|3936|5058|5347|5899|7323|7430|7533|8673|8766|8826|9528|9555|10155|23028|26056|27020|51366|51465|57707|93974|163882	ATP2B4|CD36|CDC42|AP2M1|CLTC|MAPK14|CSNK2A2|CTNNB1|DAB2|GSK3A|GSN|DNAJA1|HSP90AA1|INSIG1|JUP|KIF5B|IPO5|LCP1|PAK1|PLK1|RALB|UBE2D3|EZR|YWHAH|VAMP8|RAB11A|IQGAP1|TMEM59|MACROH2A1|TRIM28|KDM1A|RAB11FIP5|NPTN|UBR5|UBE2J1|MEAK7|ATP5IF1|CNST	-11	MyList
GO Biological Processes	19	GO:0007015	actin filament organization		-12	4.7	9.7	28162	437	423	31	7.3	1.3	71|87|822|830|998|2013|2934|3936|4233|4430|5058|7082|7430|7791|8470|9050|9168|9886|10095|10096|10278|10344|10788|11034|29766|51429|51474|51571|57698|81624|85358	ACTG1|ACTN1|CAPG|CAPZA2|CDC42|EMP2|GSN|LCP1|MET|MYO1B|PAK1|TJP1|EZR|ZYX|SORBS2|PSTPIP2|TMSB10|RHOBTB1|ARPC1B|ACTR3|EFS|CCL26|IQGAP2|DSTN|TMOD3|SNX9|LIMA1|CYRIB|SHTN1|DIAPH3|SHANK3	-9.1	MyList
GO Biological Processes	19	GO:0097435	supramolecular fiber organization		-12	3.7	9.1	28162	716	423	40	9.5	1.4	71|87|567|822|830|948|998|1832|2013|2934|3837|3880|3936|4233|4430|5058|5318|7082|7430|7791|8470|8766|9050|9168|9748|9886|10095|10096|10278|10344|10788|11034|29766|51429|51474|51571|57662|57698|81624|85358	ACTG1|ACTN1|B2M|CAPG|CAPZA2|CD36|CDC42|DSP|EMP2|GSN|KPNB1|KRT19|LCP1|MET|MYO1B|PAK1|PKP2|TJP1|EZR|ZYX|SORBS2|RAB11A|PSTPIP2|TMSB10|SLK|RHOBTB1|ARPC1B|ACTR3|EFS|CCL26|IQGAP2|DSTN|TMOD3|SNX9|LIMA1|CYRIB|CAMSAP3|SHTN1|DIAPH3|SHANK3	-9.1	MyList
GO Biological Processes	19	GO:0000904	cell morphogenesis involved in differentiation		-12	3.7	9	28162	723	423	40	9.5	1.4	81|87|396|468|682|998|1785|2192|2803|2887|3320|3799|3912|3915|4233|4627|5058|5591|5595|6277|6498|7430|7533|7976|8766|9334|9368|10611|10678|23022|23094|23303|25932|27020|54915|55920|57698|80031|85358|284217	ACTN4|ACTN1|ARHGDIA|ATF4|BSG|CDC42|DNM2|FBLN1|GOLGA4|GRB10|HSP90AA1|KIF5B|LAMB1|LAMC1|MET|MYH9|PAK1|PRKDC|MAPK3|S100A6|SKIL|EZR|YWHAH|FZD3|RAB11A|B4GALT5|SLC9A3R1|PDLIM5|B3GNT2|PALLD|SIPA1L3|KIF13B|CLIC4|NPTN|YTHDF1|RCC2|SHTN1|SEMA6D|SHANK3|LAMA1	-8.9	MyList
GO Biological Processes	19	GO:0007163	establishment or maintenance of cell polarity		-12	6.8	11	28162	214	423	22	5.2	1.1	378|998|1045|2934|3320|3993|4000|4627|5058|5347|7430|9368|9886|10096|10487|10806|23094|25932|51571|57662|57698|284217	ARF4|CDC42|CDX2|GSN|HSP90AA1|LLGL2|LMNA|MYH9|PAK1|PLK1|EZR|SLC9A3R1|RHOBTB1|ACTR3|CAP1|SDCCAG8|SIPA1L3|CLIC4|CYRIB|CAMSAP3|SHTN1|LAMA1	-8.9	MyList
GO Biological Processes	19	GO:0032970	regulation of actin filament-based process		-12	5	9.7	28162	390	423	29	6.9	1.2	71|396|822|830|998|1832|2934|3728|4233|4627|5058|5318|6717|7082|7430|8826|9168|9886|10095|10096|10344|10788|11034|29766|51429|51474|51571|58527|85358	ACTG1|ARHGDIA|CAPG|CAPZA2|CDC42|DSP|GSN|JUP|MET|MYH9|PAK1|PKP2|SRI|TJP1|EZR|IQGAP1|TMSB10|RHOBTB1|ARPC1B|ACTR3|CCL26|IQGAP2|DSTN|TMOD3|SNX9|LIMA1|CYRIB|ABRACL|SHANK3	-8.9	MyList
GO Biological Processes	19	GO:0030855	epithelial cell differentiation		-11	3.5	8.7	28162	781	423	41	9.7	1.4	468|688|694|826|998|1045|1499|1508|1514|1601|1747|1832|1999|2931|3728|3880|4233|4301|4659|5046|5318|5660|6498|7082|7357|7430|7538|8407|8826|9368|9555|23022|23094|25932|29841|54845|55011|57662|64065|81537|284217	ATF4|KLF5|BTG1|CAPNS1|CDC42|CDX2|CTNNB1|CTSB|CTSL|DAB2|DLX3|DSP|ELF3|GSK3A|JUP|KRT19|MET|AFDN|PPP1R12A|PCSK6|PKP2|PSAP|SKIL|TJP1|UGCG|EZR|ZFP36|TAGLN2|IQGAP1|SLC9A3R1|MACROH2A1|PALLD|SIPA1L3|CLIC4|GRHL1|ESRP1|PIH1D1|CAMSAP3|PERP|SGPP1|LAMA1	-8.6	MyList
GO Biological Processes	19	GO:0006897	endocytosis		-11	3.6	8.5	28162	684	423	37	8.7	1.4	160|161|345|567|801|808|948|967|998|1173|1213|1514|1601|1785|2934|3320|4036|4043|4240|4627|4864|5538|5595|5878|6609|6643|7430|8871|9779|9886|10266|10487|22848|27131|29924|51411|51429	AP2A1|AP2A2|APOC3|B2M|CALM1|CALM3|CD36|CD63|CDC42|AP2M1|CLTC|CTSL|DAB2|DNM2|GSN|HSP90AA1|LRP2|LRPAP1|MFGE8|MYH9|NPC1|PPT1|MAPK3|RAB5C|SMPD1|SNX2|EZR|SYNJ2|TBC1D5|RHOBTB1|RAMP2|CAP1|AAK1|SNX5|EPN1|BIN2|SNX9	-7.9	MyList
GO Biological Processes	19	GO:0051098	regulation of binding		-10	4.8	9	28162	358	423	26	6.1	1.2	567|801|808|998|1452|1499|1601|3148|3162|4043|4233|4488|4792|5347|5595|5792|5899|6717|7049|9421|10155|10266|22927|23028|55355|81857	B2M|CALM1|CALM3|CDC42|CSNK1A1|CTNNB1|DAB2|HMGB2|HMOX1|LRPAP1|MET|MSX2|NFKBIA|PLK1|MAPK3|PTPRF|RALB|SRI|TGFBR3|HAND1|TRIM28|RAMP2|HABP4|KDM1A|HJURP|MED25	-7.6	MyList
GO Biological Processes	19	GO:0120035	regulation of plasma membrane bounded cell projection organization		-10	3.7	8.4	28162	638	423	35	8.3	1.3	160|396|567|688|818|998|1785|2803|2931|5058|5205|5792|6498|7430|7533|8655|8724|8766|8826|9779|10096|10611|10806|23028|23224|23303|27020|29956|54443|55920|57698|80031|80199|81618|85358	AP2A1|ARHGDIA|B2M|KLF5|CAMK2G|CDC42|DNM2|GOLGA4|GSK3A|PAK1|ATP8B1|PTPRF|SKIL|EZR|YWHAH|DYNLL1|SNX3|RAB11A|IQGAP1|TBC1D5|ACTR3|PDLIM5|SDCCAG8|KDM1A|SYNE2|KIF13B|NPTN|CERS2|ANLN|RCC2|SHTN1|SEMA6D|FUZ|ITM2C|SHANK3	-7.6	MyList
GO Biological Processes	19	GO:0031344	regulation of cell projection organization		-9.9	3.6	8.2	28162	655	423	35	8.3	1.3	160|396|567|688|818|998|1785|2803|2931|5058|5205|5792|6498|7430|7533|8655|8724|8766|8826|9779|10096|10611|10806|23028|23224|23303|27020|29956|54443|55920|57698|80031|80199|81618|85358	AP2A1|ARHGDIA|B2M|KLF5|CAMK2G|CDC42|DNM2|GOLGA4|GSK3A|PAK1|ATP8B1|PTPRF|SKIL|EZR|YWHAH|DYNLL1|SNX3|RAB11A|IQGAP1|TBC1D5|ACTR3|PDLIM5|SDCCAG8|KDM1A|SYNE2|KIF13B|NPTN|CERS2|ANLN|RCC2|SHTN1|SEMA6D|FUZ|ITM2C|SHANK3	-7.3	MyList
GO Biological Processes	19	GO:0043270	positive regulation of ion transport		-9.9	3.5	8.1	28162	660	423	35	8.3	1.3	81|468|481|760|801|805|808|998|1432|1459|1785|2170|2745|2931|3728|3799|3843|4792|5058|5318|5478|6717|7323|7430|7533|8655|8673|9368|10155|10768|51366|65268|85358|163882|729230	ACTN4|ATF4|ATP1B1|CA2|CALM1|CALM2|CALM3|CDC42|MAPK14|CSNK2A2|DNM2|FABP3|GLRX|GSK3A|JUP|KIF5B|IPO5|NFKBIA|PAK1|PKP2|PPIA|SRI|UBE2D3|EZR|YWHAH|DYNLL1|VAMP8|SLC9A3R1|TRIM28|AHCYL1|UBR5|WNK2|SHANK3|CNST|CCR2	-7.2	MyList
GO Biological Processes	19	GO:0061061	muscle structure development		-9.6	3.6	8	28162	609	423	33	7.8	1.3	688|694|891|998|1063|1432|1499|1832|1938|2317|2931|3880|4036|4627|4634|5058|5318|5725|5978|6717|6909|7049|7402|8470|8763|9421|10266|10521|10611|23028|27250|29766|56261	KLF5|BTG1|CCNB1|CDC42|CENPF|MAPK14|CTNNB1|DSP|EEF2|FLNB|GSK3A|KRT19|LRP2|MYH9|MYL3|PAK1|PKP2|PTBP1|REST|SRI|TBX2|TGFBR3|UTRN|SORBS2|CD164|HAND1|RAMP2|DDX17|PDLIM5|KDM1A|PDCD4|TMOD3|GPCPD1	-6.9	MyList
GO Biological Processes	19	GO:0003013	circulatory system process		-9.5	3.6	8	28162	611	423	33	7.8	1.3	481|493|796|801|805|808|948|998|1727|1832|2013|2028|2729|2730|2931|2934|3162|3710|3728|4036|4634|5318|5547|6507|6717|6909|7082|9368|10052|10266|10768|10848|27131	ATP1B1|ATP2B4|CALCA|CALM1|CALM2|CALM3|CD36|CDC42|CYB5R3|DSP|EMP2|ENPEP|GCLC|GCLM|GSK3A|GSN|HMOX1|ITPR3|JUP|LRP2|MYL3|PKP2|PRCP|SLC1A3|SRI|TBX2|TJP1|SLC9A3R1|GJC1|RAMP2|AHCYL1|PPP1R13L|SNX5	-6.9	MyList
GO Biological Processes	19	GO:0032535	regulation of cellular component size		-9.3	4.5	8.4	28162	370	423	25	5.9	1.1	822|830|1173|1785|2803|2934|5058|7430|8766|9168|9368|10000|10095|10096|10344|10788|11034|23028|29766|51429|51474|51571|57698|80031|85358	CAPG|CAPZA2|AP2M1|DNM2|GOLGA4|GSN|PAK1|EZR|RAB11A|TMSB10|SLC9A3R1|AKT3|ARPC1B|ACTR3|CCL26|IQGAP2|DSTN|KDM1A|TMOD3|SNX9|LIMA1|CYRIB|SHTN1|SEMA6D|SHANK3	-6.7	MyList
GO Biological Processes	19	GO:0071407	cellular response to organic cyclic compound		-9.3	3.7	8	28162	558	423	31	7.3	1.3	468|493|688|891|1499|1601|1785|2730|2778|2931|3184|3301|3638|3728|4864|5058|5595|5899|5978|6597|7430|7533|7538|9101|9368|10002|10521|23028|51366|57655|161582	ATF4|ATP2B4|KLF5|CCNB1|CTNNB1|DAB2|DNM2|GCLM|GNAS|GSK3A|HNRNPD|DNAJA1|INSIG1|JUP|NPC1|PAK1|MAPK3|RALB|REST|SMARCA4|EZR|YWHAH|ZFP36|USP8|SLC9A3R1|NR2E3|DDX17|KDM1A|UBR5|GRAMD1A|DNAAF4	-6.7	MyList
GO Biological Processes	19	GO:0002028	regulation of sodium ion transport		-9.2	9.9	10	28162	87	423	13	3.1	0.84	81|481|493|1785|2745|3799|5318|5774|7402|7533|9368|10768|65268	ACTN4|ATP1B1|ATP2B4|DNM2|GLRX|KIF5B|PKP2|PTPN3|UTRN|YWHAH|SLC9A3R1|AHCYL1|WNK2	-6.6	MyList
GO Biological Processes	19	GO:0070201	regulation of establishment of protein localization		-9	3.6	7.8	28162	574	423	31	7.3	1.3	948|998|1432|1459|1509|2931|3301|3418|3638|3710|3728|3799|3843|3936|3993|5058|5478|5978|6717|7323|7430|7533|8655|8724|8766|10155|26056|51366|51465|93974|163882	CD36|CDC42|MAPK14|CSNK2A2|CTSD|GSK3A|DNAJA1|IDH2|INSIG1|ITPR3|JUP|KIF5B|IPO5|LCP1|LLGL2|PAK1|PPIA|REST|SRI|UBE2D3|EZR|YWHAH|DYNLL1|SNX3|RAB11A|TRIM28|RAB11FIP5|UBR5|UBE2J1|ATP5IF1|CNST	-6.4	MyList
GO Biological Processes	19	GO:0090087	regulation of peptide transport		-8.9	3.6	7.7	28162	580	423	31	7.3	1.3	760|948|998|1432|1459|2931|3301|3418|3638|3710|3728|3799|3843|3936|3993|5058|5478|5978|6717|7323|7430|7533|8655|8724|8766|10155|26056|51366|51465|93974|163882	CA2|CD36|CDC42|MAPK14|CSNK2A2|GSK3A|DNAJA1|IDH2|INSIG1|ITPR3|JUP|KIF5B|IPO5|LCP1|LLGL2|PAK1|PPIA|REST|SRI|UBE2D3|EZR|YWHAH|DYNLL1|SNX3|RAB11A|TRIM28|RAB11FIP5|UBR5|UBE2J1|ATP5IF1|CNST	-6.3	MyList
GO Biological Processes	19	GO:0051223	regulation of protein transport		-8.8	3.6	7.7	28162	549	423	30	7.1	1.2	948|998|1432|1459|2931|3301|3418|3638|3710|3728|3799|3843|3936|3993|5058|5478|5978|6717|7323|7430|7533|8655|8724|8766|10155|26056|51366|51465|93974|163882	CD36|CDC42|MAPK14|CSNK2A2|GSK3A|DNAJA1|IDH2|INSIG1|ITPR3|JUP|KIF5B|IPO5|LCP1|LLGL2|PAK1|PPIA|REST|SRI|UBE2D3|EZR|YWHAH|DYNLL1|SNX3|RAB11A|TRIM28|RAB11FIP5|UBR5|UBE2J1|ATP5IF1|CNST	-6.3	MyList
GO Biological Processes	19	GO:0010638	positive regulation of organelle organization		-8.8	3.5	7.6	28162	584	423	31	7.3	1.3	822|891|998|1499|2931|2934|3184|3799|3936|4233|5058|5570|5595|5885|5899|7533|8655|8986|9555|9869|10095|10096|10155|10344|10788|11034|23028|51429|55011|80199|93974	CAPG|CCNB1|CDC42|CTNNB1|GSK3A|GSN|HNRNPD|KIF5B|LCP1|MET|PAK1|PKIB|MAPK3|RAD21|RALB|YWHAH|DYNLL1|RPS6KA4|MACROH2A1|SETDB1|ARPC1B|ACTR3|TRIM28|CCL26|IQGAP2|DSTN|KDM1A|SNX9|PIH1D1|FUZ|ATP5IF1	-6.3	MyList
GO Biological Processes	19	GO:0003012	muscle system process		-8.8	4	7.9	28162	453	423	27	6.4	1.2	481|493|796|801|805|808|818|1832|1938|2931|2934|3162|3728|4000|4634|5058|5318|6717|6909|7094|7402|8470|10052|10611|10627|10848|29766	ATP1B1|ATP2B4|CALCA|CALM1|CALM2|CALM3|CAMK2G|DSP|EEF2|GSK3A|GSN|HMOX1|JUP|LMNA|MYL3|PAK1|PKP2|SRI|TBX2|TLN1|UTRN|SORBS2|GJC1|PDLIM5|MYL12A|PPP1R13L|TMOD3	-6.3	MyList
GO Biological Processes	19	GO:0072659	protein localization to plasma membrane		-8.8	5	8.4	28162	277	423	21	5	1.1	481|493|682|1173|1213|1601|2013|2803|3728|3799|4301|5318|7430|8673|8766|9368|9528|10266|23062|84668|163882	ATP1B1|ATP2B4|BSG|AP2M1|CLTC|DAB2|EMP2|GOLGA4|JUP|KIF5B|AFDN|PKP2|EZR|VAMP8|RAB11A|SLC9A3R1|TMEM59|RAMP2|GGA2|FAM126A|CNST	-6.3	MyList
GO Biological Processes	19	GO:0060627	regulation of vesicle-mediated transport		-8.8	3.7	7.7	28162	518	423	29	6.9	1.2	160|345|567|801|808|948|967|998|1601|1785|3162|3799|4043|4240|5538|5579|5595|5878|5978|6609|7430|8673|8724|8766|9779|22848|112476|163882|729230	AP2A1|APOC3|B2M|CALM1|CALM3|CD36|CD63|CDC42|DAB2|DNM2|HMOX1|KIF5B|LRPAP1|MFGE8|PPT1|PRKCB|MAPK3|RAB5C|REST|SMPD1|EZR|VAMP8|SNX3|RAB11A|TBC1D5|AAK1|PRRT2|CNST|CCR2	-6.3	MyList
GO Biological Processes	19	GO:0032870	cellular response to hormone stimulus		-8.7	3.4	7.6	28162	621	423	32	7.6	1.3	353|760|1508|1512|1514|1601|2730|2887|2931|3301|3638|4864|5058|5547|5579|5591|5978|6597|6599|7357|7533|7538|9101|9550|10002|10266|10521|10768|23516|27131|51366|161582	APRT|CA2|CTSB|CTSH|CTSL|DAB2|GCLM|GRB10|GSK3A|DNAJA1|INSIG1|NPC1|PAK1|PRCP|PRKCB|PRKDC|REST|SMARCA4|SMARCC1|UGCG|YWHAH|ZFP36|USP8|ATP6V1G1|NR2E3|RAMP2|DDX17|AHCYL1|SLC39A14|SNX5|UBR5|DNAAF4	-6.3	MyList
GO Biological Processes	19	GO:0072657	protein localization to membrane		-8.6	3.3	7.4	28162	663	423	33	7.8	1.3	481|493|682|801|808|1173|1213|1601|2013|2803|2934|3320|3728|3799|4301|4864|5058|5318|6122|6175|7095|7430|7533|8673|8766|8943|9368|9528|10266|23062|84668|85358|163882	ATP1B1|ATP2B4|BSG|CALM1|CALM3|AP2M1|CLTC|DAB2|EMP2|GOLGA4|GSN|HSP90AA1|JUP|KIF5B|AFDN|NPC1|PAK1|PKP2|RPL3|RPLP0|SEC62|EZR|YWHAH|VAMP8|RAB11A|AP3D1|SLC9A3R1|TMEM59|RAMP2|GGA2|FAM126A|SHANK3|CNST	-6.2	MyList
GO Biological Processes	19	GO:0090066	regulation of anatomical structure size		-8.6	3.8	7.7	28162	494	423	28	6.6	1.2	796|822|830|1173|1785|2729|2730|2803|2934|5058|7430|8766|9168|9368|10000|10095|10096|10344|10788|11034|23028|29766|51429|51474|51571|57698|80031|85358	CALCA|CAPG|CAPZA2|AP2M1|DNM2|GCLC|GCLM|GOLGA4|GSN|PAK1|EZR|RAB11A|TMSB10|SLC9A3R1|AKT3|ARPC1B|ACTR3|CCL26|IQGAP2|DSTN|KDM1A|TMOD3|SNX9|LIMA1|CYRIB|SHTN1|SEMA6D|SHANK3	-6.1	MyList
GO Biological Processes	19	GO:0008015	blood circulation		-8.6	3.7	7.6	28162	528	423	29	6.9	1.2	481|493|796|801|805|808|998|1727|1832|2013|2028|2729|2730|2931|2934|3162|3710|3728|4634|5318|5547|6717|6909|7082|10052|10266|10768|10848|27131	ATP1B1|ATP2B4|CALCA|CALM1|CALM2|CALM3|CDC42|CYB5R3|DSP|EMP2|ENPEP|GCLC|GCLM|GSK3A|GSN|HMOX1|ITPR3|JUP|MYL3|PKP2|PRCP|SRI|TBX2|TJP1|GJC1|RAMP2|AHCYL1|PPP1R13L|SNX5	-6.1	MyList
GO Biological Processes	19	GO:0080135	regulation of cellular response to stress		-8.6	3.2	7.4	28162	702	423	34	8	1.3	468|567|818|948|998|3301|3320|3638|4233|5478|5591|5595|5792|5978|6498|7049|7164|7178|7398|7430|9867|10000|10155|10728|10955|22881|23028|27250|29956|51366|54832|57707|64844|64853	ATF4|B2M|CAMK2G|CD36|CDC42|DNAJA1|HSP90AA1|INSIG1|MET|PPIA|PRKDC|MAPK3|PTPRF|REST|SKIL|TGFBR3|TPD52L1|TPT1|USP1|EZR|PJA2|AKT3|TRIM28|PTGES3|SERINC3|ANKRD6|KDM1A|PDCD4|CERS2|UBR5|VPS13C|MEAK7|MARCHF7|AIDA	-6.1	MyList
GO Biological Processes	19	GO:1902305	regulation of sodium ion transmembrane transport		-8.6	11	10	28162	64	423	11	2.6	0.77	81|481|493|1785|2745|3799|5774|7402|7533|9368|65268	ACTN4|ATP1B1|ATP2B4|DNM2|GLRX|KIF5B|PTPN3|UTRN|YWHAH|SLC9A3R1|WNK2	-6.1	MyList
GO Biological Processes	19	GO:0030010	establishment of cell polarity		-8.5	7.2	9	28162	139	423	15	3.5	0.9	998|2934|3320|3993|4627|5058|5347|7430|9368|10806|23094|51571|57662|57698|284217	CDC42|GSN|HSP90AA1|LLGL2|MYH9|PAK1|PLK1|EZR|SLC9A3R1|SDCCAG8|SIPA1L3|CYRIB|CAMSAP3|SHTN1|LAMA1	-6.1	MyList
GO Biological Processes	19	GO:0050801	ion homeostasis		-8.4	3	7.2	28162	787	423	36	8.5	1.4	468|475|479|481|493|567|760|796|801|805|808|948|1604|2495|2730|3074|3162|3710|5538|5579|5595|5774|6717|7178|8614|8943|9368|9550|23516|25932|27020|27131|54822|57402|65268|729230	ATF4|ATOX1|ATP12A|ATP1B1|ATP2B4|B2M|CA2|CALCA|CALM1|CALM2|CALM3|CD36|CD55|FTH1|GCLM|HEXB|HMOX1|ITPR3|PPT1|PRKCB|MAPK3|PTPN3|SRI|TPT1|STC2|AP3D1|SLC9A3R1|ATP6V1G1|SLC39A14|CLIC4|NPTN|SNX5|TRPM7|S100A14|WNK2|CCR2	-6	MyList
GO Biological Processes	19	GO:0032386	regulation of intracellular transport		-8.4	4.4	7.8	28162	350	423	23	5.4	1.1	948|998|1432|1459|1601|2931|3638|3728|3799|3843|3936|4659|5058|5595|7323|7430|7533|7905|8724|10155|51366|51465|93974	CD36|CDC42|MAPK14|CSNK2A2|DAB2|GSK3A|INSIG1|JUP|KIF5B|IPO5|LCP1|PPP1R12A|PAK1|MAPK3|UBE2D3|EZR|YWHAH|REEP5|SNX3|TRIM28|UBR5|UBE2J1|ATP5IF1	-5.9	MyList
GO Biological Processes	19	GO:0010038	response to metal ion		-8.3	4.4	7.8	28162	352	423	23	5.4	1.1	468|567|682|760|801|805|808|891|2931|2934|3162|3184|3710|4864|5595|6609|7323|8826|10235|10768|25932|29957|140576	ATF4|B2M|BSG|CA2|CALM1|CALM2|CALM3|CCNB1|GSK3A|GSN|HMOX1|HNRNPD|ITPR3|NPC1|MAPK3|SMPD1|UBE2D3|IQGAP1|RASGRP2|AHCYL1|CLIC4|SLC25A24|S100A16	-5.9	MyList
GO Biological Processes	19	GO:0032956	regulation of actin cytoskeleton organization		-8.3	4.3	7.8	28162	353	423	23	5.4	1.1	71|396|822|830|998|2934|4233|5058|7082|7430|8826|9168|9886|10095|10096|10344|10788|11034|29766|51429|51474|51571|85358	ACTG1|ARHGDIA|CAPG|CAPZA2|CDC42|GSN|MET|PAK1|TJP1|EZR|IQGAP1|TMSB10|RHOBTB1|ARPC1B|ACTR3|CCL26|IQGAP2|DSTN|TMOD3|SNX9|LIMA1|CYRIB|SHANK3	-5.9	MyList
GO Biological Processes	19	GO:0051493	regulation of cytoskeleton organization		-8.3	3.6	7.4	28162	513	423	28	6.6	1.2	71|396|822|830|998|1213|2934|4233|5058|5347|5595|7082|7430|8826|9168|9886|10095|10096|10344|10788|11034|25932|29766|51429|51474|51571|57662|85358	ACTG1|ARHGDIA|CAPG|CAPZA2|CDC42|CLTC|GSN|MET|PAK1|PLK1|MAPK3|TJP1|EZR|IQGAP1|TMSB10|RHOBTB1|ARPC1B|ACTR3|CCL26|IQGAP2|DSTN|CLIC4|TMOD3|SNX9|LIMA1|CYRIB|CAMSAP3|SHANK3	-5.8	MyList
GO Biological Processes	19	GO:0044257	cellular protein catabolic process		-8.3	3	7.1	28162	797	423	36	8.5	1.4	160|161|891|997|1173|1213|1452|1459|1499|1508|1512|1514|1601|2931|3320|3920|4036|5347|6599|7323|7329|7398|7430|7514|9101|9736|11059|27131|51322|51465|54778|64844|81847|93974|124739|161582	AP2A1|AP2A2|CCNB1|CDC34|AP2M1|CLTC|CSNK1A1|CSNK2A2|CTNNB1|CTSB|CTSH|CTSL|DAB2|GSK3A|HSP90AA1|LAMP2|LRP2|PLK1|SMARCC1|UBE2D3|UBE2I|USP1|EZR|XPO1|USP8|USP34|WWP1|SNX5|WAC|UBE2J1|RNF111|MARCHF7|RNF146|ATP5IF1|USP43|DNAAF4	-5.8	MyList
GO Biological Processes	19	GO:2000649	regulation of sodium ion transmembrane transporter activity		-8.2	12	10	28162	54	423	10	2.4	0.74	81|481|1785|2745|3799|5774|7402|7533|9368|65268	ACTN4|ATP1B1|DNM2|GLRX|KIF5B|PTPN3|UTRN|YWHAH|SLC9A3R1|WNK2	-5.8	MyList
GO Biological Processes	19	GO:0060284	regulation of cell development		-8.1	3.7	7.4	28162	486	423	27	6.4	1.2	81|396|567|998|1499|1785|2192|2803|2931|3148|3418|4036|4659|5058|5591|5978|6498|7533|7976|8766|23028|27020|29956|55920|57698|80031|85358	ACTN4|ARHGDIA|B2M|CDC42|CTNNB1|DNM2|FBLN1|GOLGA4|GSK3A|HMGB2|IDH2|LRP2|PPP1R12A|PAK1|PRKDC|REST|SKIL|YWHAH|FZD3|RAB11A|KDM1A|NPTN|CERS2|RCC2|SHTN1|SEMA6D|SHANK3	-5.8	MyList
GO Biological Processes	19	GO:1990778	protein localization to cell periphery		-8.1	4.4	7.7	28162	331	423	22	5.2	1.1	481|493|682|1173|1213|1601|2013|2803|3728|3799|4301|5318|5347|7430|8673|8766|9368|9528|10266|23062|84668|163882	ATP1B1|ATP2B4|BSG|AP2M1|CLTC|DAB2|EMP2|GOLGA4|JUP|KIF5B|AFDN|PKP2|PLK1|EZR|VAMP8|RAB11A|SLC9A3R1|TMEM59|RAMP2|GGA2|FAM126A|CNST	-5.7	MyList
GO Biological Processes	19	GO:0034383	low-density lipoprotein particle clearance		-8.1	15	11	28162	41	423	9	2.1	0.7	160|161|345|948|1173|1213|3162|4864|10577	AP2A1|AP2A2|APOC3|CD36|AP2M1|CLTC|HMOX1|NPC1|NPC2	-5.7	MyList
GO Biological Processes	19	GO:0051129	negative regulation of cellular component organization		-8.1	3.1	7.1	28162	735	423	34	8	1.3	345|396|567|822|830|891|998|1063|1785|2931|2934|4043|4233|5347|5885|7082|7153|7533|9168|9555|23028|29766|29956|51366|51474|51571|55011|55920|57662|64853|80031|81618|85358|112476	APOC3|ARHGDIA|B2M|CAPG|CAPZA2|CCNB1|CDC42|CENPF|DNM2|GSK3A|GSN|LRPAP1|MET|PLK1|RAD21|TJP1|TOP2A|YWHAH|TMSB10|MACROH2A1|KDM1A|TMOD3|CERS2|UBR5|LIMA1|CYRIB|PIH1D1|RCC2|CAMSAP3|AIDA|SEMA6D|ITM2C|SHANK3|PRRT2	-5.7	MyList
GO Biological Processes	19	GO:0034765	regulation of ion transmembrane transport		-8	3.4	7.2	28162	560	423	29	6.9	1.2	81|481|493|760|801|805|808|967|1192|1432|1785|2745|2887|2931|3799|5579|5774|6717|7402|7533|9022|9368|10768|25932|51719|65268|79026|85358|729230	ACTN4|ATP1B1|ATP2B4|CA2|CALM1|CALM2|CALM3|CD63|CLIC1|MAPK14|DNM2|GLRX|GRB10|GSK3A|KIF5B|PRKCB|PTPN3|SRI|UTRN|YWHAH|CLIC3|SLC9A3R1|AHCYL1|CLIC4|CAB39|WNK2|AHNAK|SHANK3|CCR2	-5.7	MyList
GO Biological Processes	19	GO:0071900	regulation of protein serine/threonine kinase activity		-7.9	3.6	7.3	28162	497	423	27	6.4	1.2	493|801|805|808|891|1432|1847|1849|3301|3843|5058|5347|5478|5570|5595|5899|6609|7164|8826|9555|10983|23118|27250|51719|55011|64853|84451	ATP2B4|CALM1|CALM2|CALM3|CCNB1|MAPK14|DUSP5|DUSP7|DNAJA1|IPO5|PAK1|PLK1|PPIA|PKIB|MAPK3|RALB|SMPD1|TPD52L1|IQGAP1|MACROH2A1|CCNI|TAB2|PDCD4|CAB39|PIH1D1|AIDA|MAP3K21	-5.6	MyList
GO Biological Processes	19	GO:0022411	cellular component disassembly		-7.9	3.4	7.2	28162	565	423	29	6.9	1.2	682|822|826|830|891|1452|1459|1499|1514|2931|2934|3148|3799|3837|3915|3920|3936|5347|5579|6597|6599|7153|8673|11034|29766|51474|54832|57662|93974	BSG|CAPG|CAPNS1|CAPZA2|CCNB1|CSNK1A1|CSNK2A2|CTNNB1|CTSL|GSK3A|GSN|HMGB2|KIF5B|KPNB1|LAMC1|LAMP2|LCP1|PLK1|PRKCB|SMARCA4|SMARCC1|TOP2A|VAMP8|DSTN|TMOD3|LIMA1|VPS13C|CAMSAP3|ATP5IF1	-5.6	MyList
GO Biological Processes	19	GO:0034762	regulation of transmembrane transport		-7.9	3.4	7.2	28162	565	423	29	6.9	1.2	81|481|493|760|801|805|808|967|1192|1432|1785|2745|2887|2931|3799|5579|5774|6717|7402|7533|9022|9368|10768|25932|51719|65268|79026|85358|729230	ACTN4|ATP1B1|ATP2B4|CA2|CALM1|CALM2|CALM3|CD63|CLIC1|MAPK14|DNM2|GLRX|GRB10|GSK3A|KIF5B|PRKCB|PTPN3|SRI|UTRN|YWHAH|CLIC3|SLC9A3R1|AHCYL1|CLIC4|CAB39|WNK2|AHNAK|SHANK3|CCR2	-5.6	MyList
GO Biological Processes	19	GO:0032412	regulation of ion transmembrane transporter activity		-7.8	4.9	7.8	28162	257	423	19	4.5	1	81|481|801|805|808|1785|2745|3799|5774|6717|7402|7533|9368|10768|51719|65268|79026|85358|729230	ACTN4|ATP1B1|CALM1|CALM2|CALM3|DNM2|GLRX|KIF5B|PTPN3|SRI|UTRN|YWHAH|SLC9A3R1|AHCYL1|CAB39|WNK2|AHNAK|SHANK3|CCR2	-5.5	MyList
GO Biological Processes	19	GO:0051347	positive regulation of transferase activity		-7.8	3.1	6.9	28162	681	423	32	7.6	1.3	493|796|801|805|808|891|998|1062|1432|1847|1849|2013|2931|3184|3320|4233|5058|5347|5478|5570|5595|5899|7164|7329|8826|10728|23118|51429|51719|55011|84451|388121	ATP2B4|CALCA|CALM1|CALM2|CALM3|CCNB1|CDC42|CENPE|MAPK14|DUSP5|DUSP7|EMP2|GSK3A|HNRNPD|HSP90AA1|MET|PAK1|PLK1|PPIA|PKIB|MAPK3|RALB|TPD52L1|UBE2I|IQGAP1|PTGES3|TAB2|SNX9|CAB39|PIH1D1|MAP3K21|TNFAIP8L3	-5.5	MyList
GO Biological Processes	19	GO:0010035	response to inorganic substance		-7.7	3.4	7.1	28162	542	423	28	6.6	1.2	468|493|567|682|760|801|805|808|891|948|1785|1938|2931|2934|3162|3184|3710|4233|4864|5595|6609|7323|8826|10235|10768|25932|29957|140576	ATF4|ATP2B4|B2M|BSG|CA2|CALM1|CALM2|CALM3|CCNB1|CD36|DNM2|EEF2|GSK3A|GSN|HMOX1|HNRNPD|ITPR3|MET|NPC1|MAPK3|SMPD1|UBE2D3|IQGAP1|RASGRP2|AHCYL1|CLIC4|SLC25A24|S100A16	-5.4	MyList
GO Biological Processes	19	GO:0016055	Wnt signaling pathway		-7.7	3.5	7.1	28162	513	423	27	6.4	1.2	160|161|801|998|1173|1213|1432|1452|1459|1499|1500|1601|2887|2931|3728|6597|7976|8724|9101|9368|9736|22881|51366|65268|80199|81847|83439	AP2A1|AP2A2|CALM1|CDC42|AP2M1|CLTC|MAPK14|CSNK1A1|CSNK2A2|CTNNB1|CTNND1|DAB2|GRB10|GSK3A|JUP|SMARCA4|FZD3|SNX3|USP8|SLC9A3R1|USP34|ANKRD6|UBR5|WNK2|FUZ|RNF146|TCF7L1	-5.3	MyList
GO Biological Processes	19	GO:0008610	lipid biosynthetic process		-7.6	3	6.8	28162	729	423	33	7.8	1.3	345|1459|1727|2170|2222|3074|3284|3638|3837|5130|5338|5947|5978|6609|7357|8871|9334|9524|10555|10728|10809|11161|23305|29956|51144|51552|53630|56994|57104|59339|63874|81537|254531	APOC3|CSNK2A2|CYB5R3|FABP3|FDFT1|HEXB|HSD3B2|INSIG1|KPNB1|PCYT1A|PLD2|RBP1|REST|SMPD1|UGCG|SYNJ2|B4GALT5|TECR|AGPAT2|PTGES3|STARD10|ERG28|ACSL6|CERS2|HSD17B12|RAB14|BCO1|CHPT1|PNPLA2|PLEKHA2|ABHD4|SGPP1|LPCAT4	-5.3	MyList
GO Biological Processes	19	GO:0198738	cell-cell signaling by wnt		-7.6	3.5	7	28162	515	423	27	6.4	1.2	160|161|801|998|1173|1213|1432|1452|1459|1499|1500|1601|2887|2931|3728|6597|7976|8724|9101|9368|9736|22881|51366|65268|80199|81847|83439	AP2A1|AP2A2|CALM1|CDC42|AP2M1|CLTC|MAPK14|CSNK1A1|CSNK2A2|CTNNB1|CTNND1|DAB2|GRB10|GSK3A|JUP|SMARCA4|FZD3|SNX3|USP8|SLC9A3R1|USP34|ANKRD6|UBR5|WNK2|FUZ|RNF146|TCF7L1	-5.3	MyList
GO Biological Processes	19	GO:0120039	plasma membrane bounded cell projection morphogenesis		-7.6	3.1	6.8	28162	659	423	31	7.3	1.3	396|682|998|1499|1785|2803|2887|3320|3799|4036|5058|5595|6277|6498|6643|7430|7533|7976|8766|8826|9334|10611|10678|23022|23303|27020|54915|57698|80031|85358|284217	ARHGDIA|BSG|CDC42|CTNNB1|DNM2|GOLGA4|GRB10|HSP90AA1|KIF5B|LRP2|PAK1|MAPK3|S100A6|SKIL|SNX2|EZR|YWHAH|FZD3|RAB11A|IQGAP1|B4GALT5|PDLIM5|B3GNT2|PALLD|KIF13B|NPTN|YTHDF1|SHTN1|SEMA6D|SHANK3|LAMA1	-5.3	MyList
GO Biological Processes	19	GO:0051101	regulation of DNA binding		-7.6	7.3	8.5	28162	118	423	13	3.1	0.84	801|808|1499|3148|3162|4488|4792|6717|9421|10155|22927|23028|55355	CALM1|CALM3|CTNNB1|HMGB2|HMOX1|MSX2|NFKBIA|SRI|HAND1|TRIM28|HABP4|KDM1A|HJURP	-5.3	MyList
GO Biological Processes	19	GO:0022898	regulation of transmembrane transporter activity		-7.5	4.7	7.6	28162	268	423	19	4.5	1	81|481|801|805|808|1785|2745|3799|5774|6717|7402|7533|9368|10768|51719|65268|79026|85358|729230	ACTN4|ATP1B1|CALM1|CALM2|CALM3|DNM2|GLRX|KIF5B|PTPN3|SRI|UTRN|YWHAH|SLC9A3R1|AHCYL1|CAB39|WNK2|AHNAK|SHANK3|CCR2	-5.2	MyList
GO Biological Processes	19	GO:0070848	response to growth factor		-7.5	3	6.7	28162	736	423	33	7.8	1.3	493|796|967|997|1432|1499|1601|1785|1938|2730|2887|4036|5046|5579|5595|5725|5796|6498|7049|7073|7323|7538|7791|8826|9101|10266|27020|27250|51552|54778|54845|58533|80199	ATP2B4|CALCA|CD63|CDC34|MAPK14|CTNNB1|DAB2|DNM2|EEF2|GCLM|GRB10|LRP2|PCSK6|PRKCB|MAPK3|PTBP1|PTPRK|SKIL|TGFBR3|TIAL1|UBE2D3|ZFP36|ZYX|IQGAP1|USP8|RAMP2|NPTN|PDCD4|RAB14|RNF111|ESRP1|SNX6|FUZ	-5.2	MyList
GO Biological Processes	19	GO:0048858	cell projection morphogenesis		-7.5	3.1	6.8	28162	663	423	31	7.3	1.3	396|682|998|1499|1785|2803|2887|3320|3799|4036|5058|5595|6277|6498|6643|7430|7533|7976|8766|8826|9334|10611|10678|23022|23303|27020|54915|57698|80031|85358|284217	ARHGDIA|BSG|CDC42|CTNNB1|DNM2|GOLGA4|GRB10|HSP90AA1|KIF5B|LRP2|PAK1|MAPK3|S100A6|SKIL|SNX2|EZR|YWHAH|FZD3|RAB11A|IQGAP1|B4GALT5|PDLIM5|B3GNT2|PALLD|KIF13B|NPTN|YTHDF1|SHTN1|SEMA6D|SHANK3|LAMA1	-5.2	MyList
GO Biological Processes	19	GO:0098771	inorganic ion homeostasis		-7.5	3	6.7	28162	740	423	33	7.8	1.3	468|475|479|481|493|567|760|796|801|805|808|948|1604|2495|3074|3162|3710|5538|5579|5595|6717|7178|8614|8943|9368|9550|23516|25932|27020|27131|54822|57402|729230	ATF4|ATOX1|ATP12A|ATP1B1|ATP2B4|B2M|CA2|CALCA|CALM1|CALM2|CALM3|CD36|CD55|FTH1|HEXB|HMOX1|ITPR3|PPT1|PRKCB|MAPK3|SRI|TPT1|STC2|AP3D1|SLC9A3R1|ATP6V1G1|SLC39A14|CLIC4|NPTN|SNX5|TRPM7|S100A14|CCR2	-5.2	MyList
GO Biological Processes	19	GO:0007169	transmembrane receptor protein tyrosine kinase signaling pathway		-7.5	3	6.7	28162	740	423	33	7.8	1.3	71|160|161|378|967|998|1173|1432|2887|2931|3320|4233|5058|5579|5595|5725|5774|6599|7073|8826|9368|9550|10095|10096|10278|23516|27020|27131|29924|51552|54845|58533|80199	ACTG1|AP2A1|AP2A2|ARF4|CD63|CDC42|AP2M1|MAPK14|GRB10|GSK3A|HSP90AA1|MET|PAK1|PRKCB|MAPK3|PTBP1|PTPN3|SMARCC1|TIAL1|IQGAP1|SLC9A3R1|ATP6V1G1|ARPC1B|ACTR3|EFS|SLC39A14|NPTN|SNX5|EPN1|RAB14|ESRP1|SNX6|FUZ	-5.2	MyList
GO Biological Processes	19	GO:0031589	cell-substrate adhesion		-7.5	4.1	7.2	28162	360	423	22	5.2	1.1	71|81|87|948|967|998|1785|2013|2192|3728|3912|3915|5796|7402|7791|8826|9748|51144|54822|55920|57662|59339	ACTG1|ACTN4|ACTN1|CD36|CD63|CDC42|DNM2|EMP2|FBLN1|JUP|LAMB1|LAMC1|PTPRK|UTRN|ZYX|IQGAP1|SLK|HSD17B12|TRPM7|RCC2|CAMSAP3|PLEKHA2	-5.2	MyList
GO Biological Processes	19	GO:0051345	positive regulation of hydrolase activity		-7.5	2.9	6.7	28162	779	423	34	8	1.3	378|396|481|801|805|808|1509|1512|1785|2192|2665|2934|3148|3301|3993|4301|4634|4659|5118|5978|6917|8655|8826|8853|9411|9779|10235|10344|10788|23094|51429|55920|57186|64065	ARF4|ARHGDIA|ATP1B1|CALM1|CALM2|CALM3|CTSD|CTSH|DNM2|FBLN1|GDI2|GSN|HMGB2|DNAJA1|LLGL2|AFDN|MYL3|PPP1R12A|PCOLCE|REST|TCEA1|DYNLL1|IQGAP1|ASAP2|ARHGAP29|TBC1D5|RASGRP2|CCL26|IQGAP2|SIPA1L3|SNX9|RCC2|RALGAPA2|PERP	-5.2	MyList
GO Biological Processes	19	GO:0071363	cellular response to growth factor stimulus		-7.4	3	6.7	28162	707	423	32	7.6	1.3	493|796|967|1432|1499|1601|1785|1938|2730|2887|4036|5046|5579|5595|5725|5796|6498|7049|7073|7323|7538|7791|8826|9101|10266|27020|27250|51552|54778|54845|58533|80199	ATP2B4|CALCA|CD63|MAPK14|CTNNB1|DAB2|DNM2|EEF2|GCLM|GRB10|LRP2|PCSK6|PRKCB|MAPK3|PTBP1|PTPRK|SKIL|TGFBR3|TIAL1|UBE2D3|ZFP36|ZYX|IQGAP1|USP8|RAMP2|NPTN|PDCD4|RAB14|RNF111|ESRP1|SNX6|FUZ	-5.1	MyList
GO Biological Processes	19	GO:0110053	regulation of actin filament organization		-7.4	4.6	7.4	28162	273	423	19	4.5	1	71|822|830|998|2934|4233|5058|7082|9168|10095|10096|10344|10788|11034|29766|51429|51474|51571|85358	ACTG1|CAPG|CAPZA2|CDC42|GSN|MET|PAK1|TJP1|TMSB10|ARPC1B|ACTR3|CCL26|IQGAP2|DSTN|TMOD3|SNX9|LIMA1|CYRIB|SHANK3	-5.1	MyList
GO Biological Processes	19	GO:0010765	positive regulation of sodium ion transport		-7.4	15	10	28162	35	423	8	1.9	0.66	81|481|1785|2745|3799|5318|10768|65268	ACTN4|ATP1B1|DNM2|GLRX|KIF5B|PKP2|AHCYL1|WNK2	-5.1	MyList
GO Biological Processes	19	GO:0006898	receptor-mediated endocytosis		-7.4	4.2	7.3	28162	333	423	21	5	1.1	160|161|345|567|948|967|1173|1213|1514|1601|1785|3320|4036|4043|5538|7430|9779|10266|10487|22848|51429	AP2A1|AP2A2|APOC3|B2M|CD36|CD63|AP2M1|CLTC|CTSL|DAB2|DNM2|HSP90AA1|LRP2|LRPAP1|PPT1|EZR|TBC1D5|RAMP2|CAP1|AAK1|SNX9	-5.1	MyList
GO Biological Processes	19	GO:0034381	plasma lipoprotein particle clearance		-7.3	10	9.2	28162	65	423	10	2.4	0.74	160|161|345|948|1173|1213|3162|4043|4864|10577	AP2A1|AP2A2|APOC3|CD36|AP2M1|CLTC|HMOX1|LRPAP1|NPC1|NPC2	-5.1	MyList
GO Biological Processes	19	GO:0001738	morphogenesis of a polarized epithelium		-7.3	6.4	8.1	28162	146	423	14	3.3	0.87	71|160|161|998|1173|1213|1601|7430|7976|9368|22881|57662|80199|284217	ACTG1|AP2A1|AP2A2|CDC42|AP2M1|CLTC|DAB2|EZR|FZD3|SLC9A3R1|ANKRD6|CAMSAP3|FUZ|LAMA1	-5.1	MyList
GO Biological Processes	19	GO:0032990	cell part morphogenesis		-7.3	3	6.6	28162	679	423	31	7.3	1.3	396|682|998|1499|1785|2803|2887|3320|3799|4036|5058|5595|6277|6498|6643|7430|7533|7976|8766|8826|9334|10611|10678|23022|23303|27020|54915|57698|80031|85358|284217	ARHGDIA|BSG|CDC42|CTNNB1|DNM2|GOLGA4|GRB10|HSP90AA1|KIF5B|LRP2|PAK1|MAPK3|S100A6|SKIL|SNX2|EZR|YWHAH|FZD3|RAB11A|IQGAP1|B4GALT5|PDLIM5|B3GNT2|PALLD|KIF13B|NPTN|YTHDF1|SHTN1|SEMA6D|SHANK3|LAMA1	-5	MyList
GO Biological Processes	19	GO:0048812	neuron projection morphogenesis		-7.2	3.1	6.7	28162	645	423	30	7.1	1.2	396|682|998|1499|1785|2803|2887|3320|3799|4036|5058|5595|6277|6498|7430|7533|7976|8766|8826|9334|10611|10678|23022|23303|27020|54915|57698|80031|85358|284217	ARHGDIA|BSG|CDC42|CTNNB1|DNM2|GOLGA4|GRB10|HSP90AA1|KIF5B|LRP2|PAK1|MAPK3|S100A6|SKIL|EZR|YWHAH|FZD3|RAB11A|IQGAP1|B4GALT5|PDLIM5|B3GNT2|PALLD|KIF13B|NPTN|YTHDF1|SHTN1|SEMA6D|SHANK3|LAMA1	-5	MyList
GO Biological Processes	19	GO:0060047	heart contraction		-7.2	4.5	7.3	28162	280	423	19	4.5	1	481|493|796|801|805|808|998|1832|2931|2934|3710|3728|4634|5318|6717|6909|10052|10768|10848	ATP1B1|ATP2B4|CALCA|CALM1|CALM2|CALM3|CDC42|DSP|GSK3A|GSN|ITPR3|JUP|MYL3|PKP2|SRI|TBX2|GJC1|AHCYL1|PPP1R13L	-5	MyList
GO Biological Processes	19	GO:0045859	regulation of protein kinase activity		-7.2	2.8	6.5	28162	798	423	34	8	1.3	493|796|801|805|808|891|1062|1432|1847|1849|2013|3301|3320|3843|5058|5347|5478|5570|5595|5899|6609|7164|8826|9368|9555|10983|23118|27250|51429|51719|55011|58533|64853|84451	ATP2B4|CALCA|CALM1|CALM2|CALM3|CCNB1|CENPE|MAPK14|DUSP5|DUSP7|EMP2|DNAJA1|HSP90AA1|IPO5|PAK1|PLK1|PPIA|PKIB|MAPK3|RALB|SMPD1|TPD52L1|IQGAP1|SLC9A3R1|MACROH2A1|CCNI|TAB2|PDCD4|SNX9|CAB39|PIH1D1|SNX6|AIDA|MAP3K21	-5	MyList
GO Biological Processes	19	GO:0086064	cell communication by electrical coupling involved in cardiac conduction		-7.2	19	11	28162	25	423	7	1.7	0.62	481|801|805|808|5318|6717|10052	ATP1B1|CALM1|CALM2|CALM3|PKP2|SRI|GJC1	-5	MyList
GO Biological Processes	19	GO:0050878	regulation of body fluid levels		-7.2	3.4	6.8	28162	506	423	26	6.1	1.2	71|87|308|353|830|948|998|1192|2013|2192|2778|3710|4233|4627|5478|5547|5579|5595|7094|7357|8673|8761|8766|10627|23028|29841	ACTG1|ACTN1|ANXA5|APRT|CAPZA2|CD36|CDC42|CLIC1|EMP2|FBLN1|GNAS|ITPR3|MET|MYH9|PPIA|PRCP|PRKCB|MAPK3|TLN1|UGCG|VAMP8|PABPC4|RAB11A|MYL12A|KDM1A|GRHL1	-5	MyList
GO Biological Processes	19	GO:0030048	actin filament-based movement		-7.2	6.2	7.9	28162	150	423	14	3.3	0.87	81|1832|2013|2934|3728|4430|4627|4634|5318|6717|10052|23224|25777|57698	ACTN4|DSP|EMP2|GSN|JUP|MYO1B|MYH9|MYL3|PKP2|SRI|GJC1|SYNE2|SUN2|SHTN1	-5	MyList
GO Biological Processes	19	GO:0061564	axon development		-7.2	3.4	6.8	28162	507	423	26	6.1	1.2	396|682|1785|2803|2887|3320|3799|5058|5595|5792|6277|6498|7430|7976|8766|9334|10678|23022|23303|27020|29956|54915|57698|80031|85358|284217	ARHGDIA|BSG|DNM2|GOLGA4|GRB10|HSP90AA1|KIF5B|PAK1|MAPK3|PTPRF|S100A6|SKIL|EZR|FZD3|RAB11A|B4GALT5|B3GNT2|PALLD|KIF13B|NPTN|CERS2|YTHDF1|SHTN1|SEMA6D|SHANK3|LAMA1	-5	MyList
GO Biological Processes	19	GO:0034109	homotypic cell-cell adhesion		-7.2	8.5	8.6	28162	86	423	11	2.6	0.77	71|87|1192|1832|2778|3728|4627|5318|5478|7094|10627	ACTG1|ACTN1|CLIC1|DSP|GNAS|JUP|MYH9|PKP2|PPIA|TLN1|MYL12A	-5	MyList
GO Biological Processes	19	GO:0032409	regulation of transporter activity		-7.2	4.5	7.2	28162	283	423	19	4.5	1	81|481|801|805|808|1785|2745|3799|5774|6717|7402|7533|9368|10768|51719|65268|79026|85358|729230	ACTN4|ATP1B1|CALM1|CALM2|CALM3|DNM2|GLRX|KIF5B|PTPN3|SRI|UTRN|YWHAH|SLC9A3R1|AHCYL1|CAB39|WNK2|AHNAK|SHANK3|CCR2	-5	MyList
GO Biological Processes	19	GO:0048667	cell morphogenesis involved in neuron differentiation		-7.1	3.2	6.7	28162	579	423	28	6.6	1.2	396|682|998|1785|2803|2887|3320|3799|5058|5595|6277|6498|7430|7533|7976|8766|9334|9368|10611|10678|23022|23303|27020|54915|57698|80031|85358|284217	ARHGDIA|BSG|CDC42|DNM2|GOLGA4|GRB10|HSP90AA1|KIF5B|PAK1|MAPK3|S100A6|SKIL|EZR|YWHAH|FZD3|RAB11A|B4GALT5|SLC9A3R1|PDLIM5|B3GNT2|PALLD|KIF13B|NPTN|YTHDF1|SHTN1|SEMA6D|SHANK3|LAMA1	-4.9	MyList
GO Biological Processes	19	GO:0051051	negative regulation of transport		-7.1	3.6	6.9	28162	441	423	24	5.7	1.1	345|468|801|805|808|948|2887|2931|3162|3418|3638|4043|5579|5978|6717|8673|8724|9368|26056|51465|51719|65268|112476|729230	APOC3|ATF4|CALM1|CALM2|CALM3|CD36|GRB10|GSK3A|HMOX1|IDH2|INSIG1|LRPAP1|PRKCB|REST|SRI|VAMP8|SNX3|SLC9A3R1|RAB11FIP5|UBE2J1|CAB39|WNK2|PRRT2|CCR2	-4.9	MyList
GO Biological Processes	19	GO:0032989	cellular component morphogenesis		-7.1	2.9	6.5	28162	766	423	33	7.8	1.3	396|682|998|1499|1785|2803|2887|3320|3799|3880|4036|5058|5595|6277|6498|6643|7430|7533|7976|8766|8826|9334|10611|10678|23022|23303|27020|29766|54915|57698|80031|85358|284217	ARHGDIA|BSG|CDC42|CTNNB1|DNM2|GOLGA4|GRB10|HSP90AA1|KIF5B|KRT19|LRP2|PAK1|MAPK3|S100A6|SKIL|SNX2|EZR|YWHAH|FZD3|RAB11A|IQGAP1|B4GALT5|PDLIM5|B3GNT2|PALLD|KIF13B|NPTN|TMOD3|YTHDF1|SHTN1|SEMA6D|SHANK3|LAMA1	-4.9	MyList
GO Biological Processes	19	GO:2000651	positive regulation of sodium ion transmembrane transporter activity		-7.1	25	12	28162	16	423	6	1.4	0.57	81|481|1785|2745|3799|65268	ACTN4|ATP1B1|DNM2|GLRX|KIF5B|WNK2	-4.9	MyList
GO Biological Processes	19	GO:0055080	cation homeostasis		-7.1	2.9	6.5	28162	730	423	32	7.6	1.3	468|475|479|481|493|567|760|796|801|805|808|948|1604|2495|3074|3162|3710|5538|5579|5595|6717|7178|8614|8943|9550|23516|25932|27020|27131|54822|57402|729230	ATF4|ATOX1|ATP12A|ATP1B1|ATP2B4|B2M|CA2|CALCA|CALM1|CALM2|CALM3|CD36|CD55|FTH1|HEXB|HMOX1|ITPR3|PPT1|PRKCB|MAPK3|SRI|TPT1|STC2|AP3D1|ATP6V1G1|SLC39A14|CLIC4|NPTN|SNX5|TRPM7|S100A14|CCR2	-4.9	MyList
GO Biological Processes	19	GO:0051640	organelle localization		-7.1	3	6.6	28162	655	423	30	7.1	1.2	81|891|998|1062|1063|1785|3162|3320|3799|3837|3993|4000|4430|4627|5347|5899|7430|7514|7846|8655|8673|8766|8943|9368|10096|10768|10806|23224|25777|58533	ACTN4|CCNB1|CDC42|CENPE|CENPF|DNM2|HMOX1|HSP90AA1|KIF5B|KPNB1|LLGL2|LMNA|MYO1B|MYH9|PLK1|RALB|EZR|XPO1|TUBA1A|DYNLL1|VAMP8|RAB11A|AP3D1|SLC9A3R1|ACTR3|AHCYL1|SDCCAG8|SYNE2|SUN2|SNX6	-4.9	MyList
GO Biological Processes	19	GO:0009611	response to wounding		-7.1	3	6.5	28162	658	423	30	7.1	1.2	71|87|308|378|830|948|998|1192|1832|2192|2778|2934|3162|3710|3936|4627|5058|5478|5547|5579|5595|5792|6609|7094|7538|8761|10627|23028|29956|729230	ACTG1|ACTN1|ANXA5|ARF4|CAPZA2|CD36|CDC42|CLIC1|DSP|FBLN1|GNAS|GSN|HMOX1|ITPR3|LCP1|MYH9|PAK1|PPIA|PRCP|PRKCB|MAPK3|PTPRF|SMPD1|TLN1|ZFP36|PABPC4|MYL12A|KDM1A|CERS2|CCR2	-4.9	MyList
GO Biological Processes	19	GO:0043254	regulation of protein-containing complex assembly		-7	3.6	6.8	28162	448	423	24	5.7	1.1	822|830|948|998|2934|3320|3936|4233|5058|5899|9168|10095|10096|10344|10788|29766|51429|51571|55011|55355|57662|64853|81857|112476	CAPG|CAPZA2|CD36|CDC42|GSN|HSP90AA1|LCP1|MET|PAK1|RALB|TMSB10|ARPC1B|ACTR3|CCL26|IQGAP2|TMOD3|SNX9|CYRIB|PIH1D1|HJURP|CAMSAP3|AIDA|MED25|PRRT2	-4.8	MyList
GO Biological Processes	19	GO:0003015	heart process		-7	4.4	7.1	28162	290	423	19	4.5	1	481|493|796|801|805|808|998|1832|2931|2934|3710|3728|4634|5318|6717|6909|10052|10768|10848	ATP1B1|ATP2B4|CALCA|CALM1|CALM2|CALM3|CDC42|DSP|GSK3A|GSN|ITPR3|JUP|MYL3|PKP2|SRI|TBX2|GJC1|AHCYL1|PPP1R13L	-4.8	MyList
GO Biological Processes	19	GO:0014706	striated muscle tissue development		-7	4	6.9	28162	352	423	21	5	1.1	688|891|998|1063|1432|1832|1938|2931|4036|4634|5058|5318|6909|7049|8470|9421|10052|10521|10611|10848|56261	KLF5|CCNB1|CDC42|CENPF|MAPK14|DSP|EEF2|GSK3A|LRP2|MYL3|PAK1|PKP2|TBX2|TGFBR3|SORBS2|HAND1|GJC1|DDX17|PDLIM5|PPP1R13L|GPCPD1	-4.8	MyList
GO Biological Processes	19	GO:0034330	cell junction organization		-7	2.9	6.4	28162	701	423	31	7.3	1.3	71|87|378|831|998|1432|1499|1500|1832|3728|3915|4301|5318|5792|5796|5978|7082|7094|7402|7846|8826|9748|10052|10266|10611|27020|29841|55920|57662|64065|85358	ACTG1|ACTN1|ARF4|CAST|CDC42|MAPK14|CTNNB1|CTNND1|DSP|JUP|LAMC1|AFDN|PKP2|PTPRF|PTPRK|REST|TJP1|TLN1|UTRN|TUBA1A|IQGAP1|SLK|GJC1|RAMP2|PDLIM5|NPTN|GRHL1|RCC2|CAMSAP3|PERP|SHANK3	-4.8	MyList
GO Biological Processes	19	GO:0031400	negative regulation of protein modification process		-6.9	3.2	6.6	28162	556	423	27	6.4	1.2	493|801|805|808|891|1499|1847|1849|2192|3301|3843|5347|5478|5570|5591|6609|9528|9555|10625|11137|23028|27250|51366|55011|58533|64844|64853	ATP2B4|CALM1|CALM2|CALM3|CCNB1|CTNNB1|DUSP5|DUSP7|FBLN1|DNAJA1|IPO5|PLK1|PPIA|PKIB|PRKDC|SMPD1|TMEM59|MACROH2A1|IVNS1ABP|PWP1|KDM1A|PDCD4|UBR5|PIH1D1|SNX6|MARCHF7|AIDA	-4.8	MyList
GO Biological Processes	19	GO:0010256	endomembrane system organization		-6.9	3.4	6.6	28162	487	423	25	5.9	1.1	891|998|1452|1785|2013|2934|4000|4627|5205|5347|5579|5595|6609|7357|7905|8724|8766|8943|9101|9368|25777|51411|51429|57662|57698	CCNB1|CDC42|CSNK1A1|DNM2|EMP2|GSN|LMNA|MYH9|ATP8B1|PLK1|PRKCB|MAPK3|SMPD1|UGCG|REEP5|SNX3|RAB11A|AP3D1|USP8|SLC9A3R1|SUN2|BIN2|SNX9|CAMSAP3|SHTN1	-4.8	MyList
GO Biological Processes	19	GO:0006873	cellular ion homeostasis		-6.9	3	6.4	28162	668	423	30	7.1	1.2	468|475|479|481|493|760|796|801|805|808|948|1604|2495|3074|3162|3710|5538|5579|5595|6717|7178|8614|8943|9368|9550|23516|25932|27020|54822|729230	ATF4|ATOX1|ATP12A|ATP1B1|ATP2B4|CA2|CALCA|CALM1|CALM2|CALM3|CD36|CD55|FTH1|HEXB|HMOX1|ITPR3|PPT1|PRKCB|MAPK3|SRI|TPT1|STC2|AP3D1|SLC9A3R1|ATP6V1G1|SLC39A14|CLIC4|NPTN|TRPM7|CCR2	-4.8	MyList
GO Biological Processes	19	GO:0030100	regulation of endocytosis		-6.9	5.1	7.3	28162	209	423	16	3.8	0.93	160|345|567|801|808|948|967|998|1601|1785|4043|5538|5878|6609|9779|22848	AP2A1|APOC3|B2M|CALM1|CALM3|CD36|CD63|CDC42|DAB2|DNM2|LRPAP1|PPT1|RAB5C|SMPD1|TBC1D5|AAK1	-4.8	MyList
GO Biological Processes	19	GO:0048738	cardiac muscle tissue development		-6.9	5.1	7.3	28162	209	423	16	3.8	0.93	891|998|1432|1832|2931|4036|4634|5058|5318|6909|7049|8470|9421|10052|10611|10848	CCNB1|CDC42|MAPK14|DSP|GSK3A|LRP2|MYL3|PAK1|PKP2|TBX2|TGFBR3|SORBS2|HAND1|GJC1|PDLIM5|PPP1R13L	-4.8	MyList
GO Biological Processes	19	GO:1903829	positive regulation of cellular protein localization		-6.9	4.3	7	28162	295	423	19	4.5	1	493|1432|1459|2931|3728|3799|3843|5058|5347|7323|7430|7533|8766|8826|10155|27020|51366|57707|163882	ATP2B4|MAPK14|CSNK2A2|GSK3A|JUP|KIF5B|IPO5|PAK1|PLK1|UBE2D3|EZR|YWHAH|RAB11A|IQGAP1|TRIM28|NPTN|UBR5|MEAK7|CNST	-4.8	MyList
GO Biological Processes	19	GO:0001944	vasculature development		-6.9	2.8	6.3	28162	787	423	33	7.8	1.3	71|493|682|688|694|998|1045|1432|1499|1512|1747|2013|2028|3162|3728|4036|4240|4627|5547|5579|6909|7049|7082|9421|10000|10052|10266|25932|27250|29924|93974|284217|729230	ACTG1|ATP2B4|BSG|KLF5|BTG1|CDC42|CDX2|MAPK14|CTNNB1|CTSH|DLX3|EMP2|ENPEP|HMOX1|JUP|LRP2|MFGE8|MYH9|PRCP|PRKCB|TBX2|TGFBR3|TJP1|HAND1|AKT3|GJC1|RAMP2|CLIC4|PDCD4|EPN1|ATP5IF1|LAMA1|CCR2	-4.7	MyList
GO Biological Processes	19	GO:0007420	brain development		-6.9	2.9	6.4	28162	710	423	31	7.3	1.3	378|493|567|801|805|808|998|1063|1459|1497|1499|1500|3184|3284|3799|3912|4036|5050|5058|5538|5591|7533|7976|8655|8871|10000|23028|23224|25777|80031|85358	ARF4|ATP2B4|B2M|CALM1|CALM2|CALM3|CDC42|CENPF|CSNK2A2|CTNS|CTNNB1|CTNND1|HNRNPD|HSD3B2|KIF5B|LAMB1|LRP2|PAFAH1B3|PAK1|PPT1|PRKDC|YWHAH|FZD3|DYNLL1|SYNJ2|AKT3|KDM1A|SYNE2|SUN2|SEMA6D|SHANK3	-4.7	MyList
GO Biological Processes	19	GO:0051301	cell division		-6.8	3.1	6.4	28162	600	423	28	6.6	1.2	801|805|808|891|998|1062|1063|1213|1452|3993|4627|5347|5885|5899|7153|7329|7846|8766|9055|9101|10051|10096|23157|51429|54443|55320|55920|84790	CALM1|CALM2|CALM3|CCNB1|CDC42|CENPE|CENPF|CLTC|CSNK1A1|LLGL2|MYH9|PLK1|RAD21|RALB|TOP2A|UBE2I|TUBA1A|RAB11A|PRC1|USP8|SMC4|ACTR3|SEPTIN6|SNX9|ANLN|MIS18BP1|RCC2|TUBA1C	-4.7	MyList
GO Biological Processes	19	GO:0060322	head development		-6.8	2.8	6.3	28162	751	423	32	7.6	1.3	378|493|567|801|805|808|998|1063|1459|1497|1499|1500|3184|3284|3799|3912|4036|5050|5058|5538|5591|5595|7533|7976|8655|8871|10000|23028|23224|25777|80031|85358	ARF4|ATP2B4|B2M|CALM1|CALM2|CALM3|CDC42|CENPF|CSNK2A2|CTNS|CTNNB1|CTNND1|HNRNPD|HSD3B2|KIF5B|LAMB1|LRP2|PAFAH1B3|PAK1|PPT1|PRKDC|MAPK3|YWHAH|FZD3|DYNLL1|SYNJ2|AKT3|KDM1A|SYNE2|SUN2|SEMA6D|SHANK3	-4.7	MyList
GO Biological Processes	19	GO:0007409	axonogenesis		-6.8	3.5	6.6	28162	460	423	24	5.7	1.1	396|682|1785|2803|2887|3320|3799|5058|5595|6277|6498|7430|7976|8766|9334|10678|23022|23303|27020|54915|57698|80031|85358|284217	ARHGDIA|BSG|DNM2|GOLGA4|GRB10|HSP90AA1|KIF5B|PAK1|MAPK3|S100A6|SKIL|EZR|FZD3|RAB11A|B4GALT5|B3GNT2|PALLD|KIF13B|NPTN|YTHDF1|SHTN1|SEMA6D|SHANK3|LAMA1	-4.7	MyList
GO Biological Processes	19	GO:0048514	blood vessel morphogenesis		-6.8	2.9	6.3	28162	678	423	30	7.1	1.2	71|493|682|688|694|998|1432|1499|1512|2013|2028|3162|3728|4036|4240|4627|5547|5579|6909|7049|7082|9421|10000|10052|10266|25932|29924|93974|284217|729230	ACTG1|ATP2B4|BSG|KLF5|BTG1|CDC42|MAPK14|CTNNB1|CTSH|EMP2|ENPEP|HMOX1|JUP|LRP2|MFGE8|MYH9|PRCP|PRKCB|TBX2|TGFBR3|TJP1|HAND1|AKT3|GJC1|RAMP2|CLIC4|EPN1|ATP5IF1|LAMA1|CCR2	-4.7	MyList
GO Biological Processes	19	GO:0001568	blood vessel development		-6.8	2.8	6.3	28162	755	423	32	7.6	1.3	71|493|682|688|694|998|1045|1432|1499|1512|1747|2013|2028|3162|3728|4036|4240|4627|5547|5579|6909|7049|7082|9421|10000|10052|10266|25932|29924|93974|284217|729230	ACTG1|ATP2B4|BSG|KLF5|BTG1|CDC42|CDX2|MAPK14|CTNNB1|CTSH|DLX3|EMP2|ENPEP|HMOX1|JUP|LRP2|MFGE8|MYH9|PRCP|PRKCB|TBX2|TGFBR3|TJP1|HAND1|AKT3|GJC1|RAMP2|CLIC4|EPN1|ATP5IF1|LAMA1|CCR2	-4.7	MyList
GO Biological Processes	19	GO:0002934	desmosome organization		-6.8	33	13	28162	10	423	5	1.2	0.53	1832|3728|5318|29841|64065	DSP|JUP|PKP2|GRHL1|PERP	-4.7	MyList
GO Biological Processes	19	GO:0086065	cell communication involved in cardiac conduction		-6.7	10	8.8	28162	58	423	9	2.1	0.7	481|801|805|808|1832|3728|5318|6717|10052	ATP1B1|CALM1|CALM2|CALM3|DSP|JUP|PKP2|SRI|GJC1	-4.6	MyList
GO Biological Processes	19	GO:0071417	cellular response to organonitrogen compound		-6.7	3	6.3	28162	648	423	29	6.9	1.2	353|468|493|688|760|948|1499|1785|2730|2778|2887|2931|3184|3638|3728|3843|5058|5579|5591|5595|6599|7430|9368|9550|10768|23028|23516|27131|58533	APRT|ATF4|ATP2B4|KLF5|CA2|CD36|CTNNB1|DNM2|GCLM|GNAS|GRB10|GSK3A|HNRNPD|INSIG1|JUP|IPO5|PAK1|PRKCB|PRKDC|MAPK3|SMARCC1|EZR|SLC9A3R1|ATP6V1G1|AHCYL1|KDM1A|SLC39A14|SNX5|SNX6	-4.6	MyList
GO Biological Processes	19	GO:1905114	cell surface receptor signaling pathway involved in cell-cell signaling		-6.6	3	6.3	28162	614	423	28	6.6	1.2	160|161|801|998|1173|1213|1432|1452|1459|1499|1500|1601|2887|2931|3728|6597|7976|8724|9101|9368|9736|22881|51366|65268|80199|81847|83439|85358	AP2A1|AP2A2|CALM1|CDC42|AP2M1|CLTC|MAPK14|CSNK1A1|CSNK2A2|CTNNB1|CTNND1|DAB2|GRB10|GSK3A|JUP|SMARCA4|FZD3|SNX3|USP8|SLC9A3R1|USP34|ANKRD6|UBR5|WNK2|FUZ|RNF146|TCF7L1|SHANK3	-4.5	MyList
GO Biological Processes	19	GO:0051656	establishment of organelle localization		-6.6	3.5	6.5	28162	437	423	23	5.4	1.1	81|891|998|1062|1063|1785|3162|3799|3837|3993|4430|4627|5347|7430|7514|8673|8766|8943|9368|10096|23224|25777|58533	ACTN4|CCNB1|CDC42|CENPE|CENPF|DNM2|HMOX1|KIF5B|KPNB1|LLGL2|MYO1B|MYH9|PLK1|EZR|XPO1|VAMP8|RAB11A|AP3D1|SLC9A3R1|ACTR3|SYNE2|SUN2|SNX6	-4.5	MyList
GO Biological Processes	19	GO:0033157	regulation of intracellular protein transport		-6.6	4.6	7	28162	248	423	17	4	0.95	948|998|1432|1459|2931|3638|3728|3799|3843|3936|5058|7323|7533|10155|51366|51465|93974	CD36|CDC42|MAPK14|CSNK2A2|GSK3A|INSIG1|JUP|KIF5B|IPO5|LCP1|PAK1|UBE2D3|YWHAH|TRIM28|UBR5|UBE2J1|ATP5IF1	-4.5	MyList
GO Biological Processes	19	GO:0072594	establishment of protein localization to organelle		-6.6	3.1	6.3	28162	579	423	27	6.4	1.2	801|808|948|1432|1459|1785|2931|3301|3320|3728|3837|3843|3920|4792|6122|6175|7095|7323|7533|8766|8943|9555|10155|51366|54832|55011|93974	CALM1|CALM3|CD36|MAPK14|CSNK2A2|DNM2|GSK3A|DNAJA1|HSP90AA1|JUP|KPNB1|IPO5|LAMP2|NFKBIA|RPL3|RPLP0|SEC62|UBE2D3|YWHAH|RAB11A|AP3D1|MACROH2A1|TRIM28|UBR5|VPS13C|PIH1D1|ATP5IF1	-4.5	MyList
GO Biological Processes	19	GO:0060537	muscle tissue development		-6.6	3.8	6.6	28162	372	423	21	5	1.1	688|891|998|1063|1432|1832|1938|2931|4036|4634|5058|5318|6909|7049|8470|9421|10052|10521|10611|10848|56261	KLF5|CCNB1|CDC42|CENPF|MAPK14|DSP|EEF2|GSK3A|LRP2|MYL3|PAK1|PKP2|TBX2|TGFBR3|SORBS2|HAND1|GJC1|DDX17|PDLIM5|PPP1R13L|GPCPD1	-4.5	MyList
GO Biological Processes	19	GO:1904062	regulation of cation transmembrane transport		-6.6	3.9	6.7	28162	340	423	20	4.7	1	81|481|493|801|805|808|967|1785|2745|3799|5774|6717|7402|7533|9368|51719|65268|79026|85358|729230	ACTN4|ATP1B1|ATP2B4|CALM1|CALM2|CALM3|CD63|DNM2|GLRX|KIF5B|PTPN3|SRI|UTRN|YWHAH|SLC9A3R1|CAB39|WNK2|AHNAK|SHANK3|CCR2	-4.5	MyList
GO Biological Processes	19	GO:0030003	cellular cation homeostasis		-6.6	2.9	6.2	28162	655	423	29	6.9	1.2	468|475|479|481|493|760|796|801|805|808|948|1604|2495|3074|3162|3710|5538|5579|5595|6717|7178|8614|8943|9550|23516|25932|27020|54822|729230	ATF4|ATOX1|ATP12A|ATP1B1|ATP2B4|CA2|CALCA|CALM1|CALM2|CALM3|CD36|CD55|FTH1|HEXB|HMOX1|ITPR3|PPT1|PRKCB|MAPK3|SRI|TPT1|STC2|AP3D1|ATP6V1G1|SLC39A14|CLIC4|NPTN|TRPM7|CCR2	-4.5	MyList
GO Biological Processes	19	GO:0016482	cytosolic transport		-6.5	5.5	7.2	28162	170	423	14	3.3	0.87	160|1213|1601|2013|3799|5595|6643|7430|8724|9779|27131|51552|54832|58533	AP2A1|CLTC|DAB2|EMP2|KIF5B|MAPK3|SNX2|EZR|SNX3|TBC1D5|SNX5|RAB14|VPS13C|SNX6	-4.4	MyList
GO Biological Processes	19	GO:0034101	erythrocyte homeostasis		-6.5	6.5	7.6	28162	122	423	12	2.8	0.81	567|1432|3148|3162|5591|6670|7049|7538|29766|51327|84456|93974	B2M|MAPK14|HMGB2|HMOX1|PRKDC|SP3|TGFBR3|ZFP36|TMOD3|AHSP|L3MBTL3|ATP5IF1	-4.4	MyList
GO Biological Processes	19	GO:1901699	cellular response to nitrogen compound		-6.4	2.8	6.1	28162	703	423	30	7.1	1.2	353|468|493|688|760|948|1499|1785|2730|2778|2887|2931|3184|3638|3728|3843|5058|5579|5591|5595|5899|6599|7430|9368|9550|10768|23028|23516|27131|58533	APRT|ATF4|ATP2B4|KLF5|CA2|CD36|CTNNB1|DNM2|GCLM|GNAS|GRB10|GSK3A|HNRNPD|INSIG1|JUP|IPO5|PAK1|PRKCB|PRKDC|MAPK3|RALB|SMARCC1|EZR|SLC9A3R1|ATP6V1G1|AHCYL1|KDM1A|SLC39A14|SNX5|SNX6	-4.4	MyList
GO Biological Processes	19	GO:0010644	cell communication by electrical coupling		-6.4	15	9.5	28162	32	423	7	1.7	0.62	481|801|805|808|5318|6717|10052	ATP1B1|CALM1|CALM2|CALM3|PKP2|SRI|GJC1	-4.4	MyList
GO Biological Processes	19	GO:0032414	positive regulation of ion transmembrane transporter activity		-6.4	7.1	7.7	28162	103	423	11	2.6	0.77	81|481|801|805|808|1785|2745|3799|65268|85358|729230	ACTN4|ATP1B1|CALM1|CALM2|CALM3|DNM2|GLRX|KIF5B|WNK2|SHANK3|CCR2	-4.3	MyList
GO Biological Processes	19	GO:0035088	establishment or maintenance of apical/basal cell polarity		-6.3	11	8.8	28162	47	423	8	1.9	0.66	378|998|1045|7430|9368|25932|57662|284217	ARF4|CDC42|CDX2|EZR|SLC9A3R1|CLIC4|CAMSAP3|LAMA1	-4.3	MyList
GO Biological Processes	19	GO:0061245	establishment or maintenance of bipolar cell polarity		-6.3	11	8.8	28162	47	423	8	1.9	0.66	378|998|1045|7430|9368|25932|57662|284217	ARF4|CDC42|CDX2|EZR|SLC9A3R1|CLIC4|CAMSAP3|LAMA1	-4.3	MyList
GO Biological Processes	19	GO:0043271	negative regulation of ion transport		-6.3	4	6.6	28162	320	423	19	4.5	1	345|468|801|805|808|948|2887|2931|3418|3638|5579|5978|6717|8724|9368|26056|51465|51719|65268	APOC3|ATF4|CALM1|CALM2|CALM3|CD36|GRB10|GSK3A|IDH2|INSIG1|PRKCB|REST|SRI|SNX3|SLC9A3R1|RAB11FIP5|UBE2J1|CAB39|WNK2	-4.3	MyList
GO Biological Processes	19	GO:0006936	muscle contraction		-6.3	3.8	6.5	28162	352	423	20	4.7	1	481|493|796|801|805|808|1832|1938|2934|3728|4634|5318|6717|6909|7094|7402|10052|10627|10848|29766	ATP1B1|ATP2B4|CALCA|CALM1|CALM2|CALM3|DSP|EEF2|GSN|JUP|MYL3|PKP2|SRI|TBX2|TLN1|UTRN|GJC1|MYL12A|PPP1R13L|TMOD3	-4.3	MyList
GO Biological Processes	19	GO:0052126	movement in host environment		-6.3	5.3	7.1	28162	176	423	14	3.3	0.87	682|1499|1500|1514|1604|2934|4233|4864|5478|6609|8673|8724|10155|11059	BSG|CTNNB1|CTNND1|CTSL|CD55|GSN|MET|NPC1|PPIA|SMPD1|VAMP8|SNX3|TRIM28|WWP1	-4.3	MyList
GO Biological Processes	19	GO:0006644	phospholipid metabolic process		-6.3	3.5	6.3	28162	420	423	22	5.2	1.1	1459|2170|2222|3074|5130|5338|6609|8871|9588|10555|10809|10955|26090|51552|56261|56994|59339|63874|81537|84668|254531|388121	CSNK2A2|FABP3|FDFT1|HEXB|PCYT1A|PLD2|SMPD1|SYNJ2|PRDX6|AGPAT2|STARD10|SERINC3|ABHD12|RAB14|GPCPD1|CHPT1|PLEKHA2|ABHD4|SGPP1|FAM126A|LPCAT4|TNFAIP8L3	-4.3	MyList
GO Biological Processes	19	GO:1902307	positive regulation of sodium ion transmembrane transport		-6.3	19	10	28162	21	423	6	1.4	0.57	81|481|1785|2745|3799|65268	ACTN4|ATP1B1|DNM2|GLRX|KIF5B|WNK2	-4.3	MyList
GO Biological Processes	19	GO:1901652	response to peptide		-6.3	3.2	6.2	28162	526	423	25	5.9	1.1	353|682|688|760|948|1432|2170|2887|2931|3638|4792|5058|5579|5591|6599|7049|8614|8826|9550|10768|23516|27131|54832|57707|58533	APRT|BSG|KLF5|CA2|CD36|MAPK14|FABP3|GRB10|GSK3A|INSIG1|NFKBIA|PAK1|PRKCB|PRKDC|SMARCC1|TGFBR3|STC2|IQGAP1|ATP6V1G1|AHCYL1|SLC39A14|SNX5|VPS13C|MEAK7|SNX6	-4.3	MyList
GO Biological Processes	19	GO:0030099	myeloid cell differentiation		-6.3	3.5	6.3	28162	421	423	22	5.2	1.1	87|567|760|998|1432|2778|3148|4627|4792|5579|5591|6670|7049|7538|8761|29766|51327|54790|58508|84293|84456|93974	ACTN1|B2M|CA2|CDC42|MAPK14|GNAS|HMGB2|MYH9|NFKBIA|PRKCB|PRKDC|SP3|TGFBR3|ZFP36|PABPC4|TMOD3|AHSP|TET2|KMT2C|PRXL2A|L3MBTL3|ATP5IF1	-4.3	MyList
GO Biological Processes	19	GO:0048729	tissue morphogenesis		-6.3	2.9	6.1	28162	638	423	28	6.6	1.2	71|160|161|998|1173|1213|1499|1512|1601|1832|3936|4036|4233|4634|5058|5318|6909|7049|7430|7976|9368|9421|10155|22881|25932|57662|80199|284217	ACTG1|AP2A1|AP2A2|CDC42|AP2M1|CLTC|CTNNB1|CTSH|DAB2|DSP|LCP1|LRP2|MET|MYL3|PAK1|PKP2|TBX2|TGFBR3|EZR|FZD3|SLC9A3R1|HAND1|TRIM28|ANKRD6|CLIC4|CAMSAP3|FUZ|LAMA1	-4.3	MyList
GO Biological Processes	19	GO:0002576	platelet degranulation		-6.3	6.2	7.3	28162	128	423	12	2.8	0.81	81|87|308|801|948|967|3920|5660|7094|8407|22927|51571	ACTN4|ACTN1|ANXA5|CALM1|CD36|CD63|LAMP2|PSAP|TLN1|TAGLN2|HABP4|CYRIB	-4.3	MyList
GO Biological Processes	19	GO:0019882	antigen processing and presentation		-6.2	4.6	6.7	28162	234	423	16	3.8	0.93	160|161|567|830|948|1062|1173|1213|1509|1512|1514|1785|8655|8673|8943|54915	AP2A1|AP2A2|B2M|CAPZA2|CD36|CENPE|AP2M1|CLTC|CTSD|CTSH|CTSL|DNM2|DYNLL1|VAMP8|AP3D1|YTHDF1	-4.2	MyList
GO Biological Processes	19	GO:0034332	adherens junction organization		-6.2	9.1	8.1	28162	66	423	9	2.1	0.7	998|1499|1500|1832|3728|4301|7082|10266|57662	CDC42|CTNNB1|CTNND1|DSP|JUP|AFDN|TJP1|RAMP2|CAMSAP3	-4.2	MyList
GO Biological Processes	19	GO:0051258	protein polymerization		-6.2	4.1	6.5	28162	295	423	18	4.3	0.98	822|830|1785|2934|3320|4233|5058|9050|9168|10095|10096|10344|10788|29766|51429|51571|57662|81624	CAPG|CAPZA2|DNM2|GSN|HSP90AA1|MET|PAK1|PSTPIP2|TMSB10|ARPC1B|ACTR3|CCL26|IQGAP2|TMOD3|SNX9|CYRIB|CAMSAP3|DIAPH3	-4.2	MyList
GO Biological Processes	19	GO:0034764	positive regulation of transmembrane transport		-6.2	4.8	6.8	28162	207	423	15	3.5	0.9	81|481|760|801|805|808|1432|1785|2745|3799|6717|9368|65268|85358|729230	ACTN4|ATP1B1|CA2|CALM1|CALM2|CALM3|MAPK14|DNM2|GLRX|KIF5B|SRI|SLC9A3R1|WNK2|SHANK3|CCR2	-4.2	MyList
GO Biological Processes	19	GO:0034767	positive regulation of ion transmembrane transport		-6.2	4.8	6.8	28162	207	423	15	3.5	0.9	81|481|760|801|805|808|1432|1785|2745|3799|6717|9368|65268|85358|729230	ACTN4|ATP1B1|CA2|CALM1|CALM2|CALM3|MAPK14|DNM2|GLRX|KIF5B|SRI|SLC9A3R1|WNK2|SHANK3|CCR2	-4.2	MyList
GO Biological Processes	19	GO:0044409	entry into host		-6.2	5.6	7.1	28162	154	423	13	3.1	0.84	682|1499|1500|1514|1604|2934|4233|4864|5478|6609|8673|8724|11059	BSG|CTNNB1|CTNND1|CTSL|CD55|GSN|MET|NPC1|PPIA|SMPD1|VAMP8|SNX3|WWP1	-4.2	MyList
GO Biological Processes	19	GO:0010975	regulation of neuron projection development		-6.2	3.4	6.2	28162	428	423	22	5.2	1.1	160|396|567|818|2803|2931|5058|5792|6498|7533|8724|8766|8826|10611|23028|23303|27020|29956|57698|80031|81618|85358	AP2A1|ARHGDIA|B2M|CAMK2G|GOLGA4|GSK3A|PAK1|PTPRF|SKIL|YWHAH|SNX3|RAB11A|IQGAP1|PDLIM5|KDM1A|KIF13B|NPTN|CERS2|SHTN1|SEMA6D|ITM2C|SHANK3	-4.2	MyList
GO Biological Processes	19	GO:0055065	metal ion homeostasis		-6.2	2.9	6	28162	648	423	28	6.6	1.2	468|475|479|481|493|567|796|801|805|808|948|1604|2495|3074|3162|3710|5579|6717|7178|8614|8943|9550|23516|27020|27131|54822|57402|729230	ATF4|ATOX1|ATP12A|ATP1B1|ATP2B4|B2M|CALCA|CALM1|CALM2|CALM3|CD36|CD55|FTH1|HEXB|HMOX1|ITPR3|PRKCB|SRI|TPT1|STC2|AP3D1|ATP6V1G1|SLC39A14|NPTN|SNX5|TRPM7|S100A14|CCR2	-4.2	MyList
GO Biological Processes	19	GO:0048545	response to steroid hormone		-6.1	3.8	6.4	28162	330	423	19	4.5	1	760|801|808|1601|3148|3284|3301|4864|5058|5978|6597|7533|7538|9101|10002|10266|10521|51366|161582	CA2|CALM1|CALM3|DAB2|HMGB2|HSD3B2|DNAJA1|NPC1|PAK1|REST|SMARCA4|YWHAH|ZFP36|USP8|NR2E3|RAMP2|DDX17|UBR5|DNAAF4	-4.2	MyList
GO Biological Processes	19	GO:0042060	wound healing		-6.1	3.1	6.1	28162	538	423	25	5.9	1.1	71|87|308|830|948|998|1192|1832|2192|2778|2934|3162|3710|3936|4627|5058|5478|5547|5579|5595|6609|7094|8761|10627|23028	ACTG1|ACTN1|ANXA5|CAPZA2|CD36|CDC42|CLIC1|DSP|FBLN1|GNAS|GSN|HMOX1|ITPR3|LCP1|MYH9|PAK1|PPIA|PRCP|PRKCB|MAPK3|SMPD1|TLN1|PABPC4|MYL12A|KDM1A	-4.1	MyList
GO Biological Processes	19	GO:0045216	cell-cell junction organization		-6.1	4.7	6.7	28162	211	423	15	3.5	0.9	71|998|1499|1500|1832|3728|4301|5318|7082|7094|10052|10266|29841|57662|64065	ACTG1|CDC42|CTNNB1|CTNND1|DSP|JUP|AFDN|PKP2|TJP1|TLN1|GJC1|RAMP2|GRHL1|CAMSAP3|PERP	-4.1	MyList
GO Biological Processes	19	GO:0030155	regulation of cell adhesion		-6	2.7	5.8	28162	734	423	30	7.1	1.2	71|81|396|948|998|1432|1604|1785|2013|2192|2934|3728|4301|4659|5058|7082|7402|8728|8763|8826|8943|9748|51144|51571|55920|57662|59339|64844|284217|729230	ACTG1|ACTN4|ARHGDIA|CD36|CDC42|MAPK14|CD55|DNM2|EMP2|FBLN1|GSN|JUP|AFDN|PPP1R12A|PAK1|TJP1|UTRN|ADAM19|CD164|IQGAP1|AP3D1|SLK|HSD17B12|CYRIB|RCC2|CAMSAP3|PLEKHA2|MARCHF7|LAMA1|CCR2	-4.1	MyList
GO Biological Processes	19	GO:0019884	antigen processing and presentation of exogenous antigen		-6	5	6.8	28162	185	423	14	3.3	0.87	160|161|567|830|948|1062|1173|1213|1509|1514|1785|8655|8673|8943	AP2A1|AP2A2|B2M|CAPZA2|CD36|CENPE|AP2M1|CLTC|CTSD|CTSL|DNM2|DYNLL1|VAMP8|AP3D1	-4.1	MyList
GO Biological Processes	19	GO:0061919	process utilizing autophagic mechanism		-6	3.1	6	28162	543	423	25	5.9	1.1	826|1213|1459|2931|3162|3320|3920|4233|4864|5595|5660|5899|8655|8673|9528|9550|9779|23118|27131|51322|54832|57655|58533|83734|93974	CAPNS1|CLTC|CSNK2A2|GSK3A|HMOX1|HSP90AA1|LAMP2|MET|NPC1|MAPK3|PSAP|RALB|DYNLL1|VAMP8|TMEM59|ATP6V1G1|TBC1D5|TAB2|SNX5|WAC|VPS13C|GRAMD1A|SNX6|ATG10|ATP5IF1	-4.1	MyList
GO Biological Processes	19	GO:0006914	autophagy		-6	3.1	6	28162	543	423	25	5.9	1.1	826|1213|1459|2931|3162|3320|3920|4233|4864|5595|5660|5899|8655|8673|9528|9550|9779|23118|27131|51322|54832|57655|58533|83734|93974	CAPNS1|CLTC|CSNK2A2|GSK3A|HMOX1|HSP90AA1|LAMP2|MET|NPC1|MAPK3|PSAP|RALB|DYNLL1|VAMP8|TMEM59|ATP6V1G1|TBC1D5|TAB2|SNX5|WAC|VPS13C|GRAMD1A|SNX6|ATG10|ATP5IF1	-4.1	MyList
GO Biological Processes	19	GO:0090257	regulation of muscle system process		-6	4.4	6.5	28162	243	423	16	3.8	0.93	481|493|796|801|805|808|818|1832|2931|3728|4000|4634|5058|5318|6717|7402	ATP1B1|ATP2B4|CALCA|CALM1|CALM2|CALM3|CAMK2G|DSP|GSK3A|JUP|LMNA|MYL3|PAK1|PKP2|SRI|UTRN	-4.1	MyList
GO Biological Processes	19	GO:0051100	negative regulation of binding		-6	5.4	6.9	28162	160	423	13	3.1	0.84	567|1601|3162|4043|4488|4792|5595|5792|5899|6717|9421|22927|23028	B2M|DAB2|HMOX1|LRPAP1|MSX2|NFKBIA|MAPK3|PTPRF|RALB|SRI|HAND1|HABP4|KDM1A	-4.1	MyList
GO Biological Processes	19	GO:0060048	cardiac muscle contraction		-6	5.9	7.1	28162	135	423	12	2.8	0.81	481|801|805|808|1832|2934|3728|4634|5318|6717|10052|10848	ATP1B1|CALM1|CALM2|CALM3|DSP|GSN|JUP|MYL3|PKP2|SRI|GJC1|PPP1R13L	-4.1	MyList
GO Biological Processes	19	GO:1902903	regulation of supramolecular fiber organization		-6	3.6	6.2	28162	370	423	20	4.7	1	71|822|830|998|2934|4233|5058|7082|9168|10095|10096|10344|10788|11034|29766|51429|51474|51571|57662|85358	ACTG1|CAPG|CAPZA2|CDC42|GSN|MET|PAK1|TJP1|TMSB10|ARPC1B|ACTR3|CCL26|IQGAP2|DSTN|TMOD3|SNX9|LIMA1|CYRIB|CAMSAP3|SHANK3	-4	MyList
GO Biological Processes	19	GO:0008154	actin polymerization or depolymerization		-6	4.6	6.6	28162	215	423	15	3.5	0.9	822|830|2934|9050|9168|10095|10096|10344|10788|11034|29766|51429|51474|51571|81624	CAPG|CAPZA2|GSN|PSTPIP2|TMSB10|ARPC1B|ACTR3|CCL26|IQGAP2|DSTN|TMOD3|SNX9|LIMA1|CYRIB|DIAPH3	-4	MyList
GO Biological Processes	19	GO:0032411	positive regulation of transporter activity		-6	6.5	7.3	28162	112	423	11	2.6	0.77	81|481|801|805|808|1785|2745|3799|65268|85358|729230	ACTN4|ATP1B1|CALM1|CALM2|CALM3|DNM2|GLRX|KIF5B|WNK2|SHANK3|CCR2	-4	MyList
GO Biological Processes	19	GO:0061572	actin filament bundle organization		-6	5.4	6.9	28162	161	423	13	3.1	0.84	71|87|998|3936|4233|4430|5058|7082|7430|7791|51474|57698|85358	ACTG1|ACTN1|CDC42|LCP1|MET|MYO1B|PAK1|TJP1|EZR|ZYX|LIMA1|SHTN1|SHANK3	-4	MyList
GO Biological Processes	19	GO:0071241	cellular response to inorganic substance		-6	4.6	6.6	28162	216	423	15	3.5	0.9	468|567|891|1785|2931|2934|3162|3184|5595|6609|7323|8826|10235|25932|29957	ATF4|B2M|CCNB1|DNM2|GSK3A|GSN|HMOX1|HNRNPD|MAPK3|SMPD1|UBE2D3|IQGAP1|RASGRP2|CLIC4|SLC25A24	-4	MyList
GO Biological Processes	19	GO:0044839	cell cycle G2/M phase transition		-5.9	4.1	6.4	28162	276	423	17	4	0.95	571|801|808|891|1063|1785|3320|4659|5347|5885|7164|7846|8655|8766|9555|10806|55920	BACH1|CALM1|CALM3|CCNB1|CENPF|DNM2|HSP90AA1|PPP1R12A|PLK1|RAD21|TPD52L1|TUBA1A|DYNLL1|RAB11A|MACROH2A1|SDCCAG8|RCC2	-4	MyList
GO Biological Processes	19	GO:0008016	regulation of heart contraction		-5.9	4.3	6.5	28162	246	423	16	3.8	0.93	481|493|796|801|805|808|1832|2931|3710|3728|4634|5318|6717|6909|10052|10768	ATP1B1|ATP2B4|CALCA|CALM1|CALM2|CALM3|DSP|GSK3A|ITPR3|JUP|MYL3|PKP2|SRI|TBX2|GJC1|AHCYL1	-4	MyList
GO Biological Processes	19	GO:0007059	chromosome segregation		-5.9	3.7	6.2	28162	340	423	19	4.5	1	891|998|1062|1063|1459|1499|3837|4288|5347|5885|7153|7329|8766|9055|9555|10051|10096|55355|55920	CCNB1|CDC42|CENPE|CENPF|CSNK2A2|CTNNB1|KPNB1|MKI67|PLK1|RAD21|TOP2A|UBE2I|RAB11A|PRC1|MACROH2A1|SMC4|ACTR3|HJURP|RCC2	-4	MyList
GO Biological Processes	19	GO:0001525	angiogenesis		-5.9	2.9	5.9	28162	589	423	26	6.1	1.2	71|493|682|688|694|998|1432|1499|1512|2013|2028|3162|3728|4240|4627|5547|5579|7049|7082|9421|10000|10266|25932|29924|93974|729230	ACTG1|ATP2B4|BSG|KLF5|BTG1|CDC42|MAPK14|CTNNB1|CTSH|EMP2|ENPEP|HMOX1|JUP|MFGE8|MYH9|PRCP|PRKCB|TGFBR3|TJP1|HAND1|AKT3|RAMP2|CLIC4|EPN1|ATP5IF1|CCR2	-4	MyList
GO Biological Processes	19	GO:0010810	regulation of cell-substrate adhesion		-5.9	4.6	6.6	28162	218	423	15	3.5	0.9	71|81|948|998|1785|2013|2192|3728|7402|8826|9748|51144|55920|57662|59339	ACTG1|ACTN4|CD36|CDC42|DNM2|EMP2|FBLN1|JUP|UTRN|IQGAP1|SLK|HSD17B12|RCC2|CAMSAP3|PLEKHA2	-4	MyList
GO Biological Processes	19	GO:0007596	blood coagulation		-5.9	3.7	6.2	28162	343	423	19	4.5	1	71|87|308|830|948|998|1192|2192|2778|3710|4627|5478|5547|5579|5595|7094|8761|10627|23028	ACTG1|ACTN1|ANXA5|CAPZA2|CD36|CDC42|CLIC1|FBLN1|GNAS|ITPR3|MYH9|PPIA|PRCP|PRKCB|MAPK3|TLN1|PABPC4|MYL12A|KDM1A	-4	MyList
GO Biological Processes	19	GO:0051701	biological process involved in interaction with host		-5.9	4.5	6.5	28162	220	423	15	3.5	0.9	682|1499|1500|1514|1604|2934|3837|4233|4864|5478|6609|8673|8724|10155|11059	BSG|CTNNB1|CTNND1|CTSL|CD55|GSN|KPNB1|MET|NPC1|PPIA|SMPD1|VAMP8|SNX3|TRIM28|WWP1	-3.9	MyList
GO Biological Processes	19	GO:0007507	heart development		-5.9	3	5.9	28162	556	423	25	5.9	1.1	891|998|1432|1499|1832|2931|4036|4634|5058|5318|5591|5595|5978|6717|6909|7049|8470|9421|10052|10266|10611|10848|23118|27250|161582	CCNB1|CDC42|MAPK14|CTNNB1|DSP|GSK3A|LRP2|MYL3|PAK1|PKP2|PRKDC|MAPK3|REST|SRI|TBX2|TGFBR3|SORBS2|HAND1|GJC1|RAMP2|PDLIM5|PPP1R13L|TAB2|PDCD4|DNAAF4	-3.9	MyList
GO Biological Processes	19	GO:0071396	cellular response to lipid		-5.9	3	5.9	28162	556	423	25	5.9	1.1	891|948|1432|1601|1604|3148|3184|3301|3638|4792|4864|5058|5595|5978|6597|7533|7538|9101|10002|10521|27250|51366|57655|59307|161582	CCNB1|CD36|MAPK14|DAB2|CD55|HMGB2|HNRNPD|DNAJA1|INSIG1|NFKBIA|NPC1|PAK1|MAPK3|REST|SMARCA4|YWHAH|ZFP36|USP8|NR2E3|DDX17|PDCD4|UBR5|GRAMD1A|SIGIRR|DNAAF4	-3.9	MyList
GO Biological Processes	19	GO:0030218	erythrocyte differentiation		-5.8	6.3	7.1	28162	116	423	11	2.6	0.77	567|1432|3148|5591|6670|7049|7538|29766|51327|84456|93974	B2M|MAPK14|HMGB2|PRKDC|SP3|TGFBR3|ZFP36|TMOD3|AHSP|L3MBTL3|ATP5IF1	-3.9	MyList
GO Biological Processes	19	GO:0071902	positive regulation of protein serine/threonine kinase activity		-5.8	3.8	6.2	28162	314	423	18	4.3	0.98	493|801|805|808|891|1432|1847|1849|5058|5478|5595|5899|7164|8826|23118|51719|55011|84451	ATP2B4|CALM1|CALM2|CALM3|CCNB1|MAPK14|DUSP5|DUSP7|PAK1|PPIA|MAPK3|RALB|TPD52L1|IQGAP1|TAB2|CAB39|PIH1D1|MAP3K21	-3.9	MyList
GO Biological Processes	19	GO:0007599	hemostasis		-5.8	3.6	6.1	28162	347	423	19	4.5	1	71|87|308|830|948|998|1192|2192|2778|3710|4627|5478|5547|5579|5595|7094|8761|10627|23028	ACTG1|ACTN1|ANXA5|CAPZA2|CD36|CDC42|CLIC1|FBLN1|GNAS|ITPR3|MYH9|PPIA|PRCP|PRKCB|MAPK3|TLN1|PABPC4|MYL12A|KDM1A	-3.9	MyList
GO Biological Processes	19	GO:1904064	positive regulation of cation transmembrane transport		-5.8	5.7	6.9	28162	141	423	12	2.8	0.81	81|481|801|805|808|1785|2745|3799|6717|65268|85358|729230	ACTN4|ATP1B1|CALM1|CALM2|CALM3|DNM2|GLRX|KIF5B|SRI|WNK2|SHANK3|CCR2	-3.9	MyList
GO Biological Processes	19	GO:0050767	regulation of neurogenesis		-5.8	3.6	6.1	28162	348	423	19	4.5	1	396|567|1499|2803|3148|3418|4036|5058|5978|6498|7533|7976|8766|23028|27020|29956|57698|80031|85358	ARHGDIA|B2M|CTNNB1|GOLGA4|HMGB2|IDH2|LRP2|PAK1|REST|SKIL|YWHAH|FZD3|RAB11A|KDM1A|NPTN|CERS2|SHTN1|SEMA6D|SHANK3	-3.9	MyList
GO Biological Processes	19	GO:0050817	coagulation		-5.8	3.6	6.1	28162	348	423	19	4.5	1	71|87|308|830|948|998|1192|2192|2778|3710|4627|5478|5547|5579|5595|7094|8761|10627|23028	ACTG1|ACTN1|ANXA5|CAPZA2|CD36|CDC42|CLIC1|FBLN1|GNAS|ITPR3|MYH9|PPIA|PRCP|PRKCB|MAPK3|TLN1|PABPC4|MYL12A|KDM1A	-3.9	MyList
GO Biological Processes	19	GO:0010563	negative regulation of phosphorus metabolic process		-5.7	3	5.8	28162	527	423	24	5.7	1.1	801|805|808|891|1847|1849|2192|2931|3301|3843|5347|5478|5570|5591|6609|8655|9555|11137|27250|57662|58533|63898|64853|163882	CALM1|CALM2|CALM3|CCNB1|DUSP5|DUSP7|FBLN1|GSK3A|DNAJA1|IPO5|PLK1|PPIA|PKIB|PRKDC|SMPD1|DYNLL1|MACROH2A1|PWP1|PDCD4|CAMSAP3|SNX6|SH2D4A|AIDA|CNST	-3.8	MyList
GO Biological Processes	19	GO:0032271	regulation of protein polymerization		-5.7	4.4	6.4	28162	225	423	15	3.5	0.9	822|830|2934|3320|4233|5058|9168|10095|10096|10344|10788|29766|51429|51571|57662	CAPG|CAPZA2|GSN|HSP90AA1|MET|PAK1|TMSB10|ARPC1B|ACTR3|CCL26|IQGAP2|TMOD3|SNX9|CYRIB|CAMSAP3	-3.8	MyList
GO Biological Processes	19	GO:0033674	positive regulation of kinase activity		-5.7	2.9	5.7	28162	603	423	26	6.1	1.2	493|796|801|805|808|891|998|1062|1432|1847|1849|2013|3320|4233|5058|5478|5595|5899|7164|8826|23118|51429|51719|55011|84451|388121	ATP2B4|CALCA|CALM1|CALM2|CALM3|CCNB1|CDC42|CENPE|MAPK14|DUSP5|DUSP7|EMP2|HSP90AA1|MET|PAK1|PPIA|MAPK3|RALB|TPD52L1|IQGAP1|TAB2|SNX9|CAB39|PIH1D1|MAP3K21|TNFAIP8L3	-3.8	MyList
GO Biological Processes	19	GO:0044089	positive regulation of cellular component biogenesis		-5.7	3	5.8	28162	529	423	24	5.7	1.1	822|948|997|998|1785|2934|3320|3936|4233|5058|5899|8655|8826|9869|10095|10096|10155|10344|10788|51429|54443|55011|80199|81857	CAPG|CD36|CDC34|CDC42|DNM2|GSN|HSP90AA1|LCP1|MET|PAK1|RALB|DYNLL1|IQGAP1|SETDB1|ARPC1B|ACTR3|TRIM28|CCL26|IQGAP2|SNX9|ANLN|PIH1D1|FUZ|MED25	-3.8	MyList
GO Biological Processes	19	GO:0048589	developmental growth		-5.7	2.9	5.7	28162	605	423	26	6.1	1.2	688|891|1432|1499|1785|2778|2803|2931|2934|3320|5058|5591|5660|6909|7049|7430|8470|8766|8826|10155|10611|10848|25932|57698|80031|85358	KLF5|CCNB1|MAPK14|CTNNB1|DNM2|GNAS|GOLGA4|GSK3A|GSN|HSP90AA1|PAK1|PRKDC|PSAP|TBX2|TGFBR3|EZR|SORBS2|RAB11A|IQGAP1|TRIM28|PDLIM5|PPP1R13L|CLIC4|SHTN1|SEMA6D|SHANK3	-3.8	MyList
GO Biological Processes	19	GO:0031330	negative regulation of cellular catabolic process		-5.7	4.1	6.3	28162	257	423	16	3.8	0.93	345|493|1432|1459|2931|3162|3184|4233|4864|5774|6599|7538|23118|26986|51322|64844	APOC3|ATP2B4|MAPK14|CSNK2A2|GSK3A|HMOX1|HNRNPD|MET|NPC1|PTPN3|SMARCC1|ZFP36|TAB2|PABPC1|WAC|MARCHF7	-3.8	MyList
GO Biological Processes	19	GO:0035725	sodium ion transmembrane transport		-5.7	5.1	6.6	28162	171	423	13	3.1	0.84	81|479|481|493|1785|2745|3799|5774|6520|7402|7533|9368|65268	ACTN4|ATP12A|ATP1B1|ATP2B4|DNM2|GLRX|KIF5B|PTPN3|SLC3A2|UTRN|YWHAH|SLC9A3R1|WNK2	-3.8	MyList
GO Biological Processes	19	GO:0000910	cytokinesis		-5.7	5.1	6.6	28162	171	423	13	3.1	0.84	801|805|808|998|4627|5347|8766|9055|9101|10096|23157|51429|54443	CALM1|CALM2|CALM3|CDC42|MYH9|PLK1|RAB11A|PRC1|USP8|ACTR3|SEPTIN6|SNX9|ANLN	-3.8	MyList
GO Biological Processes	19	GO:0000086	G2/M transition of mitotic cell cycle		-5.7	4.1	6.2	28162	258	423	16	3.8	0.93	571|801|808|891|1063|1785|3320|4659|5347|5885|7164|7846|8655|8766|10806|55920	BACH1|CALM1|CALM3|CCNB1|CENPF|DNM2|HSP90AA1|PPP1R12A|PLK1|RAD21|TPD52L1|TUBA1A|DYNLL1|RAB11A|SDCCAG8|RCC2	-3.8	MyList
GO Biological Processes	19	GO:1904375	regulation of protein localization to cell periphery		-5.6	6.1	6.9	28162	121	423	11	2.6	0.77	493|1173|1213|1601|3799|5347|7430|8673|8766|9528|163882	ATP2B4|AP2M1|CLTC|DAB2|KIF5B|PLK1|EZR|VAMP8|RAB11A|TMEM59|CNST	-3.8	MyList
GO Biological Processes	19	GO:0000226	microtubule cytoskeleton organization		-5.6	2.8	5.7	28162	610	423	26	6.1	1.2	891|1062|1213|1499|3837|3993|4000|4233|4605|4627|4659|5058|5347|7430|7846|8766|9055|9748|9857|10806|23224|25777|57662|84617|84790|161582	CCNB1|CENPE|CLTC|CTNNB1|KPNB1|LLGL2|LMNA|MET|MYBL2|MYH9|PPP1R12A|PAK1|PLK1|EZR|TUBA1A|RAB11A|PRC1|SLK|CEP350|SDCCAG8|SYNE2|SUN2|CAMSAP3|TUBB6|TUBA1C|DNAAF4	-3.8	MyList
GO Biological Processes	19	GO:0045807	positive regulation of endocytosis		-5.6	6.8	7.1	28162	98	423	10	2.4	0.74	160|567|948|967|998|1601|1785|5538|6609|9779	AP2A1|B2M|CD36|CD63|CDC42|DAB2|DNM2|PPT1|SMPD1|TBC1D5	-3.8	MyList
GO Biological Processes	19	GO:0051592	response to calcium ion		-5.6	5.5	6.7	28162	146	423	12	2.8	0.81	801|805|808|3184|3710|6609|8826|10235|10768|25932|29957|140576	CALM1|CALM2|CALM3|HNRNPD|ITPR3|SMPD1|IQGAP1|RASGRP2|AHCYL1|CLIC4|SLC25A24|S100A16	-3.8	MyList
GO Biological Processes	19	GO:0002262	myeloid cell homeostasis		-5.6	5.5	6.7	28162	146	423	12	2.8	0.81	567|1432|3148|3162|5591|6670|7049|7538|29766|51327|84456|93974	B2M|MAPK14|HMGB2|HMOX1|PRKDC|SP3|TGFBR3|ZFP36|TMOD3|AHSP|L3MBTL3|ATP5IF1	-3.8	MyList
GO Biological Processes	19	GO:0034329	cell junction assembly		-5.6	3.3	5.9	28162	426	423	21	5	1.1	71|87|998|1499|1500|3728|3915|4301|5318|5796|7082|7094|8826|9748|10052|10266|10611|27020|55920|57662|85358	ACTG1|ACTN1|CDC42|CTNNB1|CTNND1|JUP|LAMC1|AFDN|PKP2|PTPRK|TJP1|TLN1|IQGAP1|SLK|GJC1|RAMP2|PDLIM5|NPTN|RCC2|CAMSAP3|SHANK3	-3.8	MyList
GO Biological Processes	19	GO:0002009	morphogenesis of an epithelium		-5.6	3	5.7	28162	536	423	24	5.7	1.1	71|160|161|998|1173|1213|1499|1512|1601|3936|4036|4233|5058|6909|7430|7976|9368|9421|10155|22881|25932|57662|80199|284217	ACTG1|AP2A1|AP2A2|CDC42|AP2M1|CLTC|CTNNB1|CTSH|DAB2|LCP1|LRP2|MET|PAK1|TBX2|EZR|FZD3|SLC9A3R1|HAND1|TRIM28|ANKRD6|CLIC4|CAMSAP3|FUZ|LAMA1	-3.8	MyList
GO Biological Processes	19	GO:0008544	epidermis development		-5.6	3.2	5.8	28162	463	423	22	5.2	1.1	826|1499|1514|1832|3728|3880|5046|5318|7357|7538|7976|9368|9555|10555|23022|25932|29841|54845|64065|79755|80199|81537	CAPNS1|CTNNB1|CTSL|DSP|JUP|KRT19|PCSK6|PKP2|UGCG|ZFP36|FZD3|SLC9A3R1|MACROH2A1|AGPAT2|PALLD|CLIC4|GRHL1|ESRP1|PERP|ZNF750|FUZ|SGPP1	-3.7	MyList
GO Biological Processes	19	GO:0019886	antigen processing and presentation of exogenous peptide antigen via MHC class II		-5.6	6.7	7	28162	99	423	10	2.4	0.74	160|161|830|1062|1173|1213|1509|1514|1785|8655	AP2A1|AP2A2|CAPZA2|CENPE|AP2M1|CLTC|CTSD|CTSL|DNM2|DYNLL1	-3.7	MyList
GO Biological Processes	19	GO:0007160	cell-matrix adhesion		-5.6	4.3	6.3	28162	231	423	15	3.5	0.9	71|87|948|967|2013|3728|5796|7402|7791|8826|9748|54822|55920|57662|59339	ACTG1|ACTN1|CD36|CD63|EMP2|JUP|PTPRK|UTRN|ZYX|IQGAP1|SLK|TRPM7|RCC2|CAMSAP3|PLEKHA2	-3.7	MyList
GO Biological Processes	19	GO:0006875	cellular metal ion homeostasis		-5.6	2.9	5.7	28162	576	423	25	5.9	1.1	468|475|479|481|493|796|801|805|808|948|1604|2495|3074|3162|3710|5579|6717|7178|8614|8943|9550|23516|27020|54822|729230	ATF4|ATOX1|ATP12A|ATP1B1|ATP2B4|CALCA|CALM1|CALM2|CALM3|CD36|CD55|FTH1|HEXB|HMOX1|ITPR3|PRKCB|SRI|TPT1|STC2|AP3D1|ATP6V1G1|SLC39A14|NPTN|TRPM7|CCR2	-3.7	MyList
GO Biological Processes	19	GO:1903076	regulation of protein localization to plasma membrane		-5.6	6.7	7	28162	100	423	10	2.4	0.74	493|1173|1213|1601|3799|7430|8673|8766|9528|163882	ATP2B4|AP2M1|CLTC|DAB2|KIF5B|EZR|VAMP8|RAB11A|TMEM59|CNST	-3.7	MyList
GO Biological Processes	19	GO:0045197	establishment or maintenance of epithelial cell apical/basal polarity		-5.6	11	8.1	28162	42	423	7	1.7	0.62	378|998|1045|7430|9368|57662|284217	ARF4|CDC42|CDX2|EZR|SLC9A3R1|CAMSAP3|LAMA1	-3.7	MyList
GO Biological Processes	19	GO:0006941	striated muscle contraction		-5.5	4.9	6.4	28162	176	423	13	3.1	0.84	481|801|805|808|1832|1938|2934|3728|4634|5318|6717|10052|10848	ATP1B1|CALM1|CALM2|CALM3|DSP|EEF2|GSN|JUP|MYL3|PKP2|SRI|GJC1|PPP1R13L	-3.7	MyList
GO Biological Processes	19	GO:0001933	negative regulation of protein phosphorylation		-5.5	3.5	5.9	28162	363	423	19	4.5	1	801|805|808|891|1847|1849|2192|3301|3843|5347|5478|5570|5591|6609|9555|11137|27250|58533|64853	CALM1|CALM2|CALM3|CCNB1|DUSP5|DUSP7|FBLN1|DNAJA1|IPO5|PLK1|PPIA|PKIB|PRKDC|SMPD1|MACROH2A1|PWP1|PDCD4|SNX6|AIDA	-3.7	MyList
GO Biological Processes	19	GO:0061337	cardiac conduction		-5.5	5.3	6.6	28162	150	423	12	2.8	0.81	481|493|801|805|808|1832|3710|3728|5318|6717|10052|10768	ATP1B1|ATP2B4|CALM1|CALM2|CALM3|DSP|ITPR3|JUP|PKP2|SRI|GJC1|AHCYL1	-3.7	MyList
GO Biological Processes	19	GO:0002478	antigen processing and presentation of exogenous peptide antigen		-5.5	4.9	6.4	28162	177	423	13	3.1	0.84	160|161|567|830|948|1062|1173|1213|1509|1514|1785|8655|8673	AP2A1|AP2A2|B2M|CAPZA2|CD36|CENPE|AP2M1|CLTC|CTSD|CTSL|DNM2|DYNLL1|VAMP8	-3.7	MyList
GO Biological Processes	19	GO:0097006	regulation of plasma lipoprotein particle levels		-5.5	6.5	6.9	28162	102	423	10	2.4	0.74	160|161|345|948|1173|1213|3162|4043|4864|10577	AP2A1|AP2A2|APOC3|CD36|AP2M1|CLTC|HMOX1|LRPAP1|NPC1|NPC2	-3.6	MyList
GO Biological Processes	19	GO:0030111	regulation of Wnt signaling pathway		-5.5	3.5	5.8	28162	366	423	19	4.5	1	1432|1452|1499|1500|1601|2887|2931|3728|6597|8724|9101|9368|9736|22881|51366|65268|80199|81847|83439	MAPK14|CSNK1A1|CTNNB1|CTNND1|DAB2|GRB10|GSK3A|JUP|SMARCA4|SNX3|USP8|SLC9A3R1|USP34|ANKRD6|UBR5|WNK2|FUZ|RNF146|TCF7L1	-3.6	MyList
GO Biological Processes	19	GO:0002495	antigen processing and presentation of peptide antigen via MHC class II		-5.4	6.5	6.9	28162	103	423	10	2.4	0.74	160|161|830|1062|1173|1213|1509|1514|1785|8655	AP2A1|AP2A2|CAPZA2|CENPE|AP2M1|CLTC|CTSD|CTSL|DNM2|DYNLL1	-3.6	MyList
GO Biological Processes	19	GO:0006814	sodium ion transport		-5.4	4.2	6.1	28162	239	423	15	3.5	0.9	81|479|481|493|1785|2745|3799|5318|5774|6520|7402|7533|9368|10768|65268	ACTN4|ATP12A|ATP1B1|ATP2B4|DNM2|GLRX|KIF5B|PKP2|PTPN3|SLC3A2|UTRN|YWHAH|SLC9A3R1|AHCYL1|WNK2	-3.6	MyList
GO Biological Processes	19	GO:0002504	antigen processing and presentation of peptide or polysaccharide antigen via MHC class II		-5.4	6.4	6.8	28162	104	423	10	2.4	0.74	160|161|830|1062|1173|1213|1509|1514|1785|8655	AP2A1|AP2A2|CAPZA2|CENPE|AP2M1|CLTC|CTSD|CTSL|DNM2|DYNLL1	-3.6	MyList
GO Biological Processes	19	GO:0045198	establishment of epithelial cell apical/basal polarity		-5.4	20	9.5	28162	17	423	5	1.2	0.53	998|7430|9368|57662|284217	CDC42|EZR|SLC9A3R1|CAMSAP3|LAMA1	-3.6	MyList
GO Biological Processes	19	GO:1903793	positive regulation of anion transport		-5.4	3.1	5.6	28162	478	423	22	5.2	1.1	468|760|998|1432|1459|2170|2931|3728|3799|3843|4792|5058|5478|6717|7323|7430|7533|8655|8673|10155|51366|163882	ATF4|CA2|CDC42|MAPK14|CSNK2A2|FABP3|GSK3A|JUP|KIF5B|IPO5|NFKBIA|PAK1|PPIA|SRI|UBE2D3|EZR|YWHAH|DYNLL1|VAMP8|TRIM28|UBR5|CNST	-3.6	MyList
GO Biological Processes	19	GO:0044057	regulation of system process		-5.4	2.8	5.5	28162	592	423	25	5.9	1.1	481|493|796|801|805|808|818|1832|2013|2778|2931|3710|3728|4000|4634|5058|5318|6717|6909|7402|9368|10052|10768|27131|85358	ATP1B1|ATP2B4|CALCA|CALM1|CALM2|CALM3|CAMK2G|DSP|EMP2|GNAS|GSK3A|ITPR3|JUP|LMNA|MYL3|PAK1|PKP2|SRI|TBX2|UTRN|SLC9A3R1|GJC1|AHCYL1|SNX5|SHANK3	-3.6	MyList
GO Biological Processes	19	GO:0033044	regulation of chromosome organization		-5.4	3.9	5.9	28162	273	423	16	3.8	0.93	891|1062|1063|1499|3184|5347|5570|5595|5885|7153|8986|9555|9869|10155|23028|55011	CCNB1|CENPE|CENPF|CTNNB1|HNRNPD|PLK1|PKIB|MAPK3|RAD21|TOP2A|RPS6KA4|MACROH2A1|SETDB1|TRIM28|KDM1A|PIH1D1	-3.5	MyList
GO Biological Processes	19	GO:0042326	negative regulation of phosphorylation		-5.4	3.3	5.7	28162	408	423	20	4.7	1	801|805|808|891|1847|1849|2192|3301|3843|5347|5478|5570|5591|6609|8655|9555|11137|27250|58533|64853	CALM1|CALM2|CALM3|CCNB1|DUSP5|DUSP7|FBLN1|DNAJA1|IPO5|PLK1|PPIA|PKIB|PRKDC|SMPD1|DYNLL1|MACROH2A1|PWP1|PDCD4|SNX6|AIDA	-3.5	MyList
GO Biological Processes	19	GO:0035307	positive regulation of protein dephosphorylation		-5.3	10	7.8	28162	45	423	7	1.7	0.62	801|805|808|4659|5478|5725|6609	CALM1|CALM2|CALM3|PPP1R12A|PPIA|PTBP1|SMPD1	-3.5	MyList
GO Biological Processes	19	GO:0070527	platelet aggregation		-5.3	8.5	7.3	28162	63	423	8	1.9	0.66	71|87|1192|2778|4627|5478|7094|10627	ACTG1|ACTN1|CLIC1|GNAS|MYH9|PPIA|TLN1|MYL12A	-3.5	MyList
GO Biological Processes	19	GO:0051017	actin filament bundle assembly		-5.3	5.1	6.3	28162	157	423	12	2.8	0.81	71|87|998|3936|4233|4430|5058|7082|7430|7791|51474|85358	ACTG1|ACTN1|CDC42|LCP1|MET|MYO1B|PAK1|TJP1|EZR|ZYX|LIMA1|SHANK3	-3.5	MyList
GO Biological Processes	19	GO:0010800	positive regulation of peptidyl-threonine phosphorylation		-5.3	13	8.3	28162	30	423	6	1.4	0.57	801|805|808|2931|5347|51719	CALM1|CALM2|CALM3|GSK3A|PLK1|CAB39	-3.5	MyList
GO Biological Processes	19	GO:0008064	regulation of actin polymerization or depolymerization		-5.3	4.7	6.2	28162	185	423	13	3.1	0.84	822|830|2934|9168|10095|10096|10344|10788|11034|29766|51429|51474|51571	CAPG|CAPZA2|GSN|TMSB10|ARPC1B|ACTR3|CCL26|IQGAP2|DSTN|TMOD3|SNX9|LIMA1|CYRIB	-3.5	MyList
GO Biological Processes	19	GO:0006892	post-Golgi vesicle-mediated transport		-5.3	6.2	6.7	28162	107	423	10	2.4	0.74	160|1785|2803|4430|8673|8943|23062|51552|54832|163882	AP2A1|DNM2|GOLGA4|MYO1B|VAMP8|AP3D1|GGA2|RAB14|VPS13C|CNST	-3.5	MyList
GO Biological Processes	19	GO:0030832	regulation of actin filament length		-5.3	4.7	6.2	28162	186	423	13	3.1	0.84	822|830|2934|9168|10095|10096|10344|10788|11034|29766|51429|51474|51571	CAPG|CAPZA2|GSN|TMSB10|ARPC1B|ACTR3|CCL26|IQGAP2|DSTN|TMOD3|SNX9|LIMA1|CYRIB	-3.5	MyList
GO Biological Processes	19	GO:0031098	stress-activated protein kinase signaling cascade		-5.3	3.8	5.9	28162	278	423	16	3.8	0.93	998|1432|3301|5058|5478|5595|7049|7164|7430|7538|9867|22881|23118|27250|64853|84451	CDC42|MAPK14|DNAJA1|PAK1|PPIA|MAPK3|TGFBR3|TPD52L1|EZR|ZFP36|PJA2|ANKRD6|TAB2|PDCD4|AIDA|MAP3K21	-3.5	MyList
GO Biological Processes	19	GO:0045936	negative regulation of phosphate metabolic process		-5.2	2.9	5.5	28162	526	423	23	5.4	1.1	801|805|808|891|1847|1849|2192|3301|3843|5347|5478|5570|5591|6609|8655|9555|11137|27250|57662|58533|63898|64853|163882	CALM1|CALM2|CALM3|CCNB1|DUSP5|DUSP7|FBLN1|DNAJA1|IPO5|PLK1|PPIA|PKIB|PRKDC|SMPD1|DYNLL1|MACROH2A1|PWP1|PDCD4|CAMSAP3|SNX6|SH2D4A|AIDA|CNST	-3.4	MyList
GO Biological Processes	19	GO:0051222	positive regulation of protein transport		-5.2	3.6	5.8	28162	312	423	17	4	0.95	998|1432|1459|2931|3728|3799|3843|5058|5478|6717|7323|7430|7533|8655|10155|51366|163882	CDC42|MAPK14|CSNK2A2|GSK3A|JUP|KIF5B|IPO5|PAK1|PPIA|SRI|UBE2D3|EZR|YWHAH|DYNLL1|TRIM28|UBR5|CNST	-3.4	MyList
GO Biological Processes	19	GO:0030041	actin filament polymerization		-5.2	4.6	6.1	28162	188	423	13	3.1	0.84	822|830|2934|9050|9168|10095|10096|10344|10788|29766|51429|51571|81624	CAPG|CAPZA2|GSN|PSTPIP2|TMSB10|ARPC1B|ACTR3|CCL26|IQGAP2|TMOD3|SNX9|CYRIB|DIAPH3	-3.4	MyList
GO Biological Processes	19	GO:0010639	negative regulation of organelle organization		-5.2	3.5	5.7	28162	346	423	18	4.3	0.98	822|830|891|1063|1785|2934|4233|5347|5885|7082|7153|9168|29766|51474|51571|57662|85358|112476	CAPG|CAPZA2|CCNB1|CENPF|DNM2|GSN|MET|PLK1|RAD21|TJP1|TOP2A|TMSB10|TMOD3|LIMA1|CYRIB|CAMSAP3|SHANK3|PRRT2	-3.4	MyList
GO Biological Processes	19	GO:0090162	establishment of epithelial cell polarity		-5.2	13	8.2	28162	31	423	6	1.4	0.57	998|7430|9368|23094|57662|284217	CDC42|EZR|SLC9A3R1|SIPA1L3|CAMSAP3|LAMA1	-3.4	MyList
GO Biological Processes	19	GO:1901844	regulation of cell communication by electrical coupling involved in cardiac conduction		-5.2	30	11	28162	9	423	4	0.95	0.47	801|805|808|6717	CALM1|CALM2|CALM3|SRI	-3.4	MyList
GO Biological Processes	19	GO:0072583	clathrin-dependent endocytosis		-5.2	9.9	7.6	28162	47	423	7	1.7	0.62	160|161|1173|1213|1601|1785|22848	AP2A1|AP2A2|AP2M1|CLTC|DAB2|DNM2|AAK1	-3.4	MyList
GO Biological Processes	19	GO:0071248	cellular response to metal ion		-5.2	4.6	6.1	28162	189	423	13	3.1	0.84	468|567|891|2931|2934|3162|5595|6609|7323|8826|10235|25932|29957	ATF4|B2M|CCNB1|GSK3A|GSN|HMOX1|MAPK3|SMPD1|UBE2D3|IQGAP1|RASGRP2|CLIC4|SLC25A24	-3.4	MyList
GO Biological Processes	19	GO:0009895	negative regulation of catabolic process		-5.2	3.6	5.7	28162	314	423	17	4	0.95	345|493|1432|1459|2931|3162|3184|4233|4864|5774|6599|7538|8724|23118|26986|51322|64844	APOC3|ATP2B4|MAPK14|CSNK2A2|GSK3A|HMOX1|HNRNPD|MET|NPC1|PTPN3|SMARCC1|ZFP36|SNX3|TAB2|PABPC1|WAC|MARCHF7	-3.4	MyList
GO Biological Processes	19	GO:0032388	positive regulation of intracellular transport		-5.2	4.3	6	28162	219	423	14	3.3	0.87	998|1432|1459|1601|2931|3728|3799|3843|5058|7323|7430|7533|10155|51366	CDC42|MAPK14|CSNK2A2|DAB2|GSK3A|JUP|KIF5B|IPO5|PAK1|UBE2D3|EZR|YWHAH|TRIM28|UBR5	-3.4	MyList
GO Biological Processes	19	GO:0048259	regulation of receptor-mediated endocytosis		-5.2	6.1	6.6	28162	110	423	10	2.4	0.74	160|345|567|967|1601|1785|4043|5538|9779|22848	AP2A1|APOC3|B2M|CD63|DAB2|DNM2|LRPAP1|PPT1|TBC1D5|AAK1	-3.4	MyList
GO Biological Processes	19	GO:0042176	regulation of protein catabolic process		-5.2	3.3	5.6	28162	383	423	19	4.5	1	1452|1459|1601|2931|3320|4036|5347|5774|6599|7430|7514|8724|9101|11059|51322|51429|64844|93974|161582	CSNK1A1|CSNK2A2|DAB2|GSK3A|HSP90AA1|LRP2|PLK1|PTPN3|SMARCC1|EZR|XPO1|SNX3|USP8|WWP1|WAC|SNX9|MARCHF7|ATP5IF1|DNAAF4	-3.4	MyList
GO Biological Processes	19	GO:0001508	action potential		-5.2	5.4	6.4	28162	135	423	11	2.6	0.77	481|801|808|948|1832|3728|5318|5774|6717|7533|10052	ATP1B1|CALM1|CALM3|CD36|DSP|JUP|PKP2|PTPN3|SRI|YWHAH|GJC1	-3.4	MyList
GO Biological Processes	19	GO:0045860	positive regulation of protein kinase activity		-5.2	2.9	5.4	28162	530	423	23	5.4	1.1	493|796|801|805|808|891|1062|1432|1847|1849|2013|3320|5058|5478|5595|5899|7164|8826|23118|51429|51719|55011|84451	ATP2B4|CALCA|CALM1|CALM2|CALM3|CCNB1|CENPE|MAPK14|DUSP5|DUSP7|EMP2|HSP90AA1|PAK1|PPIA|MAPK3|RALB|TPD52L1|IQGAP1|TAB2|SNX9|CAB39|PIH1D1|MAP3K21	-3.4	MyList
GO Biological Processes	19	GO:0019058	viral life cycle		-5.2	3.4	5.6	28162	349	423	18	4.3	0.98	682|998|1514|1604|2934|3837|4864|5093|5478|6609|7153|7514|8673|8724|9869|10155|11059|26986	BSG|CDC42|CTSL|CD55|GSN|KPNB1|NPC1|PCBP1|PPIA|SMPD1|TOP2A|XPO1|VAMP8|SNX3|SETDB1|TRIM28|WWP1|PABPC1	-3.4	MyList
GO Biological Processes	19	GO:0031331	positive regulation of cellular catabolic process		-5.2	3.3	5.6	28162	385	423	19	4.5	1	1452|1601|2931|3162|3184|3320|4036|5347|5595|5899|7430|7538|9528|26986|51322|51429|54915|57104|93974	CSNK1A1|DAB2|GSK3A|HMOX1|HNRNPD|HSP90AA1|LRP2|PLK1|MAPK3|RALB|EZR|ZFP36|TMEM59|PABPC1|WAC|SNX9|YTHDF1|PNPLA2|ATP5IF1	-3.4	MyList
GO Biological Processes	19	GO:0001890	placenta development		-5.2	5.4	6.3	28162	136	423	11	2.6	0.77	682|1045|1432|1747|3880|5595|6670|8614|8728|9421|10155	BSG|CDX2|MAPK14|DLX3|KRT19|MAPK3|SP3|STC2|ADAM19|HAND1|TRIM28	-3.4	MyList
GO Biological Processes	19	GO:2001252	positive regulation of chromosome organization		-5.1	4.9	6.1	28162	164	423	12	2.8	0.81	891|1499|3184|5570|5595|5885|8986|9555|9869|10155|23028|55011	CCNB1|CTNNB1|HNRNPD|PKIB|MAPK3|RAD21|RPS6KA4|MACROH2A1|SETDB1|TRIM28|KDM1A|PIH1D1	-3.3	MyList
GO Biological Processes	19	GO:0051235	maintenance of location		-5.1	3.5	5.7	28162	319	423	17	4	0.95	801|805|808|948|2495|2934|3074|3638|3710|4792|6717|8943|9168|25777|54832|57104|114885	CALM1|CALM2|CALM3|CD36|FTH1|GSN|HEXB|INSIG1|ITPR3|NFKBIA|SRI|AP3D1|TMSB10|SUN2|VPS13C|PNPLA2|OSBPL11	-3.3	MyList
GO Biological Processes	19	GO:0048002	antigen processing and presentation of peptide antigen		-5.1	4.5	6	28162	194	423	13	3.1	0.84	160|161|567|830|948|1062|1173|1213|1509|1514|1785|8655|8673	AP2A1|AP2A2|B2M|CAPZA2|CD36|CENPE|AP2M1|CLTC|CTSD|CTSL|DNM2|DYNLL1|VAMP8	-3.3	MyList
GO Biological Processes	19	GO:1905475	regulation of protein localization to membrane		-5.1	4.5	6	28162	194	423	13	3.1	0.84	493|1173|1213|1601|2934|3799|5058|7430|7533|8673|8766|9528|163882	ATP2B4|AP2M1|CLTC|DAB2|GSN|KIF5B|PAK1|EZR|YWHAH|VAMP8|RAB11A|TMEM59|CNST	-3.3	MyList
GO Biological Processes	19	GO:0007264	small GTPase mediated signal transduction		-5.1	2.9	5.4	28162	502	423	22	5.2	1.1	345|396|998|1432|1785|2665|3162|3837|4233|5338|5899|9101|9411|9869|9886|10155|10235|23094|23550|51571|57186|57698	APOC3|ARHGDIA|CDC42|MAPK14|DNM2|GDI2|HMOX1|KPNB1|MET|PLD2|RALB|USP8|ARHGAP29|SETDB1|RHOBTB1|TRIM28|RASGRP2|SIPA1L3|PSD4|CYRIB|RALGAPA2|SHTN1	-3.3	MyList
GO Biological Processes	19	GO:0008347	glial cell migration		-5	9.3	7.3	28162	50	423	7	1.7	0.62	3074|3418|3912|23224|25777|29956|729230	HEXB|IDH2|LAMB1|SYNE2|SUN2|CERS2|CCR2	-3.3	MyList
GO Biological Processes	19	GO:0003229	ventricular cardiac muscle tissue development		-5	9.3	7.3	28162	50	423	7	1.7	0.62	1832|4036|4634|5318|7049|9421|10848	DSP|LRP2|MYL3|PKP2|TGFBR3|HAND1|PPP1R13L	-3.3	MyList
GO Biological Processes	19	GO:0006942	regulation of striated muscle contraction		-5	6.6	6.6	28162	91	423	9	2.1	0.7	481|801|805|808|1832|3728|4634|5318|6717	ATP1B1|CALM1|CALM2|CALM3|DSP|JUP|MYL3|PKP2|SRI	-3.3	MyList
GO Biological Processes	19	GO:1903522	regulation of blood circulation		-5	3.7	5.6	28162	291	423	16	3.8	0.93	481|493|796|801|805|808|1832|2931|3710|3728|4634|5318|6717|6909|10052|10768	ATP1B1|ATP2B4|CALCA|CALM1|CALM2|CALM3|DSP|GSK3A|ITPR3|JUP|MYL3|PKP2|SRI|TBX2|GJC1|AHCYL1	-3.3	MyList
GO Biological Processes	19	GO:0042493	response to drug		-5	3.3	5.5	28162	359	423	18	4.3	0.98	567|891|1063|1499|1938|2170|2730|2778|3162|4659|4864|5141|5205|5978|6185|6609|7976|10555	B2M|CCNB1|CENPF|CTNNB1|EEF2|FABP3|GCLM|GNAS|HMOX1|PPP1R12A|NPC1|PDE4A|ATP8B1|REST|RPN2|SMPD1|FZD3|AGPAT2	-3.3	MyList
GO Biological Processes	19	GO:0051342	regulation of cyclic-nucleotide phosphodiesterase activity		-5	27	10	28162	10	423	4	0.95	0.47	801|805|808|23516	CALM1|CALM2|CALM3|SLC39A14	-3.3	MyList
GO Biological Processes	19	GO:0003208	cardiac ventricle morphogenesis		-5	7.6	6.8	28162	70	423	8	1.9	0.66	1832|2931|4036|4634|5318|7049|9421|10848	DSP|GSK3A|LRP2|MYL3|PKP2|TGFBR3|HAND1|PPP1R13L	-3.2	MyList
GO Biological Processes	19	GO:0009913	epidermal cell differentiation		-5	3.3	5.5	28162	360	423	18	4.3	0.98	826|1499|1514|1832|3728|3880|5046|5318|7357|7538|9368|9555|23022|25932|29841|54845|64065|81537	CAPNS1|CTNNB1|CTSL|DSP|JUP|KRT19|PCSK6|PKP2|UGCG|ZFP36|SLC9A3R1|MACROH2A1|PALLD|CLIC4|GRHL1|ESRP1|PERP|SGPP1	-3.2	MyList
GO Biological Processes	19	GO:0046486	glycerolipid metabolic process		-5	3.1	5.4	28162	433	423	20	4.7	1	345|1459|2170|3638|5130|5338|8871|9588|10555|10809|10955|26090|51552|56261|56994|57104|59339|63874|84668|254531	APOC3|CSNK2A2|FABP3|INSIG1|PCYT1A|PLD2|SYNJ2|PRDX6|AGPAT2|STARD10|SERINC3|ABHD12|RAB14|GPCPD1|CHPT1|PNPLA2|PLEKHA2|ABHD4|FAM126A|LPCAT4	-3.2	MyList
GO Biological Processes	19	GO:0048260	positive regulation of receptor-mediated endocytosis		-5	9.1	7.2	28162	51	423	7	1.7	0.62	160|567|967|1601|1785|5538|9779	AP2A1|B2M|CD63|DAB2|DNM2|PPT1|TBC1D5	-3.2	MyList
GO Biological Processes	19	GO:0007009	plasma membrane organization		-4.9	5.7	6.3	28162	117	423	10	2.4	0.74	1785|2013|2934|4627|5205|6609|7357|9368|51411|51429	DNM2|EMP2|GSN|MYH9|ATP8B1|SMPD1|UGCG|SLC9A3R1|BIN2|SNX9	-3.2	MyList
GO Biological Processes	19	GO:1904951	positive regulation of establishment of protein localization		-4.9	3.5	5.5	28162	328	423	17	4	0.95	998|1432|1459|2931|3728|3799|3843|5058|5478|6717|7323|7430|7533|8655|10155|51366|163882	CDC42|MAPK14|CSNK2A2|GSK3A|JUP|KIF5B|IPO5|PAK1|PPIA|SRI|UBE2D3|EZR|YWHAH|DYNLL1|TRIM28|UBR5|CNST	-3.2	MyList
GO Biological Processes	19	GO:0051403	stress-activated MAPK cascade		-4.9	3.8	5.6	28162	263	423	15	3.5	0.9	998|1432|3301|5478|5595|7049|7164|7430|7538|9867|22881|23118|27250|64853|84451	CDC42|MAPK14|DNAJA1|PPIA|MAPK3|TGFBR3|TPD52L1|EZR|ZFP36|PJA2|ANKRD6|TAB2|PDCD4|AIDA|MAP3K21	-3.2	MyList
GO Biological Processes	19	GO:0030031	cell projection assembly		-4.9	2.6	5.1	28162	630	423	25	5.9	1.1	688|822|998|1785|2013|2934|3320|5205|5347|7430|7846|8655|8766|9368|9779|9857|10096|10806|23157|23224|54443|55920|57698|80199|161582	KLF5|CAPG|CDC42|DNM2|EMP2|GSN|HSP90AA1|ATP8B1|PLK1|EZR|TUBA1A|DYNLL1|RAB11A|SLC9A3R1|TBC1D5|CEP350|ACTR3|SDCCAG8|SEPTIN6|SYNE2|ANLN|RCC2|SHTN1|FUZ|DNAAF4	-3.2	MyList
GO Biological Processes	19	GO:0071383	cellular response to steroid hormone stimulus		-4.9	4.3	5.8	28162	201	423	13	3.1	0.84	1601|3301|4864|5058|5978|6597|7533|7538|9101|10002|10521|51366|161582	DAB2|DNAJA1|NPC1|PAK1|REST|SMARCA4|YWHAH|ZFP36|USP8|NR2E3|DDX17|UBR5|DNAAF4	-3.2	MyList
GO Biological Processes	19	GO:0043434	response to peptide hormone		-4.9	3	5.3	28162	437	423	20	4.7	1	353|682|760|2170|2887|2931|3638|5058|5579|5591|6599|7049|8614|8826|9550|10768|23516|27131|54832|57707	APRT|BSG|CA2|FABP3|GRB10|GSK3A|INSIG1|PAK1|PRKCB|PRKDC|SMARCC1|TGFBR3|STC2|IQGAP1|ATP6V1G1|AHCYL1|SLC39A14|SNX5|VPS13C|MEAK7	-3.2	MyList
GO Biological Processes	19	GO:0043392	negative regulation of DNA binding		-4.9	9	7.1	28162	52	423	7	1.7	0.62	3162|4488|4792|6717|9421|22927|23028	HMOX1|MSX2|NFKBIA|SRI|HAND1|HABP4|KDM1A	-3.2	MyList
GO Biological Processes	19	GO:0043408	regulation of MAPK cascade		-4.9	2.5	5.1	28162	712	423	27	6.4	1.2	948|998|1432|1847|1849|2192|3301|5058|5478|5595|6609|7049|7164|7430|8661|8826|9368|9867|10344|22881|23118|27020|27250|64853|65268|84451|388121	CD36|CDC42|MAPK14|DUSP5|DUSP7|FBLN1|DNAJA1|PAK1|PPIA|MAPK3|SMPD1|TGFBR3|TPD52L1|EZR|EIF3A|IQGAP1|SLC9A3R1|PJA2|CCL26|ANKRD6|TAB2|NPTN|PDCD4|AIDA|WNK2|MAP3K21|TNFAIP8L3	-3.2	MyList
GO Biological Processes	19	GO:0060070	canonical Wnt signaling pathway		-4.9	3.4	5.4	28162	333	423	17	4	0.95	1432|1452|1499|1500|1601|2931|3728|7976|9101|9368|9736|22881|51366|65268|80199|81847|83439	MAPK14|CSNK1A1|CTNNB1|CTNND1|DAB2|GSK3A|JUP|FZD3|USP8|SLC9A3R1|USP34|ANKRD6|UBR5|WNK2|FUZ|RNF146|TCF7L1	-3.1	MyList
GO Biological Processes	19	GO:0140014	mitotic nuclear division		-4.8	3.6	5.5	28162	300	423	16	3.8	0.93	891|998|1062|1063|3837|4000|4288|4605|5347|5579|5885|8766|9055|9555|10051|54443	CCNB1|CDC42|CENPE|CENPF|KPNB1|LMNA|MKI67|MYBL2|PLK1|PRKCB|RAD21|RAB11A|PRC1|MACROH2A1|SMC4|ANLN	-3.1	MyList
GO Biological Processes	19	GO:0035089	establishment of apical/basal cell polarity		-4.8	15	8.2	28162	22	423	5	1.2	0.53	998|7430|9368|57662|284217	CDC42|EZR|SLC9A3R1|CAMSAP3|LAMA1	-3.1	MyList
GO Biological Processes	19	GO:0055117	regulation of cardiac muscle contraction		-4.8	7.1	6.5	28162	75	423	8	1.9	0.66	481|801|805|808|1832|3728|5318|6717	ATP1B1|CALM1|CALM2|CALM3|DSP|JUP|PKP2|SRI	-3	MyList
GO Biological Processes	19	GO:1902532	negative regulation of intracellular signal transduction		-4.8	2.8	5.1	28162	525	423	22	5.2	1.1	493|997|1432|1847|1849|2192|2931|3301|4233|5478|6609|7178|7430|8661|9368|10625|23028|27250|51571|64844|64853|65268	ATP2B4|CDC34|MAPK14|DUSP5|DUSP7|FBLN1|GSK3A|DNAJA1|MET|PPIA|SMPD1|TPT1|EZR|EIF3A|SLC9A3R1|IVNS1ABP|KDM1A|PDCD4|CYRIB|MARCHF7|AIDA|WNK2	-3	MyList
GO Biological Processes	19	GO:0090316	positive regulation of intracellular protein transport		-4.7	4.5	5.7	28162	179	423	12	2.8	0.81	998|1432|1459|2931|3728|3799|3843|5058|7323|7533|10155|51366	CDC42|MAPK14|CSNK2A2|GSK3A|JUP|KIF5B|IPO5|PAK1|UBE2D3|YWHAH|TRIM28|UBR5	-3	MyList
GO Biological Processes	19	GO:0009896	positive regulation of catabolic process		-4.7	3	5.2	28162	451	423	20	4.7	1	1452|1601|2931|3162|3184|3320|4036|5347|5595|5899|7430|7538|9528|11059|26986|51322|51429|54915|57104|93974	CSNK1A1|DAB2|GSK3A|HMOX1|HNRNPD|HSP90AA1|LRP2|PLK1|MAPK3|RALB|EZR|ZFP36|TMEM59|WWP1|PABPC1|WAC|SNX9|YTHDF1|PNPLA2|ATP5IF1	-3	MyList
GO Biological Processes	19	GO:0048193	Golgi vesicle transport		-4.7	3.2	5.2	28162	378	423	18	4.3	0.98	160|378|830|1062|1604|1785|2803|3638|4430|6643|8655|8673|8724|8943|23062|51552|54832|163882	AP2A1|ARF4|CAPZA2|CENPE|CD55|DNM2|GOLGA4|INSIG1|MYO1B|SNX2|DYNLL1|VAMP8|SNX3|AP3D1|GGA2|RAB14|VPS13C|CNST	-3	MyList
GO Biological Processes	19	GO:0043588	skin development		-4.7	3	5.2	28162	415	423	19	4.5	1	826|1514|1832|2778|3728|3880|4233|5046|5318|7357|7538|7976|9555|23022|25932|29841|64065|80199|81537	CAPNS1|CTSL|DSP|GNAS|JUP|KRT19|MET|PCSK6|PKP2|UGCG|ZFP36|FZD3|MACROH2A1|PALLD|CLIC4|GRHL1|PERP|FUZ|SGPP1	-3	MyList
GO Biological Processes	19	GO:0001952	regulation of cell-matrix adhesion		-4.7	5.3	6	28162	125	423	10	2.4	0.74	71|948|2013|3728|7402|8826|9748|55920|57662|59339	ACTG1|CD36|EMP2|JUP|UTRN|IQGAP1|SLK|RCC2|CAMSAP3|PLEKHA2	-3	MyList
GO Biological Processes	19	GO:0097066	response to thyroid hormone		-4.7	14	8	28162	23	423	5	1.2	0.53	1508|1512|1514|2730|51719	CTSB|CTSH|CTSL|GCLM|CAB39	-3	MyList
GO Biological Processes	19	GO:0007044	cell-substrate junction assembly		-4.7	6	6.2	28162	100	423	9	2.1	0.7	71|87|3915|5796|7094|8826|9748|55920|57662	ACTG1|ACTN1|LAMC1|PTPRK|TLN1|IQGAP1|SLK|RCC2|CAMSAP3	-3	MyList
GO Biological Processes	19	GO:0043409	negative regulation of MAPK cascade		-4.7	4.4	5.7	28162	181	423	12	2.8	0.81	1847|1849|2192|3301|5478|6609|7430|8661|9368|27250|64853|65268	DUSP5|DUSP7|FBLN1|DNAJA1|PPIA|SMPD1|EZR|EIF3A|SLC9A3R1|PDCD4|AIDA|WNK2	-3	MyList
GO Biological Processes	19	GO:0031346	positive regulation of cell projection organization		-4.7	3.3	5.3	28162	344	423	17	4	0.95	160|396|998|1785|2803|5058|6498|8655|8724|8766|8826|10096|23028|27020|54443|57698|80199	AP2A1|ARHGDIA|CDC42|DNM2|GOLGA4|PAK1|SKIL|DYNLL1|SNX3|RAB11A|IQGAP1|ACTR3|KDM1A|NPTN|ANLN|SHTN1|FUZ	-3	MyList
GO Biological Processes	19	GO:0098813	nuclear chromosome segregation		-4.7	3.6	5.4	28162	276	423	15	3.5	0.9	891|998|1062|1063|1499|3837|5347|5885|7153|8766|9055|9555|10051|10096|55920	CCNB1|CDC42|CENPE|CENPF|CTNNB1|KPNB1|PLK1|RAD21|TOP2A|RAB11A|PRC1|MACROH2A1|SMC4|ACTR3|RCC2	-3	MyList
GO Biological Processes	19	GO:0018105	peptidyl-serine phosphorylation		-4.7	3.4	5.3	28162	310	423	16	3.8	0.93	493|891|1432|1452|1459|2931|3320|5058|5347|5579|5591|5595|8986|10000|11137|51719	ATP2B4|CCNB1|MAPK14|CSNK1A1|CSNK2A2|GSK3A|HSP90AA1|PAK1|PLK1|PRKCB|PRKDC|MAPK3|RPS6KA4|AKT3|PWP1|CAB39	-3	MyList
GO Biological Processes	19	GO:0002064	epithelial cell development		-4.7	4.1	5.6	28162	212	423	13	3.1	0.84	468|688|2931|4233|4301|4659|7082|7430|8826|9368|23022|23094|25932	ATF4|KLF5|GSK3A|MET|AFDN|PPP1R12A|TJP1|EZR|IQGAP1|SLC9A3R1|PALLD|SIPA1L3|CLIC4	-3	MyList
GO Biological Processes	19	GO:0006650	glycerophospholipid metabolic process		-4.7	3.3	5.2	28162	346	423	17	4	0.95	1459|2170|5130|5338|8871|9588|10555|10809|10955|26090|51552|56261|56994|59339|63874|84668|254531	CSNK2A2|FABP3|PCYT1A|PLD2|SYNJ2|PRDX6|AGPAT2|STARD10|SERINC3|ABHD12|RAB14|GPCPD1|CHPT1|PLEKHA2|ABHD4|FAM126A|LPCAT4	-3	MyList
GO Biological Processes	19	GO:0051603	proteolysis involved in cellular protein catabolic process		-4.6	2.4	4.9	28162	737	423	27	6.4	1.2	891|997|1452|1459|1499|1508|1512|1514|1601|2931|5347|6599|7323|7329|7398|7514|9101|9736|11059|51322|51465|54778|64844|81847|93974|124739|161582	CCNB1|CDC34|CSNK1A1|CSNK2A2|CTNNB1|CTSB|CTSH|CTSL|DAB2|GSK3A|PLK1|SMARCC1|UBE2D3|UBE2I|USP1|XPO1|USP8|USP34|WWP1|WAC|UBE2J1|RNF111|MARCHF7|RNF146|ATP5IF1|USP43|DNAAF4	-3	MyList
GO Biological Processes	19	GO:1902115	regulation of organelle assembly		-4.6	4.1	5.5	28162	213	423	13	3.1	0.84	822|1785|2934|3936|5347|5899|7430|8655|9779|10806|11273|23224|80199	CAPG|DNM2|GSN|LCP1|PLK1|RALB|EZR|DYNLL1|TBC1D5|SDCCAG8|ATXN2L|SYNE2|FUZ	-3	MyList
GO Biological Processes	19	GO:0006909	phagocytosis		-4.6	3.1	5.2	28162	382	423	18	4.3	0.98	71|948|998|1785|2934|3320|4233|4240|4627|5058|5338|5595|8724|9886|10095|10096|51411|51552	ACTG1|CD36|CDC42|DNM2|GSN|HSP90AA1|MET|MFGE8|MYH9|PAK1|PLD2|MAPK3|SNX3|RHOBTB1|ARPC1B|ACTR3|BIN2|RAB14	-3	MyList
GO Biological Processes	19	GO:0060315	negative regulation of ryanodine-sensitive calcium-release channel activity		-4.6	22	9.1	28162	12	423	4	0.95	0.47	801|805|808|6717	CALM1|CALM2|CALM3|SRI	-3	MyList
GO Biological Processes	19	GO:0120031	plasma membrane bounded cell projection assembly		-4.6	2.6	4.9	28162	616	423	24	5.7	1.1	688|998|1785|2013|2934|3320|5205|5347|7430|7846|8655|8766|9368|9779|9857|10096|10806|23157|23224|54443|55920|57698|80199|161582	KLF5|CDC42|DNM2|EMP2|GSN|HSP90AA1|ATP8B1|PLK1|EZR|TUBA1A|DYNLL1|RAB11A|SLC9A3R1|TBC1D5|CEP350|ACTR3|SDCCAG8|SEPTIN6|SYNE2|ANLN|RCC2|SHTN1|FUZ|DNAAF4	-2.9	MyList
GO Biological Processes	19	GO:0061162	establishment of monopolar cell polarity		-4.6	14	7.8	28162	24	423	5	1.2	0.53	998|7430|9368|57662|284217	CDC42|EZR|SLC9A3R1|CAMSAP3|LAMA1	-2.9	MyList
GO Biological Processes	19	GO:0030859	polarized epithelial cell differentiation		-4.6	14	7.8	28162	24	423	5	1.2	0.53	998|7430|9368|57662|284217	CDC42|EZR|SLC9A3R1|CAMSAP3|LAMA1	-2.9	MyList
GO Biological Processes	19	GO:0051960	regulation of nervous system development		-4.6	3	5.1	28162	422	423	19	4.5	1	396|567|1499|2803|3148|3418|4036|5058|5978|6498|7533|7976|8766|23028|27020|29956|57698|80031|85358	ARHGDIA|B2M|CTNNB1|GOLGA4|HMGB2|IDH2|LRP2|PAK1|REST|SKIL|YWHAH|FZD3|RAB11A|KDM1A|NPTN|CERS2|SHTN1|SEMA6D|SHANK3	-2.9	MyList
GO Biological Processes	19	GO:0035306	positive regulation of dephosphorylation		-4.6	8	6.6	28162	58	423	7	1.7	0.62	801|805|808|4659|5478|5725|6609	CALM1|CALM2|CALM3|PPP1R12A|PPIA|PTBP1|SMPD1	-2.9	MyList
GO Biological Processes	19	GO:0031532	actin cytoskeleton reorganization		-4.6	5.8	6	28162	103	423	9	2.1	0.7	396|998|2934|4627|5058|7082|7430|10278|10788	ARHGDIA|CDC42|GSN|MYH9|PAK1|TJP1|EZR|EFS|IQGAP2	-2.9	MyList
GO Biological Processes	19	GO:0072507	divalent inorganic cation homeostasis		-4.6	2.8	5	28162	500	423	21	5	1.1	468|481|493|796|801|805|808|948|1604|3074|3710|5579|6717|7178|8614|8943|23516|27020|54822|57402|729230	ATF4|ATP1B1|ATP2B4|CALCA|CALM1|CALM2|CALM3|CD36|CD55|HEXB|ITPR3|PRKCB|SRI|TPT1|STC2|AP3D1|SLC39A14|NPTN|TRPM7|S100A14|CCR2	-2.9	MyList
GO Biological Processes	19	GO:0016236	macroautophagy		-4.6	3.4	5.2	28162	316	423	16	3.8	0.93	826|1459|3162|3920|4864|5595|5899|8655|8673|9550|9779|27131|51322|54832|58533|83734	CAPNS1|CSNK2A2|HMOX1|LAMP2|NPC1|MAPK3|RALB|DYNLL1|VAMP8|ATP6V1G1|TBC1D5|SNX5|WAC|VPS13C|SNX6|ATG10	-2.9	MyList
GO Biological Processes	19	GO:0097190	apoptotic signaling pathway		-4.6	2.6	4.9	28162	580	423	23	5.4	1.1	468|1459|2730|2931|3148|3162|3301|5478|5591|6498|7164|7178|7533|9368|10625|10955|23028|55011|64065|64844|81537|81618|93974	ATF4|CSNK2A2|GCLM|GSK3A|HMGB2|HMOX1|DNAJA1|PPIA|PRKDC|SKIL|TPD52L1|TPT1|YWHAH|SLC9A3R1|IVNS1ABP|SERINC3|KDM1A|PIH1D1|PERP|MARCHF7|SGPP1|ITM2C|ATP5IF1	-2.9	MyList
GO Biological Processes	19	GO:0007517	muscle organ development		-4.6	3.4	5.2	28162	317	423	16	3.8	0.93	688|1063|1432|1832|1938|2317|4036|4634|5318|6717|7049|7402|8763|9421|10521|56261	KLF5|CENPF|MAPK14|DSP|EEF2|FLNB|LRP2|MYL3|PKP2|SRI|TGFBR3|UTRN|CD164|HAND1|DDX17|GPCPD1	-2.9	MyList
GO Biological Processes	19	GO:0048872	homeostasis of number of cells		-4.5	3.7	5.4	28162	250	423	14	3.3	0.87	567|1432|3148|3162|5591|6498|6670|7049|7538|10000|29766|51327|84456|93974	B2M|MAPK14|HMGB2|HMOX1|PRKDC|SKIL|SP3|TGFBR3|ZFP36|AKT3|TMOD3|AHSP|L3MBTL3|ATP5IF1	-2.9	MyList
GO Biological Processes	19	GO:0030168	platelet activation		-4.5	4.6	5.7	28162	158	423	11	2.6	0.77	71|87|1192|2778|3710|4627|5478|5579|5595|7094|10627	ACTG1|ACTN1|CLIC1|GNAS|ITPR3|MYH9|PPIA|PRKCB|MAPK3|TLN1|MYL12A	-2.9	MyList
GO Biological Processes	19	GO:0051494	negative regulation of cytoskeleton organization		-4.5	4.6	5.7	28162	158	423	11	2.6	0.77	822|830|2934|4233|7082|9168|29766|51474|51571|57662|85358	CAPG|CAPZA2|GSN|MET|TJP1|TMSB10|TMOD3|LIMA1|CYRIB|CAMSAP3|SHANK3	-2.9	MyList
GO Biological Processes	19	GO:1903362	regulation of cellular protein catabolic process		-4.5	3.7	5.3	28162	251	423	14	3.3	0.87	1452|1459|1601|2931|3320|4036|5347|6599|7430|7514|51322|64844|93974|161582	CSNK1A1|CSNK2A2|DAB2|GSK3A|HSP90AA1|LRP2|PLK1|SMARCC1|EZR|XPO1|WAC|MARCHF7|ATP5IF1|DNAAF4	-2.8	MyList
GO Biological Processes	19	GO:0061339	establishment or maintenance of monopolar cell polarity		-4.5	13	7.6	28162	25	423	5	1.2	0.53	998|7430|9368|57662|284217	CDC42|EZR|SLC9A3R1|CAMSAP3|LAMA1	-2.8	MyList
GO Biological Processes	19	GO:0033127	regulation of histone phosphorylation		-4.5	20	8.7	28162	13	423	4	0.95	0.47	891|5595|8986|9555	CCNB1|MAPK3|RPS6KA4|MACROH2A1	-2.8	MyList
GO Biological Processes	19	GO:0150115	cell-substrate junction organization		-4.5	5.7	5.9	28162	106	423	9	2.1	0.7	71|87|3915|5796|7094|8826|9748|55920|57662	ACTG1|ACTN1|LAMC1|PTPRK|TLN1|IQGAP1|SLK|RCC2|CAMSAP3	-2.8	MyList
GO Biological Processes	19	GO:0051343	positive regulation of cyclic-nucleotide phosphodiesterase activity		-4.5	40	11	28162	5	423	3	0.71	0.41	801|805|808	CALM1|CALM2|CALM3	-2.8	MyList
GO Biological Processes	19	GO:0060828	regulation of canonical Wnt signaling pathway		-4.5	3.5	5.2	28162	287	423	15	3.5	0.9	1432|1452|1499|1500|1601|2931|3728|9101|9368|9736|22881|51366|65268|80199|81847	MAPK14|CSNK1A1|CTNNB1|CTNND1|DAB2|GSK3A|JUP|USP8|SLC9A3R1|USP34|ANKRD6|UBR5|WNK2|FUZ|RNF146	-2.8	MyList
GO Biological Processes	19	GO:0042391	regulation of membrane potential		-4.5	2.9	5	28162	431	423	19	4.5	1	481|801|808|948|1192|1497|1832|2730|2745|2931|3728|3799|5318|5774|6717|7533|10052|85358|93974	ATP1B1|CALM1|CALM3|CD36|CLIC1|CTNS|DSP|GCLM|GLRX|GSK3A|JUP|KIF5B|PKP2|PTPN3|SRI|YWHAH|GJC1|SHANK3|ATP5IF1	-2.8	MyList
GO Biological Processes	19	GO:0098739	import across plasma membrane		-4.5	4.5	5.6	28162	161	423	11	2.6	0.77	479|481|493|948|4036|6507|6520|9368|23516|55244|65268	ATP12A|ATP1B1|ATP2B4|CD36|LRP2|SLC1A3|SLC3A2|SLC9A3R1|SLC39A14|SLC47A1|WNK2	-2.8	MyList
GO Biological Processes	19	GO:1902904	negative regulation of supramolecular fiber organization		-4.5	4.5	5.6	28162	161	423	11	2.6	0.77	822|830|2934|4233|7082|9168|29766|51474|51571|57662|85358	CAPG|CAPZA2|GSN|MET|TJP1|TMSB10|TMOD3|LIMA1|CYRIB|CAMSAP3|SHANK3	-2.8	MyList
GO Biological Processes	19	GO:0031334	positive regulation of protein-containing complex assembly		-4.4	3.7	5.3	28162	255	423	14	3.3	0.87	822|948|2934|3320|3936|4233|5058|10095|10096|10344|10788|51429|55011|81857	CAPG|CD36|GSN|HSP90AA1|LCP1|MET|PAK1|ARPC1B|ACTR3|CCL26|IQGAP2|SNX9|PIH1D1|MED25	-2.8	MyList
GO Biological Processes	19	GO:0010720	positive regulation of cell development		-4.4	3.4	5.2	28162	290	423	15	3.5	0.9	396|998|1499|1785|2803|4036|5058|5591|6498|7976|8766|23028|27020|57698|85358	ARHGDIA|CDC42|CTNNB1|DNM2|GOLGA4|LRP2|PAK1|PRKDC|SKIL|FZD3|RAB11A|KDM1A|NPTN|SHTN1|SHANK3	-2.8	MyList
GO Biological Processes	19	GO:0007229	integrin-mediated signaling pathway		-4.4	5.5	5.8	28162	108	423	9	2.1	0.7	967|998|1601|2013|2192|4627|7094|7791|55920	CD63|CDC42|DAB2|EMP2|FBLN1|MYH9|TLN1|ZYX|RCC2	-2.8	MyList
GO Biological Processes	19	GO:0021762	substantia nigra development		-4.4	9.3	6.7	28162	43	423	6	1.4	0.57	801|805|808|998|7533|8655	CALM1|CALM2|CALM3|CDC42|YWHAH|DYNLL1	-2.7	MyList
GO Biological Processes	19	GO:0042692	muscle cell differentiation		-4.4	3.1	5	28162	364	423	17	4	0.95	688|891|998|1432|1499|2931|3880|4627|5058|5725|6909|8470|10266|10611|23028|27250|29766	KLF5|CCNB1|CDC42|MAPK14|CTNNB1|GSK3A|KRT19|MYH9|PAK1|PTBP1|TBX2|SORBS2|RAMP2|PDLIM5|KDM1A|PDCD4|TMOD3	-2.7	MyList
GO Biological Processes	19	GO:0010649	regulation of cell communication by electrical coupling		-4.4	19	8.3	28162	14	423	4	0.95	0.47	801|805|808|6717	CALM1|CALM2|CALM3|SRI	-2.7	MyList
GO Biological Processes	19	GO:0032802	low-density lipoprotein particle receptor catabolic process		-4.4	19	8.3	28162	14	423	4	0.95	0.47	160|161|1173|1213	AP2A1|AP2A2|AP2M1|CLTC	-2.7	MyList
GO Biological Processes	19	GO:0051280	negative regulation of release of sequestered calcium ion into cytosol		-4.4	19	8.3	28162	14	423	4	0.95	0.47	801|805|808|6717	CALM1|CALM2|CALM3|SRI	-2.7	MyList
GO Biological Processes	19	GO:1903729	regulation of plasma membrane organization		-4.4	19	8.3	28162	14	423	4	0.95	0.47	1785|2934|4627|5205	DNM2|GSN|MYH9|ATP8B1	-2.7	MyList
GO Biological Processes	19	GO:0032799	low-density lipoprotein receptor particle metabolic process		-4.4	19	8.3	28162	14	423	4	0.95	0.47	160|161|1173|1213	AP2A1|AP2A2|AP2M1|CLTC	-2.7	MyList
GO Biological Processes	19	GO:1901836	regulation of transcription of nucleolar large rRNA by RNA polymerase I		-4.4	19	8.3	28162	14	423	4	0.95	0.47	6597|9555|11137|55011	SMARCA4|MACROH2A1|PWP1|PIH1D1	-2.7	MyList
GO Biological Processes	19	GO:0044770	cell cycle phase transition		-4.3	2.5	4.7	28162	641	423	24	5.7	1.1	493|571|801|808|891|997|1062|1063|1785|3320|4659|5347|5591|5885|7164|7846|8655|8766|9555|10806|10983|29766|54443|55920	ATP2B4|BACH1|CALM1|CALM3|CCNB1|CDC34|CENPE|CENPF|DNM2|HSP90AA1|PPP1R12A|PLK1|PRKDC|RAD21|TPD52L1|TUBA1A|DYNLL1|RAB11A|MACROH2A1|SDCCAG8|CCNI|TMOD3|ANLN|RCC2	-2.7	MyList
GO Biological Processes	19	GO:0098901	regulation of cardiac muscle cell action potential		-4.3	12	7.3	28162	27	423	5	1.2	0.53	801|808|1832|3728|5318	CALM1|CALM3|DSP|JUP|PKP2	-2.7	MyList
GO Biological Processes	19	GO:0030901	midbrain development		-4.3	6.2	6	28162	86	423	8	1.9	0.66	801|805|808|998|1499|7533|7976|8655	CALM1|CALM2|CALM3|CDC42|CTNNB1|YWHAH|FZD3|DYNLL1	-2.7	MyList
GO Biological Processes	19	GO:0048013	ephrin receptor signaling pathway		-4.3	6.2	6	28162	86	423	8	1.9	0.66	71|160|161|998|1173|5058|10095|10096	ACTG1|AP2A1|AP2A2|CDC42|AP2M1|PAK1|ARPC1B|ACTR3	-2.7	MyList
GO Biological Processes	19	GO:0010506	regulation of autophagy		-4.3	3.2	5	28162	331	423	16	3.8	0.93	826|1459|2931|3162|4233|4864|5595|5660|5899|9528|9550|23118|27131|51322|54832|58533	CAPNS1|CSNK2A2|GSK3A|HMOX1|MET|NPC1|MAPK3|PSAP|RALB|TMEM59|ATP6V1G1|TAB2|SNX5|WAC|VPS13C|SNX6	-2.7	MyList
GO Biological Processes	19	GO:0072503	cellular divalent inorganic cation homeostasis		-4.3	2.8	4.8	28162	481	423	20	4.7	1	468|481|493|796|801|805|808|948|1604|3074|3710|5579|6717|7178|8614|8943|23516|27020|54822|729230	ATF4|ATP1B1|ATP2B4|CALCA|CALM1|CALM2|CALM3|CD36|CD55|HEXB|ITPR3|PRKCB|SRI|TPT1|STC2|AP3D1|SLC39A14|NPTN|TRPM7|CCR2	-2.7	MyList
GO Biological Processes	19	GO:0055010	ventricular cardiac muscle tissue morphogenesis		-4.3	9.1	6.6	28162	44	423	6	1.4	0.57	1832|4036|4634|5318|7049|9421	DSP|LRP2|MYL3|PKP2|TGFBR3|HAND1	-2.7	MyList
GO Biological Processes	19	GO:0006935	chemotaxis		-4.3	2.5	4.7	28162	644	423	24	5.7	1.1	682|796|1432|2887|3148|3799|4233|5478|5595|7430|7976|10344|10678|23022|27020|51411|51571|54915|57402|57509|80031|85358|284217|729230	BSG|CALCA|MAPK14|GRB10|HMGB2|KIF5B|MET|PPIA|MAPK3|EZR|FZD3|CCL26|B3GNT2|PALLD|NPTN|BIN2|CYRIB|YTHDF1|S100A14|MTUS1|SEMA6D|SHANK3|LAMA1|CCR2	-2.7	MyList
GO Biological Processes	19	GO:1903828	negative regulation of cellular protein localization		-4.3	5.3	5.7	28162	112	423	9	2.1	0.7	948|1173|1213|1601|3301|3638|9528|9555|51465	CD36|AP2M1|CLTC|DAB2|DNAJA1|INSIG1|TMEM59|MACROH2A1|UBE2J1	-2.7	MyList
GO Biological Processes	19	GO:0031623	receptor internalization		-4.3	5.3	5.7	28162	112	423	9	2.1	0.7	948|967|1173|1213|1785|4043|7430|9779|10266	CD36|CD63|AP2M1|CLTC|DNM2|LRPAP1|EZR|TBC1D5|RAMP2	-2.7	MyList
GO Biological Processes	19	GO:0018209	peptidyl-serine modification		-4.3	3.2	5	28162	333	423	16	3.8	0.93	493|891|1432|1452|1459|2931|3320|5058|5347|5579|5591|5595|8986|10000|11137|51719	ATP2B4|CCNB1|MAPK14|CSNK1A1|CSNK2A2|GSK3A|HSP90AA1|PAK1|PLK1|PRKCB|PRKDC|MAPK3|RPS6KA4|AKT3|PWP1|CAB39	-2.7	MyList
GO Biological Processes	19	GO:0042330	taxis		-4.3	2.5	4.7	28162	646	423	24	5.7	1.1	682|796|1432|2887|3148|3799|4233|5478|5595|7430|7976|10344|10678|23022|27020|51411|51571|54915|57402|57509|80031|85358|284217|729230	BSG|CALCA|MAPK14|GRB10|HMGB2|KIF5B|MET|PPIA|MAPK3|EZR|FZD3|CCL26|B3GNT2|PALLD|NPTN|BIN2|CYRIB|YTHDF1|S100A14|MTUS1|SEMA6D|SHANK3|LAMA1|CCR2	-2.7	MyList
GO Biological Processes	19	GO:0030833	regulation of actin filament polymerization		-4.3	4.3	5.4	28162	169	423	11	2.6	0.77	822|830|2934|9168|10095|10096|10344|10788|29766|51429|51571	CAPG|CAPZA2|GSN|TMSB10|ARPC1B|ACTR3|CCL26|IQGAP2|TMOD3|SNX9|CYRIB	-2.6	MyList
GO Biological Processes	19	GO:0043112	receptor metabolic process		-4.3	4.3	5.4	28162	169	423	11	2.6	0.77	160|161|948|967|1173|1213|1785|4043|7430|9779|10266	AP2A1|AP2A2|CD36|CD63|AP2M1|CLTC|DNM2|LRPAP1|EZR|TBC1D5|RAMP2	-2.6	MyList
GO Biological Processes	19	GO:0007018	microtubule-based movement		-4.3	3	4.9	28162	372	423	17	4	0.95	493|998|1062|3301|3799|3837|3895|8655|8943|9368|10096|23224|23303|25777|55605|57662|161582	ATP2B4|CDC42|CENPE|DNAJA1|KIF5B|KPNB1|KTN1|DYNLL1|AP3D1|SLC9A3R1|ACTR3|SYNE2|KIF13B|SUN2|KIF21A|CAMSAP3|DNAAF4	-2.6	MyList
GO Biological Processes	19	GO:0051099	positive regulation of binding		-4.2	4.3	5.3	28162	170	423	11	2.6	0.77	567|801|808|1499|3148|4233|5899|10155|10266|23028|81857	B2M|CALM1|CALM3|CTNNB1|HMGB2|MET|RALB|TRIM28|RAMP2|KDM1A|MED25	-2.6	MyList
GO Biological Processes	19	GO:0046718	viral entry into host cell		-4.2	4.7	5.5	28162	141	423	10	2.4	0.74	682|1514|1604|2934|4864|5478|6609|8673|8724|11059	BSG|CTSL|CD55|GSN|NPC1|PPIA|SMPD1|VAMP8|SNX3|WWP1	-2.6	MyList
GO Biological Processes	19	GO:0051983	regulation of chromosome segregation		-4.2	6	5.8	28162	89	423	8	1.9	0.66	891|1062|1063|1459|4288|5347|5885|55920	CCNB1|CENPE|CENPF|CSNK2A2|MKI67|PLK1|RAD21|RCC2	-2.6	MyList
GO Biological Processes	19	GO:0030162	regulation of proteolysis		-4.2	2.3	4.6	28162	737	423	26	6.1	1.2	831|1452|1459|1476|1509|1512|1601|2192|2931|2934|4627|5118|5269|5347|5774|5978|6599|7514|9528|51322|51429|55011|64065|64844|93974|161582	CAST|CSNK1A1|CSNK2A2|CSTB|CTSD|CTSH|DAB2|FBLN1|GSK3A|GSN|MYH9|PCOLCE|SERPINB6|PLK1|PTPN3|REST|SMARCC1|XPO1|TMEM59|WAC|SNX9|PIH1D1|PERP|MARCHF7|ATP5IF1|DNAAF4	-2.6	MyList
GO Biological Processes	19	GO:0030216	keratinocyte differentiation		-4.2	3.3	5	28162	302	423	15	3.5	0.9	826|1514|1832|3728|3880|5046|5318|7357|7538|9555|23022|25932|29841|64065|81537	CAPNS1|CTSL|DSP|JUP|KRT19|PCSK6|PKP2|UGCG|ZFP36|MACROH2A1|PALLD|CLIC4|GRHL1|PERP|SGPP1	-2.6	MyList
GO Biological Processes	19	GO:0000819	sister chromatid segregation		-4.2	4	5.2	28162	202	423	12	2.8	0.81	891|1062|1063|1499|3837|5347|5885|7153|8766|9055|9555|10051	CCNB1|CENPE|CENPF|CTNNB1|KPNB1|PLK1|RAD21|TOP2A|RAB11A|PRC1|MACROH2A1|SMC4	-2.6	MyList
GO Biological Processes	19	GO:0048285	organelle fission		-4.2	2.7	4.7	28162	490	423	20	4.7	1	891|998|1062|1063|1785|3837|4000|4288|4605|5347|5579|5885|7153|8766|9055|9555|10051|10096|51571|54443	CCNB1|CDC42|CENPE|CENPF|DNM2|KPNB1|LMNA|MKI67|MYBL2|PLK1|PRKCB|RAD21|TOP2A|RAB11A|PRC1|MACROH2A1|SMC4|ACTR3|CYRIB|ANLN	-2.6	MyList
GO Biological Processes	19	GO:0003206	cardiac chamber morphogenesis		-4.2	5.2	5.6	28162	115	423	9	2.1	0.7	1832|2931|4036|4634|5318|6909|7049|9421|10848	DSP|GSK3A|LRP2|MYL3|PKP2|TBX2|TGFBR3|HAND1|PPP1R13L	-2.6	MyList
GO Biological Processes	19	GO:0048732	gland development		-4.2	2.9	4.8	28162	414	423	18	4.3	0.98	353|998|1459|1999|3162|3184|4233|5591|5595|5660|5774|6599|6670|6909|7049|7430|9368|284217	APRT|CDC42|CSNK2A2|ELF3|HMOX1|HNRNPD|MET|PRKDC|MAPK3|PSAP|PTPN3|SMARCC1|SP3|TBX2|TGFBR3|EZR|SLC9A3R1|LAMA1	-2.6	MyList
GO Biological Processes	19	GO:0086073	bundle of His cell-Purkinje myocyte adhesion involved in cell communication		-4.2	33	9.8	28162	6	423	3	0.71	0.41	1832|3728|5318	DSP|JUP|PKP2	-2.6	MyList
GO Biological Processes	19	GO:0035637	multicellular organismal signaling		-4.2	3.9	5.2	28162	204	423	12	2.8	0.81	481|493|801|805|808|1832|3710|3728|5318|6717|10052|10768	ATP1B1|ATP2B4|CALM1|CALM2|CALM3|DSP|ITPR3|JUP|PKP2|SRI|GJC1|AHCYL1	-2.6	MyList
GO Biological Processes	19	GO:0043065	positive regulation of apoptotic process		-4.2	2.6	4.6	28162	574	423	22	5.2	1.1	468|694|997|998|1499|1509|1785|2931|2934|3162|3301|4605|5591|5978|6498|6609|7153|7164|9368|10955|27250|81618	ATF4|BTG1|CDC34|CDC42|CTNNB1|CTSD|DNM2|GSK3A|GSN|HMOX1|DNAJA1|MYBL2|PRKDC|REST|SKIL|SMPD1|TOP2A|TPD52L1|SLC9A3R1|SERINC3|PDCD4|ITM2C	-2.6	MyList
GO Biological Processes	19	GO:0010721	negative regulation of cell development		-4.2	4.2	5.2	28162	174	423	11	2.6	0.77	81|396|567|2192|2931|3418|5978|7533|29956|55920|80031	ACTN4|ARHGDIA|B2M|FBLN1|GSK3A|IDH2|REST|YWHAH|CERS2|RCC2|SEMA6D	-2.5	MyList
GO Biological Processes	19	GO:0008361	regulation of cell size		-4.2	4.2	5.2	28162	174	423	11	2.6	0.77	1785|2803|5058|7430|8766|9368|10000|23028|57698|80031|85358	DNM2|GOLGA4|PAK1|EZR|RAB11A|SLC9A3R1|AKT3|KDM1A|SHTN1|SEMA6D|SHANK3	-2.5	MyList
GO Biological Processes	19	GO:0035722	interleukin-12-mediated signaling pathway		-4.2	8.5	6.4	28162	47	423	6	1.4	0.57	998|3936|5478|6175|6888|27250	CDC42|LCP1|PPIA|RPLP0|TALDO1|PDCD4	-2.5	MyList
GO Biological Processes	19	GO:0035051	cardiocyte differentiation		-4.1	4.6	5.4	28162	145	423	10	2.4	0.74	891|2931|5058|5595|5978|6909|7049|8470|10611|27250	CCNB1|GSK3A|PAK1|MAPK3|REST|TBX2|TGFBR3|SORBS2|PDLIM5|PDCD4	-2.5	MyList
GO Biological Processes	19	GO:0071901	negative regulation of protein serine/threonine kinase activity		-4.1	4.6	5.4	28162	145	423	10	2.4	0.74	1847|1849|3301|3843|5347|5570|6609|9555|27250|64853	DUSP5|DUSP7|DNAJA1|IPO5|PLK1|PKIB|SMPD1|MACROH2A1|PDCD4|AIDA	-2.5	MyList
GO Biological Processes	19	GO:0055017	cardiac muscle tissue growth		-4.1	5.8	5.7	28162	92	423	8	1.9	0.66	891|1432|2931|5058|6909|7049|8470|10611	CCNB1|MAPK14|GSK3A|PAK1|TBX2|TGFBR3|SORBS2|PDLIM5	-2.5	MyList
GO Biological Processes	19	GO:0018107	peptidyl-threonine phosphorylation		-4.1	5.1	5.5	28162	118	423	9	2.1	0.7	801|805|808|1459|2931|5347|5579|5591|51719	CALM1|CALM2|CALM3|CSNK2A2|GSK3A|PLK1|PRKCB|PRKDC|CAB39	-2.5	MyList
GO Biological Processes	19	GO:0051014	actin filament severing		-4.1	17	7.7	28162	16	423	4	0.95	0.47	822|2934|4627|11034	CAPG|GSN|MYH9|DSTN	-2.5	MyList
GO Biological Processes	19	GO:0097067	cellular response to thyroid hormone stimulus		-4.1	17	7.7	28162	16	423	4	0.95	0.47	1508|1512|1514|2730	CTSB|CTSH|CTSL|GCLM	-2.5	MyList
GO Biological Processes	19	GO:0051284	positive regulation of sequestering of calcium ion		-4.1	17	7.7	28162	16	423	4	0.95	0.47	801|805|808|6717	CALM1|CALM2|CALM3|SRI	-2.5	MyList
GO Biological Processes	19	GO:0010799	regulation of peptidyl-threonine phosphorylation		-4.1	8.3	6.3	28162	48	423	6	1.4	0.57	801|805|808|2931|5347|51719	CALM1|CALM2|CALM3|GSK3A|PLK1|CAB39	-2.5	MyList
GO Biological Processes	19	GO:0030522	intracellular receptor signaling pathway		-4.1	3.4	4.9	28162	275	423	14	3.3	0.87	81|1601|2063|3301|4792|5058|5547|6597|7533|10002|10521|23118|51366|161582	ACTN4|DAB2|NR2F6|DNAJA1|NFKBIA|PAK1|PRCP|SMARCA4|YWHAH|NR2E3|DDX17|TAB2|UBR5|DNAAF4	-2.5	MyList
GO Biological Processes	19	GO:0051651	maintenance of location in cell		-4.1	3.8	5.1	28162	209	423	12	2.8	0.81	801|805|808|2495|2934|3638|3710|6717|8943|9168|25777|54832	CALM1|CALM2|CALM3|FTH1|GSN|INSIG1|ITPR3|SRI|AP3D1|TMSB10|SUN2|VPS13C	-2.5	MyList
GO Biological Processes	19	GO:2001233	regulation of apoptotic signaling pathway		-4.1	3.1	4.8	28162	348	423	16	3.8	0.93	1459|2730|3148|3162|3301|5478|6498|7164|7178|9368|10625|10955|23028|55011|64844|81618	CSNK2A2|GCLM|HMGB2|HMOX1|DNAJA1|PPIA|SKIL|TPD52L1|TPT1|SLC9A3R1|IVNS1ABP|SERINC3|KDM1A|PIH1D1|MARCHF7|ITM2C	-2.5	MyList
GO Biological Processes	19	GO:0007043	cell-cell junction assembly		-4.1	4.5	5.3	28162	148	423	10	2.4	0.74	71|1499|1500|3728|4301|5318|7082|7094|10052|10266	ACTG1|CTNNB1|CTNND1|JUP|AFDN|PKP2|TJP1|TLN1|GJC1|RAMP2	-2.5	MyList
GO Biological Processes	19	GO:0034766	negative regulation of ion transmembrane transport		-4.1	5	5.4	28162	120	423	9	2.1	0.7	801|805|808|2887|2931|5579|6717|9368|51719	CALM1|CALM2|CALM3|GRB10|GSK3A|PRKCB|SRI|SLC9A3R1|CAB39	-2.5	MyList
GO Biological Processes	19	GO:0070252	actin-mediated cell contraction		-4.1	5	5.4	28162	120	423	9	2.1	0.7	1832|2013|2934|3728|4634|5318|6717|10052|57698	DSP|EMP2|GSN|JUP|MYL3|PKP2|SRI|GJC1|SHTN1	-2.5	MyList
GO Biological Processes	19	GO:0062197	cellular response to chemical stress		-4.1	3.1	4.8	28162	349	423	16	3.8	0.93	468|948|1785|3162|3184|3301|4233|5269|5478|5595|5796|5978|9588|29957|51719|57707	ATF4|CD36|DNM2|HMOX1|HNRNPD|DNAJA1|MET|SERPINB6|PPIA|MAPK3|PTPRK|REST|PRDX6|SLC25A24|CAB39|MEAK7	-2.5	MyList
GO Biological Processes	19	GO:0071349	cellular response to interleukin-12		-4	8.2	6.2	28162	49	423	6	1.4	0.57	998|3936|5478|6175|6888|27250	CDC42|LCP1|PPIA|RPLP0|TALDO1|PDCD4	-2.5	MyList
GO Biological Processes	19	GO:0007052	mitotic spindle organization		-4	5	5.4	28162	121	423	9	2.1	0.7	891|1062|1213|3837|4605|5347|8766|9055|25777	CCNB1|CENPE|CLTC|KPNB1|MYBL2|PLK1|RAB11A|PRC1|SUN2	-2.5	MyList
GO Biological Processes	19	GO:0010811	positive regulation of cell-substrate adhesion		-4	5	5.4	28162	121	423	9	2.1	0.7	948|998|1785|2013|3728|7402|8826|51144|59339	CD36|CDC42|DNM2|EMP2|JUP|UTRN|IQGAP1|HSD17B12|PLEKHA2	-2.5	MyList
GO Biological Processes	19	GO:0034763	negative regulation of transmembrane transport		-4	5	5.4	28162	121	423	9	2.1	0.7	801|805|808|2887|2931|5579|6717|9368|51719	CALM1|CALM2|CALM3|GRB10|GSK3A|PRKCB|SRI|SLC9A3R1|CAB39	-2.5	MyList
GO Biological Processes	19	GO:0120032	regulation of plasma membrane bounded cell projection assembly		-4	3.8	5	28162	212	423	12	2.8	0.81	688|998|1785|5205|8655|9779|10096|10806|23224|54443|55920|80199	KLF5|CDC42|DNM2|ATP8B1|DYNLL1|TBC1D5|ACTR3|SDCCAG8|SYNE2|ANLN|RCC2|FUZ	-2.4	MyList
GO Biological Processes	19	GO:0032868	response to insulin		-4	3.3	4.8	28162	280	423	14	3.3	0.87	353|2170|2887|2931|3638|5058|5579|5591|6599|9550|23516|27131|54832|57707	APRT|FABP3|GRB10|GSK3A|INSIG1|PAK1|PRKCB|PRKDC|SMARCC1|ATP6V1G1|SLC39A14|SNX5|VPS13C|MEAK7	-2.4	MyList
GO Biological Processes	19	GO:0022406	membrane docking		-4	4	5.1	28162	181	423	11	2.6	0.77	3320|5347|5899|7430|7846|8655|8673|8724|8766|10768|10806	HSP90AA1|PLK1|RALB|EZR|TUBA1A|DYNLL1|VAMP8|SNX3|RAB11A|AHCYL1|SDCCAG8	-2.4	MyList
GO Biological Processes	19	GO:0043068	positive regulation of programmed cell death		-4	2.5	4.5	28162	590	423	22	5.2	1.1	468|694|997|998|1499|1509|1785|2931|2934|3162|3301|4605|5591|5978|6498|6609|7153|7164|9368|10955|27250|81618	ATF4|BTG1|CDC34|CDC42|CTNNB1|CTSD|DNM2|GSK3A|GSN|HMOX1|DNAJA1|MYBL2|PRKDC|REST|SKIL|SMPD1|TOP2A|TPD52L1|SLC9A3R1|SERINC3|PDCD4|ITM2C	-2.4	MyList
GO Biological Processes	19	GO:0070671	response to interleukin-12		-4	8	6.1	28162	50	423	6	1.4	0.57	998|3936|5478|6175|6888|27250	CDC42|LCP1|PPIA|RPLP0|TALDO1|PDCD4	-2.4	MyList
GO Biological Processes	19	GO:0042790	nucleolar large rRNA transcription by RNA polymerase I		-4	16	7.5	28162	17	423	4	0.95	0.47	6597|9555|11137|55011	SMARCA4|MACROH2A1|PWP1|PIH1D1	-2.4	MyList
GO Biological Processes	19	GO:0071800	podosome assembly		-4	16	7.5	28162	17	423	4	0.95	0.47	822|2934|3936|51411	CAPG|GSN|LCP1|BIN2	-2.4	MyList
GO Biological Processes	19	GO:0030335	positive regulation of cell migration		-4	2.5	4.5	28162	550	423	21	5	1.1	71|81|1432|1512|1601|3162|3912|4233|5058|5595|7082|8766|8826|10000|10344|23224|25777|57402|57698|80031|729230	ACTG1|ACTN4|MAPK14|CTSH|DAB2|HMOX1|LAMB1|MET|PAK1|MAPK3|TJP1|RAB11A|IQGAP1|AKT3|CCL26|SYNE2|SUN2|S100A14|SHTN1|SEMA6D|CCR2	-2.4	MyList
GO Biological Processes	19	GO:0007164	establishment of tissue polarity		-4	4.9	5.3	28162	123	423	9	2.1	0.7	160|161|998|1173|1213|1601|7976|22881|80199	AP2A1|AP2A2|CDC42|AP2M1|CLTC|DAB2|FZD3|ANKRD6|FUZ	-2.4	MyList
GO Biological Processes	19	GO:0001736	establishment of planar polarity		-4	4.9	5.3	28162	123	423	9	2.1	0.7	160|161|998|1173|1213|1601|7976|22881|80199	AP2A1|AP2A2|CDC42|AP2M1|CLTC|DAB2|FZD3|ANKRD6|FUZ	-2.4	MyList
GO Biological Processes	19	GO:0060491	regulation of cell projection assembly		-4	3.7	5	28162	214	423	12	2.8	0.81	688|998|1785|5205|8655|9779|10096|10806|23224|54443|55920|80199	KLF5|CDC42|DNM2|ATP8B1|DYNLL1|TBC1D5|ACTR3|SDCCAG8|SYNE2|ANLN|RCC2|FUZ	-2.4	MyList
GO Biological Processes	19	GO:0010876	lipid localization		-4	2.6	4.5	28162	510	423	20	4.7	1	345|948|2170|3074|4792|4864|5205|5660|6507|6578|7357|10577|10809|51474|57104|57655|80830|81537|114885|388121	APOC3|CD36|FABP3|HEXB|NFKBIA|NPC1|ATP8B1|PSAP|SLC1A3|SLCO2A1|UGCG|NPC2|STARD10|LIMA1|PNPLA2|GRAMD1A|APOL6|SGPP1|OSBPL11|TNFAIP8L3	-2.4	MyList
GO Biological Processes	19	GO:0097193	intrinsic apoptotic signaling pathway		-4	3.3	4.8	28162	283	423	14	3.3	0.87	468|3162|3301|5478|5591|6498|7178|9368|10625|10955|23028|64065|64844|81537	ATF4|HMOX1|DNAJA1|PPIA|PRKDC|SKIL|TPT1|SLC9A3R1|IVNS1ABP|SERINC3|KDM1A|PERP|MARCHF7|SGPP1	-2.4	MyList
GO Biological Processes	19	GO:0035567	non-canonical Wnt signaling pathway		-4	4.4	5.1	28162	153	423	10	2.4	0.74	160|161|801|998|1173|1213|1499|1601|7976|22881	AP2A1|AP2A2|CALM1|CDC42|AP2M1|CLTC|CTNNB1|DAB2|FZD3|ANKRD6	-2.4	MyList
GO Biological Processes	19	GO:0044772	mitotic cell cycle phase transition		-3.9	2.5	4.5	28162	595	423	22	5.2	1.1	571|801|808|891|997|1062|1063|1785|3320|4659|5347|5591|5885|7164|7846|8655|8766|10806|10983|29766|54443|55920	BACH1|CALM1|CALM3|CCNB1|CDC34|CENPE|CENPF|DNM2|HSP90AA1|PPP1R12A|PLK1|PRKDC|RAD21|TPD52L1|TUBA1A|DYNLL1|RAB11A|SDCCAG8|CCNI|TMOD3|ANLN|RCC2	-2.4	MyList
GO Biological Processes	19	GO:0150093	amyloid-beta clearance by transcytosis		-3.9	29	9	28162	7	423	3	0.71	0.41	1213|4043|8766	CLTC|LRPAP1|RAB11A	-2.4	MyList
GO Biological Processes	19	GO:0051305	chromosome movement towards spindle pole		-3.9	29	9	28162	7	423	3	0.71	0.41	1062|3837|10096	CENPE|KPNB1|ACTR3	-2.4	MyList
GO Biological Processes	19	GO:0086042	cardiac muscle cell-cardiac muscle cell adhesion		-3.9	29	9	28162	7	423	3	0.71	0.41	1832|3728|5318	DSP|JUP|PKP2	-2.4	MyList
GO Biological Processes	19	GO:0010817	regulation of hormone levels		-3.9	2.6	4.5	28162	513	423	20	4.7	1	818|1514|2028|2778|3284|3710|3799|5046|5947|5978|6717|8614|8655|8673|23516|26056|51144|53630|57104|58533	CAMK2G|CTSL|ENPEP|GNAS|HSD3B2|ITPR3|KIF5B|PCSK6|RBP1|REST|SRI|STC2|DYNLL1|VAMP8|SLC39A14|RAB11FIP5|HSD17B12|BCO1|PNPLA2|SNX6	-2.4	MyList
GO Biological Processes	19	GO:0032872	regulation of stress-activated MAPK cascade		-3.9	4	5	28162	184	423	11	2.6	0.77	998|3301|5478|5595|7049|7164|7430|9867|22881|27250|64853	CDC42|DNAJA1|PPIA|MAPK3|TGFBR3|TPD52L1|EZR|PJA2|ANKRD6|PDCD4|AIDA	-2.4	MyList
GO Biological Processes	19	GO:0050769	positive regulation of neurogenesis		-3.9	3.7	4.9	28162	217	423	12	2.8	0.81	396|1499|2803|4036|5058|6498|7976|8766|23028|27020|57698|85358	ARHGDIA|CTNNB1|GOLGA4|LRP2|PAK1|SKIL|FZD3|RAB11A|KDM1A|NPTN|SHTN1|SHANK3	-2.4	MyList
GO Biological Processes	19	GO:0048871	multicellular organismal homeostasis		-3.9	2.6	4.5	28162	516	423	20	4.7	1	71|468|567|760|796|948|1512|2778|2887|3915|4233|5547|7082|7357|8766|10000|10848|23028|29841|729230	ACTG1|ATF4|B2M|CA2|CALCA|CD36|CTSH|GNAS|GRB10|LAMC1|MET|PRCP|TJP1|UGCG|RAB11A|AKT3|PPP1R13L|KDM1A|GRHL1|CCR2	-2.4	MyList
GO Biological Processes	19	GO:0006356	regulation of transcription by RNA polymerase I		-3.9	10	6.5	28162	33	423	5	1.2	0.53	468|6597|9555|11137|55011	ATF4|SMARCA4|MACROH2A1|PWP1|PIH1D1	-2.3	MyList
GO Biological Processes	19	GO:0010523	negative regulation of calcium ion transport into cytosol		-3.9	15	7.2	28162	18	423	4	0.95	0.47	801|805|808|6717	CALM1|CALM2|CALM3|SRI	-2.3	MyList
GO Biological Processes	19	GO:2000641	regulation of early endosome to late endosome transport		-3.9	15	7.2	28162	18	423	4	0.95	0.47	1601|5595|7430|8724	DAB2|MAPK3|EZR|SNX3	-2.3	MyList
GO Biological Processes	19	GO:0070302	regulation of stress-activated protein kinase signaling cascade		-3.9	3.9	4.9	28162	187	423	11	2.6	0.77	998|3301|5478|5595|7049|7164|7430|9867|22881|27250|64853	CDC42|DNAJA1|PPIA|MAPK3|TGFBR3|TPD52L1|EZR|PJA2|ANKRD6|PDCD4|AIDA	-2.3	MyList
GO Biological Processes	19	GO:0018210	peptidyl-threonine modification		-3.9	4.7	5.2	28162	127	423	9	2.1	0.7	801|805|808|1459|2931|5347|5579|5591|51719	CALM1|CALM2|CALM3|CSNK2A2|GSK3A|PLK1|PRKCB|PRKDC|CAB39	-2.3	MyList
GO Biological Processes	19	GO:0060419	heart growth		-3.9	5.3	5.4	28162	100	423	8	1.9	0.66	891|1432|2931|5058|6909|7049|8470|10611	CCNB1|MAPK14|GSK3A|PAK1|TBX2|TGFBR3|SORBS2|PDLIM5	-2.3	MyList
GO Biological Processes	19	GO:1905269	positive regulation of chromatin organization		-3.9	5.3	5.4	28162	100	423	8	1.9	0.66	891|1499|5595|8986|9869|10155|23028|55011	CCNB1|CTNNB1|MAPK3|RPS6KA4|SETDB1|TRIM28|KDM1A|PIH1D1	-2.3	MyList
GO Biological Processes	19	GO:0000280	nuclear division		-3.9	2.7	4.5	28162	440	423	18	4.3	0.98	891|998|1062|1063|3837|4000|4288|4605|5347|5579|5885|7153|8766|9055|9555|10051|10096|54443	CCNB1|CDC42|CENPE|CENPF|KPNB1|LMNA|MKI67|MYBL2|PLK1|PRKCB|RAD21|TOP2A|RAB11A|PRC1|MACROH2A1|SMC4|ACTR3|ANLN	-2.3	MyList
GO Biological Processes	19	GO:0051568	histone H3-K4 methylation		-3.9	7.5	5.9	28162	53	423	6	1.4	0.57	1499|9555|23028|54790|55011|58508	CTNNB1|MACROH2A1|KDM1A|TET2|PIH1D1|KMT2C	-2.3	MyList
GO Biological Processes	19	GO:1902275	regulation of chromatin organization		-3.8	3.9	4.9	28162	189	423	11	2.6	0.77	891|1499|4288|5595|8986|9555|9869|10155|23028|51366|55011	CCNB1|CTNNB1|MKI67|MAPK3|RPS6KA4|MACROH2A1|SETDB1|TRIM28|KDM1A|UBR5|PIH1D1	-2.3	MyList
GO Biological Processes	19	GO:0048588	developmental cell growth		-3.8	3.6	4.8	28162	222	423	12	2.8	0.81	1499|1785|2803|2931|3320|5058|8470|8766|8826|10611|57698|80031	CTNNB1|DNM2|GOLGA4|GSK3A|HSP90AA1|PAK1|SORBS2|RAB11A|IQGAP1|PDLIM5|SHTN1|SEMA6D	-2.3	MyList
GO Biological Processes	19	GO:0086001	cardiac muscle cell action potential		-3.8	6.1	5.5	28162	76	423	7	1.7	0.62	481|801|808|1832|3728|5318|10052	ATP1B1|CALM1|CALM3|DSP|JUP|PKP2|GJC1	-2.3	MyList
GO Biological Processes	19	GO:0007346	regulation of mitotic cell cycle		-3.8	2.4	4.3	28162	608	423	22	5.2	1.1	694|891|998|1062|1063|1499|3320|4288|5347|5591|5774|5885|7846|7976|8655|8766|8826|9368|10806|29766|54443|55920	BTG1|CCNB1|CDC42|CENPE|CENPF|CTNNB1|HSP90AA1|MKI67|PLK1|PRKDC|PTPN3|RAD21|TUBA1A|FZD3|DYNLL1|RAB11A|IQGAP1|SLC9A3R1|SDCCAG8|TMOD3|ANLN|RCC2	-2.3	MyList
GO Biological Processes	19	GO:0008202	steroid metabolic process		-3.8	3	4.6	28162	329	423	15	3.5	0.9	1727|2222|3284|3638|3837|4036|4864|5205|5978|6609|7533|10577|11161|51144|51474	CYB5R3|FDFT1|HSD3B2|INSIG1|KPNB1|LRP2|NPC1|ATP8B1|REST|SMPD1|YWHAH|NPC2|ERG28|HSD17B12|LIMA1	-2.3	MyList
GO Biological Processes	19	GO:0030834	regulation of actin filament depolymerization		-3.8	7.4	5.8	28162	54	423	6	1.4	0.57	822|830|2934|11034|29766|51474	CAPG|CAPZA2|GSN|DSTN|TMOD3|LIMA1	-2.3	MyList
GO Biological Processes	19	GO:0043525	positive regulation of neuron apoptotic process		-3.8	7.4	5.8	28162	54	423	6	1.4	0.57	468|997|998|1499|2931|4605	ATF4|CDC34|CDC42|CTNNB1|GSK3A|MYBL2	-2.3	MyList
GO Biological Processes	19	GO:0001954	positive regulation of cell-matrix adhesion		-3.8	7.4	5.8	28162	54	423	6	1.4	0.57	948|2013|3728|7402|8826|59339	CD36|EMP2|JUP|UTRN|IQGAP1|PLEKHA2	-2.3	MyList
GO Biological Processes	19	GO:0010942	positive regulation of cell death		-3.8	2.3	4.3	28162	652	423	23	5.4	1.1	468|694|948|997|998|1499|1509|1785|2931|2934|3162|3301|4605|5591|5978|6498|6609|7153|7164|9368|10955|27250|81618	ATF4|BTG1|CD36|CDC34|CDC42|CTNNB1|CTSD|DNM2|GSK3A|GSN|HMOX1|DNAJA1|MYBL2|PRKDC|REST|SKIL|SMPD1|TOP2A|TPD52L1|SLC9A3R1|SERINC3|PDCD4|ITM2C	-2.3	MyList
GO Biological Processes	19	GO:0048608	reproductive structure development		-3.8	2.8	4.5	28162	406	423	17	4	0.95	682|1045|1432|1747|3148|3880|4036|5595|5660|6599|6670|7022|8614|8728|9421|10155|152006	BSG|CDX2|MAPK14|DLX3|HMGB2|KRT19|LRP2|MAPK3|PSAP|SMARCC1|SP3|TFAP2C|STC2|ADAM19|HAND1|TRIM28|RNF38	-2.3	MyList
GO Biological Processes	19	GO:0016241	regulation of macroautophagy		-3.8	4.2	5	28162	160	423	10	2.4	0.74	826|3162|4864|5595|5899|9550|27131|51322|54832|58533	CAPNS1|HMOX1|NPC1|MAPK3|RALB|ATP6V1G1|SNX5|WAC|VPS13C|SNX6	-2.3	MyList
GO Biological Processes	19	GO:0007097	nuclear migration		-3.8	14	7	28162	19	423	4	0.95	0.47	998|9368|23224|25777	CDC42|SLC9A3R1|SYNE2|SUN2	-2.3	MyList
GO Biological Processes	19	GO:0006979	response to oxidative stress		-3.8	2.7	4.4	28162	447	423	18	4.3	0.98	468|475|948|1785|1938|2729|2730|3162|3184|4233|5478|5595|5796|5978|9555|9588|29957|57707	ATF4|ATOX1|CD36|DNM2|EEF2|GCLC|GCLM|HMOX1|HNRNPD|MET|PPIA|MAPK3|PTPRK|REST|MACROH2A1|PRDX6|SLC25A24|MEAK7	-2.3	MyList
GO Biological Processes	19	GO:0039694	viral RNA genome replication		-3.8	9.5	6.2	28162	35	423	5	1.2	0.53	998|5093|7153|9869|10155	CDC42|PCBP1|TOP2A|SETDB1|TRIM28	-2.3	MyList
GO Biological Processes	19	GO:0006937	regulation of muscle contraction		-3.8	4.1	4.9	28162	161	423	10	2.4	0.74	481|796|801|805|808|1832|3728|4634|5318|6717	ATP1B1|CALCA|CALM1|CALM2|CALM3|DSP|JUP|MYL3|PKP2|SRI	-2.2	MyList
GO Biological Processes	19	GO:0098900	regulation of action potential		-3.8	7.3	5.7	28162	55	423	6	1.4	0.57	801|808|948|1832|3728|5318	CALM1|CALM3|CD36|DSP|JUP|PKP2	-2.2	MyList
GO Biological Processes	19	GO:0061458	reproductive system development		-3.8	2.8	4.4	28162	409	423	17	4	0.95	682|1045|1432|1747|3148|3880|4036|5595|5660|6599|6670|7022|8614|8728|9421|10155|152006	BSG|CDX2|MAPK14|DLX3|HMGB2|KRT19|LRP2|MAPK3|PSAP|SMARCC1|SP3|TFAP2C|STC2|ADAM19|HAND1|TRIM28|RNF38	-2.2	MyList
GO Biological Processes	19	GO:0046777	protein autophosphorylation		-3.8	3.5	4.7	28162	226	423	12	2.8	0.81	801|805|808|5058|5595|8826|9748|10155|22848|54822|65268|84451	CALM1|CALM2|CALM3|PAK1|MAPK3|IQGAP1|SLK|TRIM28|AAK1|TRPM7|WNK2|MAP3K21	-2.2	MyList
GO Biological Processes	19	GO:0031032	actomyosin structure organization		-3.8	3.8	4.8	28162	193	423	11	2.6	0.77	71|998|3880|4233|4627|5058|7082|7791|29766|54443|54822	ACTG1|CDC42|KRT19|MET|MYH9|PAK1|TJP1|ZYX|TMOD3|ANLN|TRPM7	-2.2	MyList
GO Biological Processes	19	GO:0010564	regulation of cell cycle process		-3.8	2.2	4.2	28162	789	423	26	6.1	1.2	493|801|805|808|891|998|1062|1063|1213|1459|1499|3320|4288|5347|5591|5885|7846|8655|8766|9055|9555|10806|29766|54443|55920|81857	ATP2B4|CALM1|CALM2|CALM3|CCNB1|CDC42|CENPE|CENPF|CLTC|CSNK2A2|CTNNB1|HSP90AA1|MKI67|PLK1|PRKDC|RAD21|TUBA1A|DYNLL1|RAB11A|PRC1|MACROH2A1|SDCCAG8|TMOD3|ANLN|RCC2|MED25	-2.2	MyList
GO Biological Processes	19	GO:0033129	positive regulation of histone phosphorylation		-3.7	25	8.4	28162	8	423	3	0.71	0.41	891|5595|8986	CCNB1|MAPK3|RPS6KA4	-2.2	MyList
GO Biological Processes	19	GO:0060316	positive regulation of ryanodine-sensitive calcium-release channel activity		-3.7	25	8.4	28162	8	423	3	0.71	0.41	801|805|808	CALM1|CALM2|CALM3	-2.2	MyList
GO Biological Processes	19	GO:0003223	ventricular compact myocardium morphogenesis		-3.7	25	8.4	28162	8	423	3	0.71	0.41	1832|4036|7049	DSP|LRP2|TGFBR3	-2.2	MyList
GO Biological Processes	19	GO:0032273	positive regulation of protein polymerization		-3.7	4.5	5	28162	132	423	9	2.1	0.7	2934|3320|4233|5058|10095|10096|10344|10788|51429	GSN|HSP90AA1|MET|PAK1|ARPC1B|ACTR3|CCL26|IQGAP2|SNX9	-2.2	MyList
GO Biological Processes	19	GO:0031647	regulation of protein stability		-3.7	3.1	4.6	28162	297	423	14	3.3	0.87	481|1500|1512|2934|3320|3920|5347|5591|9101|9334|10728|22848|51327|64844	ATP1B1|CTNND1|CTSH|GSN|HSP90AA1|LAMP2|PLK1|PRKDC|USP8|B4GALT5|PTGES3|AAK1|AHSP|MARCHF7	-2.2	MyList
GO Biological Processes	19	GO:0090287	regulation of cellular response to growth factor stimulus		-3.7	3.1	4.6	28162	297	423	14	3.3	0.87	493|967|1601|1785|2887|4036|5046|5579|6498|7049|27020|54778|58533|80199	ATP2B4|CD63|DAB2|DNM2|GRB10|LRP2|PCSK6|PRKCB|SKIL|TGFBR3|NPTN|RNF111|SNX6|FUZ	-2.2	MyList
GO Biological Processes	19	GO:0046474	glycerophospholipid biosynthetic process		-3.7	3.5	4.7	28162	227	423	12	2.8	0.81	1459|2170|5130|5338|8871|10555|10809|51552|56994|59339|63874|254531	CSNK2A2|FABP3|PCYT1A|PLD2|SYNJ2|AGPAT2|STARD10|RAB14|CHPT1|PLEKHA2|ABHD4|LPCAT4	-2.2	MyList
GO Biological Processes	19	GO:1903311	regulation of mRNA metabolic process		-3.7	3	4.5	28162	334	423	15	3.5	0.9	891|1432|3184|5725|5978|7514|7536|7538|8125|8761|9588|10521|10768|26986|54915	CCNB1|MAPK14|HNRNPD|PTBP1|REST|XPO1|SF1|ZFP36|ANP32A|PABPC4|PRDX6|DDX17|AHCYL1|PABPC1|YTHDF1	-2.2	MyList
GO Biological Processes	19	GO:2000147	positive regulation of cell motility		-3.7	2.4	4.3	28162	574	423	21	5	1.1	71|81|1432|1512|1601|3162|3912|4233|5058|5595|7082|8766|8826|10000|10344|23224|25777|57402|57698|80031|729230	ACTG1|ACTN4|MAPK14|CTSH|DAB2|HMOX1|LAMB1|MET|PAK1|MAPK3|TJP1|RAB11A|IQGAP1|AKT3|CCL26|SYNE2|SUN2|S100A14|SHTN1|SEMA6D|CCR2	-2.2	MyList
GO Biological Processes	19	GO:0051348	negative regulation of transferase activity		-3.7	3.1	4.6	28162	298	423	14	3.3	0.87	1847|1849|2931|3301|3843|5347|5478|5570|6609|7538|9555|27250|58533|64853	DUSP5|DUSP7|GSK3A|DNAJA1|IPO5|PLK1|PPIA|PKIB|SMPD1|ZFP36|MACROH2A1|PDCD4|SNX6|AIDA	-2.2	MyList
GO Biological Processes	19	GO:0006066	alcohol metabolic process		-3.7	2.9	4.5	28162	373	423	16	3.8	0.93	801|1727|2222|3418|3638|3837|4864|5978|6609|8871|10577|11163|51474|53630|57104|81537	CALM1|CYB5R3|FDFT1|IDH2|INSIG1|KPNB1|NPC1|REST|SMPD1|SYNJ2|NPC2|NUDT4|LIMA1|BCO1|PNPLA2|SGPP1	-2.2	MyList
GO Biological Processes	19	GO:0042306	regulation of protein import into nucleus		-3.7	7.1	5.7	28162	56	423	6	1.4	0.57	948|1432|3728|3843|10155|51366	CD36|MAPK14|JUP|IPO5|TRIM28|UBR5	-2.2	MyList
GO Biological Processes	19	GO:0007423	sensory organ development		-3.7	2.5	4.3	28162	534	423	20	4.7	1	468|493|1497|3638|5205|5595|5954|6498|6597|6670|6909|7976|9368|10002|10194|10848|23094|25932|54845|284217	ATF4|ATP2B4|CTNS|INSIG1|ATP8B1|MAPK3|RCN1|SKIL|SMARCA4|SP3|TBX2|FZD3|SLC9A3R1|NR2E3|TSHZ1|PPP1R13L|SIPA1L3|CLIC4|ESRP1|LAMA1	-2.2	MyList
GO Biological Processes	19	GO:0030705	cytoskeleton-dependent intracellular transport		-3.7	3.7	4.7	28162	196	423	11	2.6	0.77	81|998|3799|4430|7846|8655|8943|23224|25777|57662|84790	ACTN4|CDC42|KIF5B|MYO1B|TUBA1A|DYNLL1|AP3D1|SYNE2|SUN2|CAMSAP3|TUBA1C	-2.2	MyList
GO Biological Processes	19	GO:0043401	steroid hormone mediated signaling pathway		-3.7	4.5	5	28162	134	423	9	2.1	0.7	1601|3301|5058|6597|7533|10002|10521|51366|161582	DAB2|DNAJA1|PAK1|SMARCA4|YWHAH|NR2E3|DDX17|UBR5|DNAAF4	-2.2	MyList
GO Biological Processes	19	GO:0045056	transcytosis		-3.7	13	6.8	28162	20	423	4	0.95	0.47	1213|4036|4043|8766	CLTC|LRP2|LRPAP1|RAB11A	-2.2	MyList
GO Biological Processes	19	GO:0098657	import into cell		-3.7	3.5	4.7	28162	230	423	12	2.8	0.81	479|481|493|948|1785|2170|4036|6507|6520|23516|55244|65268	ATP12A|ATP1B1|ATP2B4|CD36|DNM2|FABP3|LRP2|SLC1A3|SLC3A2|SLC39A14|SLC47A1|WNK2	-2.2	MyList
GO Biological Processes	19	GO:0055074	calcium ion homeostasis		-3.7	2.6	4.3	28162	455	423	18	4.3	0.98	468|481|493|796|801|805|808|948|1604|3074|3710|5579|6717|7178|8614|27020|57402|729230	ATF4|ATP1B1|ATP2B4|CALCA|CALM1|CALM2|CALM3|CD36|CD55|HEXB|ITPR3|PRKCB|SRI|TPT1|STC2|NPTN|S100A14|CCR2	-2.2	MyList
GO Biological Processes	19	GO:0043393	regulation of protein binding		-3.7	3.7	4.7	28162	197	423	11	2.6	0.77	567|998|1601|4043|5347|5595|5792|5899|7049|10266|23028	B2M|CDC42|DAB2|LRPAP1|PLK1|MAPK3|PTPRF|RALB|TGFBR3|RAMP2|KDM1A	-2.2	MyList
GO Biological Processes	19	GO:0055008	cardiac muscle tissue morphogenesis		-3.7	7	5.6	28162	57	423	6	1.4	0.57	1832|4036|4634|5318|7049|9421	DSP|LRP2|MYL3|PKP2|TGFBR3|HAND1	-2.2	MyList
GO Biological Processes	19	GO:0007265	Ras protein signal transduction		-3.7	2.9	4.5	28162	339	423	15	3.5	0.9	345|396|998|1432|1785|3837|4233|5899|9101|9411|9869|10155|10235|23550|57698	APOC3|ARHGDIA|CDC42|MAPK14|DNM2|KPNB1|MET|RALB|USP8|ARHGAP29|SETDB1|TRIM28|RASGRP2|PSD4|SHTN1	-2.2	MyList
GO Biological Processes	19	GO:0045017	glycerolipid biosynthetic process		-3.7	3.3	4.6	28162	266	423	13	3.1	0.84	1459|2170|5130|5338|8871|10555|10809|51552|56994|57104|59339|63874|254531	CSNK2A2|FABP3|PCYT1A|PLD2|SYNJ2|AGPAT2|STARD10|RAB14|CHPT1|PNPLA2|PLEKHA2|ABHD4|LPCAT4	-2.2	MyList
GO Biological Processes	19	GO:0034968	histone lysine methylation		-3.7	5	5.1	28162	107	423	8	1.9	0.66	1499|9555|9869|11137|23028|54790|55011|58508	CTNNB1|MACROH2A1|SETDB1|PWP1|KDM1A|TET2|PIH1D1|KMT2C	-2.2	MyList
GO Biological Processes	19	GO:0006790	sulfur compound metabolic process		-3.7	2.8	4.4	28162	378	423	16	3.8	0.93	1192|1497|2729|2730|2799|3074|5538|9022|9334|9524|10678|10768|23305|27232|51144|55748	CLIC1|CTNS|GCLC|GCLM|GNS|HEXB|PPT1|CLIC3|B4GALT5|TECR|B3GNT2|AHCYL1|ACSL6|GNMT|HSD17B12|CNDP2	-2.2	MyList
GO Biological Processes	19	GO:0016042	lipid catabolic process		-3.6	2.9	4.4	28162	341	423	15	3.5	0.9	345|1208|2170|3074|5050|5338|5538|6609|7533|9588|26090|53630|56261|57104|63874	APOC3|CLPS|FABP3|HEXB|PAFAH1B3|PLD2|PPT1|SMPD1|YWHAH|PRDX6|ABHD12|BCO1|GPCPD1|PNPLA2|ABHD4	-2.1	MyList
GO Biological Processes	19	GO:0007568	aging		-3.6	3.1	4.5	28162	304	423	14	3.3	0.87	567|796|1432|1938|2730|2931|2934|4000|5591|5595|6185|6909|10000|27250	B2M|CALCA|MAPK14|EEF2|GCLM|GSK3A|GSN|LMNA|PRKDC|MAPK3|RPN2|TBX2|AKT3|PDCD4	-2.1	MyList
GO Biological Processes	19	GO:0000070	mitotic sister chromatid segregation		-3.6	4	4.8	28162	167	423	10	2.4	0.74	891|1062|1063|3837|5347|5885|8766|9055|9555|10051	CCNB1|CENPE|CENPF|KPNB1|PLK1|RAD21|RAB11A|PRC1|MACROH2A1|SMC4	-2.1	MyList
GO Biological Processes	19	GO:0060071	Wnt signaling pathway, planar cell polarity pathway		-3.6	4.9	5.1	28162	108	423	8	1.9	0.66	160|161|998|1173|1213|1601|7976|22881	AP2A1|AP2A2|CDC42|AP2M1|CLTC|DAB2|FZD3|ANKRD6	-2.1	MyList
GO Biological Processes	19	GO:0030865	cortical cytoskeleton organization		-3.6	6.9	5.5	28162	58	423	6	1.4	0.57	3936|3993|7094|7430|9886|54443	LCP1|LLGL2|TLN1|EZR|RHOBTB1|ANLN	-2.1	MyList
GO Biological Processes	19	GO:0031663	lipopolysaccharide-mediated signaling pathway		-3.6	6.9	5.5	28162	58	423	6	1.4	0.57	948|1432|1604|4792|5595|59307	CD36|MAPK14|CD55|NFKBIA|MAPK3|SIGIRR	-2.1	MyList
GO Biological Processes	19	GO:0008654	phospholipid biosynthetic process		-3.6	3.2	4.5	28162	269	423	13	3.1	0.84	1459|2170|3074|5130|5338|8871|10555|10809|51552|56994|59339|63874|254531	CSNK2A2|FABP3|HEXB|PCYT1A|PLD2|SYNJ2|AGPAT2|STARD10|RAB14|CHPT1|PLEKHA2|ABHD4|LPCAT4	-2.1	MyList
GO Biological Processes	19	GO:0006665	sphingolipid metabolic process		-3.6	4	4.8	28162	168	423	10	2.4	0.74	3074|5538|5660|6609|7357|9334|9524|10955|29956|81537	HEXB|PPT1|PSAP|SMPD1|UGCG|B4GALT5|TECR|SERINC3|CERS2|SGPP1	-2.1	MyList
GO Biological Processes	19	GO:0006869	lipid transport		-3.6	2.6	4.3	28162	461	423	18	4.3	0.98	345|948|2170|4792|4864|5205|5660|6507|6578|7357|10577|10809|51474|57655|80830|81537|114885|388121	APOC3|CD36|FABP3|NFKBIA|NPC1|ATP8B1|PSAP|SLC1A3|SLCO2A1|UGCG|NPC2|STARD10|LIMA1|GRAMD1A|APOL6|SGPP1|OSBPL11|TNFAIP8L3	-2.1	MyList
GO Biological Processes	19	GO:0051272	positive regulation of cellular component movement		-3.6	2.4	4.2	28162	586	423	21	5	1.1	71|81|1432|1512|1601|3162|3912|4233|5058|5595|7082|8766|8826|10000|10344|23224|25777|57402|57698|80031|729230	ACTG1|ACTN4|MAPK14|CTSH|DAB2|HMOX1|LAMB1|MET|PAK1|MAPK3|TJP1|RAB11A|IQGAP1|AKT3|CCL26|SYNE2|SUN2|S100A14|SHTN1|SEMA6D|CCR2	-2.1	MyList
GO Biological Processes	19	GO:0099515	actin filament-based transport		-3.6	13	6.6	28162	21	423	4	0.95	0.47	81|4430|23224|25777	ACTN4|MYO1B|SYNE2|SUN2	-2.1	MyList
GO Biological Processes	19	GO:0032516	positive regulation of phosphoprotein phosphatase activity		-3.6	13	6.6	28162	21	423	4	0.95	0.47	801|805|808|4659	CALM1|CALM2|CALM3|PPP1R12A	-2.1	MyList
GO Biological Processes	19	GO:0042307	positive regulation of protein import into nucleus		-3.6	8.8	5.9	28162	38	423	5	1.2	0.53	1432|3728|3843|10155|51366	MAPK14|JUP|IPO5|TRIM28|UBR5	-2.1	MyList
GO Biological Processes	19	GO:0097242	amyloid-beta clearance		-3.6	8.8	5.9	28162	38	423	5	1.2	0.53	948|1213|4036|4043|8766	CD36|CLTC|LRP2|LRPAP1|RAB11A	-2.1	MyList
GO Biological Processes	19	GO:0030866	cortical actin cytoskeleton organization		-3.6	8.8	5.9	28162	38	423	5	1.2	0.53	3936|3993|7094|7430|54443	LCP1|LLGL2|TLN1|EZR|ANLN	-2.1	MyList
GO Biological Processes	19	GO:0040017	positive regulation of locomotion		-3.6	2.4	4.2	28162	587	423	21	5	1.1	71|81|1432|1512|1601|3162|3912|4233|5058|5595|7082|8766|8826|10000|10344|23224|25777|57402|57698|80031|729230	ACTG1|ACTN4|MAPK14|CTSH|DAB2|HMOX1|LAMB1|MET|PAK1|MAPK3|TJP1|RAB11A|IQGAP1|AKT3|CCL26|SYNE2|SUN2|S100A14|SHTN1|SEMA6D|CCR2	-2.1	MyList
GO Biological Processes	19	GO:1904589	regulation of protein import		-3.6	6.8	5.5	28162	59	423	6	1.4	0.57	948|1432|3728|3843|10155|51366	CD36|MAPK14|JUP|IPO5|TRIM28|UBR5	-2.1	MyList
GO Biological Processes	19	GO:0030042	actin filament depolymerization		-3.6	6.8	5.5	28162	59	423	6	1.4	0.57	822|830|2934|11034|29766|51474	CAPG|CAPZA2|GSN|DSTN|TMOD3|LIMA1	-2.1	MyList
GO Biological Processes	19	GO:0022617	extracellular matrix disassembly		-3.6	5.6	5.2	28162	83	423	7	1.7	0.62	682|822|826|1514|2934|3915|3936	BSG|CAPG|CAPNS1|CTSL|GSN|LAMC1|LCP1	-2.1	MyList
GO Biological Processes	19	GO:0055006	cardiac cell development		-3.6	5.6	5.2	28162	83	423	7	1.7	0.62	891|2931|5058|7049|8470|10611|27250	CCNB1|GSK3A|PAK1|TGFBR3|SORBS2|PDLIM5|PDCD4	-2.1	MyList
GO Biological Processes	19	GO:0071322	cellular response to carbohydrate stimulus		-3.6	4.3	4.8	28162	139	423	9	2.1	0.7	2730|3799|5579|6597|6717|8655|23516|26056|55011	GCLM|KIF5B|PRKCB|SMARCA4|SRI|DYNLL1|SLC39A14|RAB11FIP5|PIH1D1	-2.1	MyList
GO Biological Processes	19	GO:0071281	cellular response to iron ion		-3.6	22	7.9	28162	9	423	3	0.71	0.41	567|891|3162	B2M|CCNB1|HMOX1	-2.1	MyList
GO Biological Processes	19	GO:0048639	positive regulation of developmental growth		-3.6	3.9	4.7	28162	170	423	10	2.4	0.74	891|1432|2803|5058|5591|6909|7049|7430|8766|57698	CCNB1|MAPK14|GOLGA4|PAK1|PRKDC|TBX2|TGFBR3|EZR|RAB11A|SHTN1	-2.1	MyList
GO Biological Processes	19	GO:1903320	regulation of protein modification by small protein conjugation or removal		-3.6	3.4	4.5	28162	237	423	12	2.8	0.81	1499|2931|3301|3320|5347|5478|7329|10625|23028|51366|54778|64844	CTNNB1|GSK3A|DNAJA1|HSP90AA1|PLK1|PPIA|UBE2I|IVNS1ABP|KDM1A|UBR5|RNF111|MARCHF7	-2.1	MyList
GO Biological Processes	19	GO:0007051	spindle organization		-3.6	3.6	4.6	28162	203	423	11	2.6	0.77	891|1062|1213|3837|4605|4627|5347|7430|8766|9055|25777	CCNB1|CENPE|CLTC|KPNB1|MYBL2|MYH9|PLK1|EZR|RAB11A|PRC1|SUN2	-2.1	MyList
GO Biological Processes	19	GO:0045785	positive regulation of cell adhesion		-3.6	2.7	4.3	28162	425	423	17	4	0.95	948|998|1604|1785|2013|3728|4301|5058|7082|7402|8728|8826|8943|51144|51571|59339|729230	CD36|CDC42|CD55|DNM2|EMP2|JUP|AFDN|PAK1|TJP1|UTRN|ADAM19|IQGAP1|AP3D1|HSD17B12|CYRIB|PLEKHA2|CCR2	-2.1	MyList
GO Biological Processes	19	GO:0050000	chromosome localization		-3.6	5.5	5.2	28162	84	423	7	1.7	0.62	891|1062|1063|3837|4000|8766|10096	CCNB1|CENPE|CENPF|KPNB1|LMNA|RAB11A|ACTR3	-2.1	MyList
GO Biological Processes	19	GO:0048857	neural nucleus development		-3.6	6.7	5.4	28162	60	423	6	1.4	0.57	801|805|808|998|7533|8655	CALM1|CALM2|CALM3|CDC42|YWHAH|DYNLL1	-2.1	MyList
GO Biological Processes	19	GO:0016572	histone phosphorylation		-3.5	8.5	5.8	28162	39	423	5	1.2	0.53	891|5579|5595|8986|9555	CCNB1|PRKCB|MAPK3|RPS6KA4|MACROH2A1	-2.1	MyList
GO Biological Processes	19	GO:0006656	phosphatidylcholine biosynthetic process		-3.5	8.5	5.8	28162	39	423	5	1.2	0.53	1459|2170|5130|10809|56994	CSNK2A2|FABP3|PCYT1A|STARD10|CHPT1	-2.1	MyList
GO Biological Processes	19	GO:0098662	inorganic cation transmembrane transport		-3.5	2.2	4	28162	769	423	25	5.9	1.1	81|479|481|493|801|805|808|967|1785|2745|3710|3799|5774|6507|6520|6717|7402|7533|9368|9550|23516|51719|54822|65268|79026	ACTN4|ATP12A|ATP1B1|ATP2B4|CALM1|CALM2|CALM3|CD63|DNM2|GLRX|ITPR3|KIF5B|PTPN3|SLC1A3|SLC3A2|SRI|UTRN|YWHAH|SLC9A3R1|ATP6V1G1|SLC39A14|CAB39|TRPM7|WNK2|AHNAK	-2.1	MyList
GO Biological Processes	19	GO:0031333	negative regulation of protein-containing complex assembly		-3.5	4.2	4.8	28162	141	423	9	2.1	0.7	822|830|998|2934|9168|29766|51571|64853|112476	CAPG|CAPZA2|CDC42|GSN|TMSB10|TMOD3|CYRIB|AIDA|PRRT2	-2.1	MyList
GO Biological Processes	19	GO:0090175	regulation of establishment of planar polarity		-3.5	4.8	4.9	28162	112	423	8	1.9	0.66	160|161|998|1173|1213|1601|7976|22881	AP2A1|AP2A2|CDC42|AP2M1|CLTC|DAB2|FZD3|ANKRD6	-2.1	MyList
GO Biological Processes	19	GO:0048041	focal adhesion assembly		-3.5	5.5	5.1	28162	85	423	7	1.7	0.62	71|87|5796|8826|9748|55920|57662	ACTG1|ACTN1|PTPRK|IQGAP1|SLK|RCC2|CAMSAP3	-2.1	MyList
GO Biological Processes	19	GO:1901879	regulation of protein depolymerization		-3.5	5.5	5.1	28162	85	423	7	1.7	0.62	822|830|2934|11034|29766|51474|57662	CAPG|CAPZA2|GSN|DSTN|TMOD3|LIMA1|CAMSAP3	-2.1	MyList
GO Biological Processes	19	GO:1903077	negative regulation of protein localization to plasma membrane		-3.5	12	6.4	28162	22	423	4	0.95	0.47	1173|1213|1601|9528	AP2M1|CLTC|DAB2|TMEM59	-2.1	MyList
GO Biological Processes	19	GO:0035994	response to muscle stretch		-3.5	12	6.4	28162	22	423	4	0.95	0.47	1432|1499|2934|4792	MAPK14|CTNNB1|GSN|NFKBIA	-2.1	MyList
GO Biological Processes	19	GO:0030033	microvillus assembly		-3.5	12	6.4	28162	22	423	4	0.95	0.47	688|5205|7430|9368	KLF5|ATP8B1|EZR|SLC9A3R1	-2.1	MyList
GO Biological Processes	19	GO:0043405	regulation of MAP kinase activity		-3.5	3	4.4	28162	312	423	14	3.3	0.87	1432|1847|1849|3301|5058|5478|5595|6609|7164|8826|23118|27250|64853|84451	MAPK14|DUSP5|DUSP7|DNAJA1|PAK1|PPIA|MAPK3|SMPD1|TPD52L1|IQGAP1|TAB2|PDCD4|AIDA|MAP3K21	-2.1	MyList
GO Biological Processes	19	GO:0046686	response to cadmium ion		-3.5	6.5	5.4	28162	61	423	6	1.4	0.57	567|2934|3162|4864|5595|7323	B2M|GSN|HMOX1|NPC1|MAPK3|UBE2D3	-2.1	MyList
GO Biological Processes	19	GO:0044344	cellular response to fibroblast growth factor stimulus		-3.5	4.2	4.7	28162	142	423	9	2.1	0.7	2730|5595|5725|7073|7538|27020|51552|54845|80199	GCLM|MAPK3|PTBP1|TIAL1|ZFP36|NPTN|RAB14|ESRP1|FUZ	-2	MyList
GO Biological Processes	19	GO:0072655	establishment of protein localization to mitochondrion		-3.5	4.2	4.7	28162	142	423	9	2.1	0.7	801|808|1459|2931|3301|3320|7323|7533|93974	CALM1|CALM3|CSNK2A2|GSK3A|DNAJA1|HSP90AA1|UBE2D3|YWHAH|ATP5IF1	-2	MyList
GO Biological Processes	19	GO:0030518	intracellular steroid hormone receptor signaling pathway		-3.5	4.7	4.9	28162	113	423	8	1.9	0.66	1601|3301|5058|6597|7533|10521|51366|161582	DAB2|DNAJA1|PAK1|SMARCA4|YWHAH|DDX17|UBR5|DNAAF4	-2	MyList
GO Biological Processes	19	GO:0007411	axon guidance		-3.5	3.1	4.4	28162	277	423	13	3.1	0.84	682|2887|3799|5595|7430|7976|10678|23022|27020|54915|80031|85358|284217	BSG|GRB10|KIF5B|MAPK3|EZR|FZD3|B3GNT2|PALLD|NPTN|YTHDF1|SEMA6D|SHANK3|LAMA1	-2	MyList
GO Biological Processes	19	GO:1901615	organic hydroxy compound metabolic process		-3.5	2.4	4.1	28162	555	423	20	4.7	1	801|1497|1727|2222|3418|3638|3837|4036|4864|5205|5978|6609|8871|10577|11161|11163|51474|53630|57104|81537	CALM1|CTNS|CYB5R3|FDFT1|IDH2|INSIG1|KPNB1|LRP2|NPC1|ATP8B1|REST|SMPD1|SYNJ2|NPC2|ERG28|NUDT4|LIMA1|BCO1|PNPLA2|SGPP1	-2	MyList
GO Biological Processes	19	GO:1904591	positive regulation of protein import		-3.5	8.3	5.7	28162	40	423	5	1.2	0.53	1432|3728|3843|10155|51366	MAPK14|JUP|IPO5|TRIM28|UBR5	-2	MyList
GO Biological Processes	19	GO:0045022	early endosome to late endosome transport		-3.5	8.3	5.7	28162	40	423	5	1.2	0.53	1601|2013|5595|7430|8724	DAB2|EMP2|MAPK3|EZR|SNX3	-2	MyList
GO Biological Processes	19	GO:0010324	membrane invagination		-3.5	4.2	4.7	28162	143	423	9	2.1	0.7	948|998|2934|4240|4627|8724|9886|51411|51429	CD36|CDC42|GSN|MFGE8|MYH9|SNX3|RHOBTB1|BIN2|SNX9	-2	MyList
GO Biological Processes	19	GO:0097485	neuron projection guidance		-3.5	3.1	4.4	28162	278	423	13	3.1	0.84	682|2887|3799|5595|7430|7976|10678|23022|27020|54915|80031|85358|284217	BSG|GRB10|KIF5B|MAPK3|EZR|FZD3|B3GNT2|PALLD|NPTN|YTHDF1|SEMA6D|SHANK3|LAMA1	-2	MyList
GO Biological Processes	19	GO:0016049	cell growth		-3.5	2.5	4.2	28162	473	423	18	4.3	0.98	694|998|1499|1785|2803|2931|3320|5058|5538|6597|8470|8766|8826|10235|10611|56994|57698|80031	BTG1|CDC42|CTNNB1|DNM2|GOLGA4|GSK3A|HSP90AA1|PAK1|PPT1|SMARCA4|SORBS2|RAB11A|IQGAP1|RASGRP2|PDLIM5|CHPT1|SHTN1|SEMA6D	-2	MyList
GO Biological Processes	19	GO:0003231	cardiac ventricle development		-3.5	4.7	4.9	28162	114	423	8	1.9	0.66	1832|2931|4036|4634|5318|7049|9421|10848	DSP|GSK3A|LRP2|MYL3|PKP2|TGFBR3|HAND1|PPP1R13L	-2	MyList
GO Biological Processes	19	GO:0045604	regulation of epidermal cell differentiation		-3.5	6.4	5.3	28162	62	423	6	1.4	0.57	1514|7538|9555|29841|54845|81537	CTSL|ZFP36|MACROH2A1|GRHL1|ESRP1|SGPP1	-2	MyList
GO Biological Processes	19	GO:0006469	negative regulation of protein kinase activity		-3.5	3.3	4.4	28162	244	423	12	2.8	0.81	1847|1849|3301|3843|5347|5478|5570|6609|9555|27250|58533|64853	DUSP5|DUSP7|DNAJA1|IPO5|PLK1|PPIA|PKIB|SMPD1|MACROH2A1|PDCD4|SNX6|AIDA	-2	MyList
GO Biological Processes	19	GO:0045943	positive regulation of transcription by RNA polymerase I		-3.5	12	6.3	28162	23	423	4	0.95	0.47	468|6597|11137|55011	ATF4|SMARCA4|PWP1|PIH1D1	-2	MyList
GO Biological Processes	19	GO:0006907	pinocytosis		-3.5	12	6.3	28162	23	423	4	0.95	0.47	998|1785|5538|27131	CDC42|DNM2|PPT1|SNX5	-2	MyList
GO Biological Processes	19	GO:0090150	establishment of protein localization to membrane		-3.4	2.8	4.2	28162	356	423	15	3.5	0.9	481|801|808|2803|3320|4301|4864|5058|6122|6175|7095|7533|8766|23062|163882	ATP1B1|CALM1|CALM3|GOLGA4|HSP90AA1|AFDN|NPC1|PAK1|RPL3|RPLP0|SEC62|YWHAH|RAB11A|GGA2|CNST	-2	MyList
GO Biological Processes	19	GO:1901653	cellular response to peptide		-3.4	2.7	4.2	28162	396	423	16	3.8	0.93	353|688|760|948|2887|2931|3638|5058|5579|5591|6599|9550|10768|23516|27131|58533	APRT|KLF5|CA2|CD36|GRB10|GSK3A|INSIG1|PAK1|PRKCB|PRKDC|SMARCC1|ATP6V1G1|AHCYL1|SLC39A14|SNX5|SNX6	-2	MyList
GO Biological Processes	19	GO:0030953	astral microtubule organization		-3.4	20	7.4	28162	10	423	3	0.71	0.41	3837|7430|8766	KPNB1|EZR|RAB11A	-2	MyList
GO Biological Processes	19	GO:1901838	positive regulation of transcription of nucleolar large rRNA by RNA polymerase I		-3.4	20	7.4	28162	10	423	3	0.71	0.41	6597|11137|55011	SMARCA4|PWP1|PIH1D1	-2	MyList
GO Biological Processes	19	GO:1902850	microtubule cytoskeleton organization involved in mitosis		-3.4	4.1	4.6	28162	146	423	9	2.1	0.7	891|1062|1213|3837|4605|5347|8766|9055|25777	CCNB1|CENPE|CLTC|KPNB1|MYBL2|PLK1|RAB11A|PRC1|SUN2	-2	MyList
GO Biological Processes	19	GO:0070585	protein localization to mitochondrion		-3.4	4.1	4.6	28162	146	423	9	2.1	0.7	801|808|1459|2931|3301|3320|7323|7533|93974	CALM1|CALM3|CSNK2A2|GSK3A|DNAJA1|HSP90AA1|UBE2D3|YWHAH|ATP5IF1	-2	MyList
GO Biological Processes	19	GO:0030837	negative regulation of actin filament polymerization		-3.4	6.2	5.2	28162	64	423	6	1.4	0.57	822|830|2934|9168|29766|51571	CAPG|CAPZA2|GSN|TMSB10|TMOD3|CYRIB	-2	MyList
GO Biological Processes	19	GO:0006749	glutathione metabolic process		-3.4	6.2	5.2	28162	64	423	6	1.4	0.57	1192|1497|2729|2730|9022|55748	CLIC1|CTNS|GCLC|GCLM|CLIC3|CNDP2	-2	MyList
GO Biological Processes	19	GO:0045616	regulation of keratinocyte differentiation		-3.4	7.9	5.5	28162	42	423	5	1.2	0.53	1514|7538|9555|29841|81537	CTSL|ZFP36|MACROH2A1|GRHL1|SGPP1	-2	MyList
GO Biological Processes	19	GO:0071774	response to fibroblast growth factor		-3.4	4	4.6	28162	148	423	9	2.1	0.7	2730|5595|5725|7073|7538|27020|51552|54845|80199	GCLM|MAPK3|PTBP1|TIAL1|ZFP36|NPTN|RAB14|ESRP1|FUZ	-1.9	MyList
GO Biological Processes	19	GO:0032465	regulation of cytokinesis		-3.4	5.2	4.9	28162	90	423	7	1.7	0.62	801|805|808|998|5347|8766|9055	CALM1|CALM2|CALM3|CDC42|PLK1|RAB11A|PRC1	-1.9	MyList
GO Biological Processes	19	GO:0046470	phosphatidylcholine metabolic process		-3.4	5.2	4.9	28162	90	423	7	1.7	0.62	1459|2170|5130|10809|56994|63874|254531	CSNK2A2|FABP3|PCYT1A|STARD10|CHPT1|ABHD4|LPCAT4	-1.9	MyList
GO Biological Processes	19	GO:1904376	negative regulation of protein localization to cell periphery		-3.4	11	6.1	28162	24	423	4	0.95	0.47	1173|1213|1601|9528	AP2M1|CLTC|DAB2|TMEM59	-1.9	MyList
GO Biological Processes	19	GO:0051647	nucleus localization		-3.4	11	6.1	28162	24	423	4	0.95	0.47	998|9368|23224|25777	CDC42|SLC9A3R1|SYNE2|SUN2	-1.9	MyList
GO Biological Processes	19	GO:0043500	muscle adaptation		-3.4	4.5	4.7	28162	118	423	8	1.9	0.66	493|818|2931|2934|3162|4000|5058|7402	ATP2B4|CAMK2G|GSK3A|GSN|HMOX1|LMNA|PAK1|UTRN	-1.9	MyList
GO Biological Processes	19	GO:0006874	cellular calcium ion homeostasis		-3.4	2.6	4.1	28162	443	423	17	4	0.95	468|481|493|796|801|805|808|948|1604|3074|3710|5579|6717|7178|8614|27020|729230	ATF4|ATP1B1|ATP2B4|CALCA|CALM1|CALM2|CALM3|CD36|CD55|HEXB|ITPR3|PRKCB|SRI|TPT1|STC2|NPTN|CCR2	-1.9	MyList
GO Biological Processes	19	GO:0051090	regulation of DNA-binding transcription factor activity		-3.3	2.5	4.1	28162	444	423	17	4	0.95	948|1432|1499|3162|3728|4792|5478|5579|5595|6597|6717|8887|8986|9421|23028|23118|59307	CD36|MAPK14|CTNNB1|HMOX1|JUP|NFKBIA|PPIA|PRKCB|MAPK3|SMARCA4|SRI|TAX1BP1|RPS6KA4|HAND1|KDM1A|TAB2|SIGIRR	-1.9	MyList
GO Biological Processes	19	GO:0098927	vesicle-mediated transport between endosomal compartments		-3.3	7.7	5.5	28162	43	423	5	1.2	0.53	1601|2013|5595|7430|8724	DAB2|EMP2|MAPK3|EZR|SNX3	-1.9	MyList
GO Biological Processes	19	GO:0030001	metal ion transport		-3.3	2.5	4	28162	486	423	18	4.3	0.98	479|481|493|801|805|808|818|1499|3710|4036|5579|6520|6717|7178|10266|23516|54822|79026	ATP12A|ATP1B1|ATP2B4|CALM1|CALM2|CALM3|CAMK2G|CTNNB1|ITPR3|LRP2|PRKCB|SLC3A2|SRI|TPT1|RAMP2|SLC39A14|TRPM7|AHNAK	-1.9	MyList
GO Biological Processes	19	GO:1903050	regulation of proteolysis involved in cellular protein catabolic process		-3.3	3.4	4.4	28162	216	423	11	2.6	0.77	1452|1459|1601|2931|5347|6599|7514|51322|64844|93974|161582	CSNK1A1|CSNK2A2|DAB2|GSK3A|PLK1|SMARCC1|XPO1|WAC|MARCHF7|ATP5IF1|DNAAF4	-1.9	MyList
GO Biological Processes	19	GO:0060485	mesenchyme development		-3.3	3	4.2	28162	288	423	13	3.1	0.84	1499|1601|3182|5595|6909|7049|9421|10155|10521|27250|79755|80031|80199	CTNNB1|DAB2|HNRNPAB|MAPK3|TBX2|TGFBR3|HAND1|TRIM28|DDX17|PDCD4|ZNF750|SEMA6D|FUZ	-1.9	MyList
GO Biological Processes	19	GO:1903792	negative regulation of anion transport		-3.3	3.4	4.3	28162	217	423	11	2.6	0.77	345|948|2887|2931|3418|3638|5579|5978|8724|26056|51465	APOC3|CD36|GRB10|GSK3A|IDH2|INSIG1|PRKCB|REST|SNX3|RAB11FIP5|UBE2J1	-1.9	MyList
GO Biological Processes	19	GO:1901216	positive regulation of neuron death		-3.3	5.1	4.8	28162	92	423	7	1.7	0.62	468|997|998|1499|2931|4605|5978	ATF4|CDC34|CDC42|CTNNB1|GSK3A|MYBL2|REST	-1.9	MyList
GO Biological Processes	19	GO:0045185	maintenance of protein location		-3.3	5.1	4.8	28162	92	423	7	1.7	0.62	2934|3638|4792|6717|9168|25777|54832	GSN|INSIG1|NFKBIA|SRI|TMSB10|SUN2|VPS13C	-1.9	MyList
GO Biological Processes	19	GO:0003205	cardiac chamber development		-3.3	4	4.5	28162	151	423	9	2.1	0.7	1832|2931|4036|4634|5318|6909|7049|9421|10848	DSP|GSK3A|LRP2|MYL3|PKP2|TBX2|TGFBR3|HAND1|PPP1R13L	-1.9	MyList
GO Biological Processes	19	GO:0032878	regulation of establishment or maintenance of cell polarity		-3.3	11	6	28162	25	423	4	0.95	0.47	2934|3993|51571|57698	GSN|LLGL2|CYRIB|SHTN1	-1.9	MyList
GO Biological Processes	19	GO:0031579	membrane raft organization		-3.3	11	6	28162	25	423	4	0.95	0.47	2013|2934|4864|5538	EMP2|GSN|NPC1|PPT1	-1.9	MyList
GO Biological Processes	19	GO:2000049	positive regulation of cell-cell adhesion mediated by cadherin		-3.3	18	7	28162	11	423	3	0.71	0.41	4301|7082|8728	AFDN|TJP1|ADAM19	-1.9	MyList
GO Biological Processes	19	GO:0034394	protein localization to cell surface		-3.3	6	5	28162	67	423	6	1.4	0.57	1499|2013|5796|8766|23062|26056	CTNNB1|EMP2|PTPRK|RAB11A|GGA2|RAB11FIP5	-1.9	MyList
GO Biological Processes	19	GO:1902749	regulation of cell cycle G2/M phase transition		-3.3	3.3	4.3	28162	219	423	11	2.6	0.77	891|1063|3320|5347|5885|7846|8655|8766|9555|10806|55920	CCNB1|CENPF|HSP90AA1|PLK1|RAD21|TUBA1A|DYNLL1|RAB11A|MACROH2A1|SDCCAG8|RCC2	-1.9	MyList
GO Biological Processes	19	GO:0016311	dephosphorylation		-3.3	2.4	4	28162	492	423	18	4.3	0.98	801|805|808|818|1847|1849|4659|5478|5725|5774|5792|5796|6609|8871|57662|63898|81537|163882	CALM1|CALM2|CALM3|CAMK2G|DUSP5|DUSP7|PPP1R12A|PPIA|PTBP1|PTPN3|PTPRF|PTPRK|SMPD1|SYNJ2|CAMSAP3|SH2D4A|SGPP1|CNST	-1.9	MyList
GO Biological Processes	19	GO:0015918	sterol transport		-3.3	4.4	4.6	28162	122	423	8	1.9	0.66	345|948|4792|4864|10577|51474|57655|114885	APOC3|CD36|NFKBIA|NPC1|NPC2|LIMA1|GRAMD1A|OSBPL11	-1.9	MyList
GO Biological Processes	19	GO:1902882	regulation of response to oxidative stress		-3.3	5	4.7	28162	94	423	7	1.7	0.62	468|948|4233|5478|5978|9555|57707	ATF4|CD36|MET|PPIA|REST|MACROH2A1|MEAK7	-1.8	MyList
GO Biological Processes	19	GO:0006360	transcription by RNA polymerase I		-3.3	5.9	5	28162	68	423	6	1.4	0.57	468|5595|6597|9555|11137|55011	ATF4|MAPK3|SMARCA4|MACROH2A1|PWP1|PIH1D1	-1.8	MyList
GO Biological Processes	19	GO:0060415	muscle tissue morphogenesis		-3.3	5.9	5	28162	68	423	6	1.4	0.57	1832|4036|4634|5318|7049|9421	DSP|LRP2|MYL3|PKP2|TGFBR3|HAND1	-1.8	MyList
GO Biological Processes	19	GO:0018022	peptidyl-lysine methylation		-3.3	4.3	4.6	28162	123	423	8	1.9	0.66	1499|9555|9869|11137|23028|54790|55011|58508	CTNNB1|MACROH2A1|SETDB1|PWP1|KDM1A|TET2|PIH1D1|KMT2C	-1.8	MyList
GO Biological Processes	19	GO:0030835	negative regulation of actin filament depolymerization		-3.3	7.4	5.3	28162	45	423	5	1.2	0.53	822|830|2934|29766|51474	CAPG|CAPZA2|GSN|TMOD3|LIMA1	-1.8	MyList
GO Biological Processes	19	GO:0060314	regulation of ryanodine-sensitive calcium-release channel activity		-3.2	10	5.8	28162	26	423	4	0.95	0.47	801|805|808|6717	CALM1|CALM2|CALM3|SRI	-1.8	MyList
GO Biological Processes	19	GO:0051304	chromosome separation		-3.2	4.9	4.7	28162	95	423	7	1.7	0.62	891|1062|1063|1459|5347|5885|7153	CCNB1|CENPE|CENPF|CSNK2A2|PLK1|RAD21|TOP2A	-1.8	MyList
GO Biological Processes	19	GO:0001837	epithelial to mesenchymal transition		-3.2	3.9	4.4	28162	155	423	9	2.1	0.7	1499|1601|3182|7049|10155|10521|27250|79755|80199	CTNNB1|DAB2|HNRNPAB|TGFBR3|TRIM28|DDX17|PDCD4|ZNF750|FUZ	-1.8	MyList
GO Biological Processes	19	GO:0032984	protein-containing complex disassembly		-3.2	2.8	4.1	28162	334	423	14	3.3	0.87	822|830|1452|1499|2934|3799|3920|6597|6599|8673|11034|29766|51474|57662	CAPG|CAPZA2|CSNK1A1|CTNNB1|GSN|KIF5B|LAMP2|SMARCA4|SMARCC1|VAMP8|DSTN|TMOD3|LIMA1|CAMSAP3	-1.8	MyList
GO Biological Processes	19	GO:0048568	embryonic organ development		-3.2	2.6	4	28162	414	423	16	3.8	0.93	468|1045|1499|2778|3638|3880|5595|6670|6909|7976|9368|9421|10155|10194|10848|80199	ATF4|CDX2|CTNNB1|GNAS|INSIG1|KRT19|MAPK3|SP3|TBX2|FZD3|SLC9A3R1|HAND1|TRIM28|TSHZ1|PPP1R13L|FUZ	-1.8	MyList
GO Biological Processes	19	GO:0045682	regulation of epidermis development		-3.2	5.8	4.9	28162	69	423	6	1.4	0.57	1514|7538|9555|29841|54845|81537	CTSL|ZFP36|MACROH2A1|GRHL1|ESRP1|SGPP1	-1.8	MyList
GO Biological Processes	19	GO:2001234	negative regulation of apoptotic signaling pathway		-3.2	3.3	4.2	28162	224	423	11	2.6	0.77	1459|2730|3148|3162|3301|5478|7178|10625|23028|55011|64844	CSNK2A2|GCLM|HMGB2|HMOX1|DNAJA1|PPIA|TPT1|IVNS1ABP|KDM1A|PIH1D1|MARCHF7	-1.8	MyList
GO Biological Processes	19	GO:0007254	JNK cascade		-3.2	3.5	4.3	28162	190	423	10	2.4	0.74	998|3301|7049|7164|9867|22881|23118|27250|64853|84451	CDC42|DNAJA1|TGFBR3|TPD52L1|PJA2|ANKRD6|TAB2|PDCD4|AIDA|MAP3K21	-1.8	MyList
GO Biological Processes	19	GO:0030856	regulation of epithelial cell differentiation		-3.2	3.8	4.4	28162	157	423	9	2.1	0.7	694|1499|1514|4659|7538|9555|29841|54845|81537	BTG1|CTNNB1|CTSL|PPP1R12A|ZFP36|MACROH2A1|GRHL1|ESRP1|SGPP1	-1.8	MyList
GO Biological Processes	19	GO:0060560	developmental growth involved in morphogenesis		-3.2	3.3	4.2	28162	225	423	11	2.6	0.77	1499|1785|2803|3320|5058|6909|8766|8826|10155|57698|80031	CTNNB1|DNM2|GOLGA4|HSP90AA1|PAK1|TBX2|RAB11A|IQGAP1|TRIM28|SHTN1|SEMA6D	-1.8	MyList
GO Biological Processes	19	GO:0090407	organophosphate biosynthetic process		-3.2	2.3	3.8	28162	587	423	20	4.7	1	353|1459|2170|2617|3074|3418|5130|5338|5538|8871|9524|10555|10809|23305|51144|51552|56994|59339|63874|254531	APRT|CSNK2A2|FABP3|GARS1|HEXB|IDH2|PCYT1A|PLD2|PPT1|SYNJ2|TECR|AGPAT2|STARD10|ACSL6|HSD17B12|RAB14|CHPT1|PLEKHA2|ABHD4|LPCAT4	-1.8	MyList
GO Biological Processes	19	GO:0055021	regulation of cardiac muscle tissue growth		-3.2	5.7	4.9	28162	70	423	6	1.4	0.57	891|1432|2931|5058|6909|7049	CCNB1|MAPK14|GSK3A|PAK1|TBX2|TGFBR3	-1.8	MyList
GO Biological Processes	19	GO:1901880	negative regulation of protein depolymerization		-3.2	5.7	4.9	28162	70	423	6	1.4	0.57	822|830|2934|29766|51474|57662	CAPG|CAPZA2|GSN|TMOD3|LIMA1|CAMSAP3	-1.8	MyList
GO Biological Processes	19	GO:0032091	negative regulation of protein binding		-3.2	4.8	4.6	28162	97	423	7	1.7	0.62	567|1601|4043|5595|5792|5899|23028	B2M|DAB2|LRPAP1|MAPK3|PTPRF|RALB|KDM1A	-1.8	MyList
GO Biological Processes	19	GO:0002027	regulation of heart rate		-3.2	4.8	4.6	28162	97	423	7	1.7	0.62	801|805|808|1832|3728|5318|6717	CALM1|CALM2|CALM3|DSP|JUP|PKP2|SRI	-1.8	MyList
GO Biological Processes	19	GO:0007077	mitotic nuclear envelope disassembly		-3.2	17	6.7	28162	12	423	3	0.71	0.41	891|5347|5579	CCNB1|PLK1|PRKCB	-1.8	MyList
GO Biological Processes	19	GO:0098911	regulation of ventricular cardiac muscle cell action potential		-3.2	17	6.7	28162	12	423	3	0.71	0.41	1832|3728|5318	DSP|JUP|PKP2	-1.8	MyList
GO Biological Processes	19	GO:0031954	positive regulation of protein autophosphorylation		-3.2	9.9	5.7	28162	27	423	4	0.95	0.47	801|805|808|8826	CALM1|CALM2|CALM3|IQGAP1	-1.8	MyList
GO Biological Processes	19	GO:1903649	regulation of cytoplasmic transport		-3.2	9.9	5.7	28162	27	423	4	0.95	0.47	1601|5595|7430|8724	DAB2|MAPK3|EZR|SNX3	-1.8	MyList
GO Biological Processes	19	GO:0010882	regulation of cardiac muscle contraction by calcium ion signaling		-3.2	9.9	5.7	28162	27	423	4	0.95	0.47	481|801|805|808	ATP1B1|CALM1|CALM2|CALM3	-1.8	MyList
GO Biological Processes	19	GO:0051962	positive regulation of nervous system development		-3.2	3	4.1	28162	263	423	12	2.8	0.81	396|1499|2803|4036|5058|6498|7976|8766|23028|27020|57698|85358	ARHGDIA|CTNNB1|GOLGA4|LRP2|PAK1|SKIL|FZD3|RAB11A|KDM1A|NPTN|SHTN1|SHANK3	-1.8	MyList
GO Biological Processes	19	GO:1904950	negative regulation of establishment of protein localization		-3.2	4.2	4.5	28162	127	423	8	1.9	0.66	948|3301|3418|3638|5978|8724|26056|51465	CD36|DNAJA1|IDH2|INSIG1|REST|SNX3|RAB11FIP5|UBE2J1	-1.8	MyList
GO Biological Processes	19	GO:0031099	regeneration		-3.2	3.5	4.2	28162	192	423	10	2.4	0.74	688|891|1459|2934|3162|3936|5774|5792|7049|29956	KLF5|CCNB1|CSNK2A2|GSN|HMOX1|LCP1|PTPN3|PTPRF|TGFBR3|CERS2	-1.8	MyList
GO Biological Processes	19	GO:0034599	cellular response to oxidative stress		-3.2	2.9	4	28162	301	423	13	3.1	0.84	468|948|1785|3162|3184|4233|5478|5595|5796|5978|9588|29957|57707	ATF4|CD36|DNM2|HMOX1|HNRNPD|MET|PPIA|MAPK3|PTPRK|REST|PRDX6|SLC25A24|MEAK7	-1.8	MyList
GO Biological Processes	19	GO:0001885	endothelial cell development		-3.2	5.6	4.8	28162	71	423	6	1.4	0.57	4233|4301|4659|7082|7430|25932	MET|AFDN|PPP1R12A|TJP1|EZR|CLIC4	-1.8	MyList
GO Biological Processes	19	GO:1905818	regulation of chromosome separation		-3.2	5.6	4.8	28162	71	423	6	1.4	0.57	891|1062|1063|1459|5347|5885	CCNB1|CENPE|CENPF|CSNK2A2|PLK1|RAD21	-1.8	MyList
GO Biological Processes	19	GO:2001259	positive regulation of cation channel activity		-3.2	5.6	4.8	28162	71	423	6	1.4	0.57	801|805|808|3799|85358|729230	CALM1|CALM2|CALM3|KIF5B|SHANK3|CCR2	-1.8	MyList
GO Biological Processes	19	GO:1902652	secondary alcohol metabolic process		-3.2	3.8	4.3	28162	159	423	9	2.1	0.7	1727|2222|3418|3638|3837|4864|6609|10577|51474	CYB5R3|FDFT1|IDH2|INSIG1|KPNB1|NPC1|SMPD1|NPC2|LIMA1	-1.8	MyList
GO Biological Processes	19	GO:0032869	cellular response to insulin stimulus		-3.1	3.2	4.1	28162	228	423	11	2.6	0.77	353|2887|2931|3638|5058|5579|5591|6599|9550|23516|27131	APRT|GRB10|GSK3A|INSIG1|PAK1|PRKCB|PRKDC|SMARCC1|ATP6V1G1|SLC39A14|SNX5	-1.8	MyList
GO Biological Processes	19	GO:0009755	hormone-mediated signaling pathway		-3.1	3.4	4.2	28162	193	423	10	2.4	0.74	1601|3301|5058|5547|6597|7533|10002|10521|51366|161582	DAB2|DNAJA1|PAK1|PRCP|SMARCA4|YWHAH|NR2E3|DDX17|UBR5|DNAAF4	-1.8	MyList
GO Biological Processes	19	GO:0071333	cellular response to glucose stimulus		-3.1	4.2	4.4	28162	128	423	8	1.9	0.66	2730|3799|6597|6717|8655|23516|26056|55011	GCLM|KIF5B|SMARCA4|SRI|DYNLL1|SLC39A14|RAB11FIP5|PIH1D1	-1.7	MyList
GO Biological Processes	19	GO:2001242	regulation of intrinsic apoptotic signaling pathway		-3.1	3.7	4.3	28162	160	423	9	2.1	0.7	3301|5478|6498|7178|9368|10625|10955|23028|64844	DNAJA1|PPIA|SKIL|TPT1|SLC9A3R1|IVNS1ABP|SERINC3|KDM1A|MARCHF7	-1.7	MyList
GO Biological Processes	19	GO:0017038	protein import		-3.1	3.4	4.2	28162	194	423	10	2.4	0.74	948|1432|3320|3728|3837|3843|3920|4792|10155|51366	CD36|MAPK14|HSP90AA1|JUP|KPNB1|IPO5|LAMP2|NFKBIA|TRIM28|UBR5	-1.7	MyList
GO Biological Processes	19	GO:0036465	synaptic vesicle recycling		-3.1	5.5	4.8	28162	72	423	6	1.4	0.57	801|808|1785|5338|8871|8943	CALM1|CALM3|DNM2|PLD2|SYNJ2|AP3D1	-1.7	MyList
GO Biological Processes	19	GO:0086003	cardiac muscle cell contraction		-3.1	5.5	4.8	28162	72	423	6	1.4	0.57	1832|2934|3728|5318|6717|10052	DSP|GSN|JUP|PKP2|SRI|GJC1	-1.7	MyList
GO Biological Processes	19	GO:1903747	regulation of establishment of protein localization to mitochondrion		-3.1	5.5	4.8	28162	72	423	6	1.4	0.57	1459|2931|3301|7323|7533|93974	CSNK2A2|GSK3A|DNAJA1|UBE2D3|YWHAH|ATP5IF1	-1.7	MyList
GO Biological Processes	19	GO:0042059	negative regulation of epidermal growth factor receptor signaling pathway		-3.1	6.9	5.1	28162	48	423	5	1.2	0.53	998|5774|27131|29924|58533	CDC42|PTPN3|SNX5|EPN1|SNX6	-1.7	MyList
GO Biological Processes	19	GO:0045646	regulation of erythrocyte differentiation		-3.1	6.9	5.1	28162	48	423	5	1.2	0.53	567|1432|3148|5591|7538	B2M|MAPK14|HMGB2|PRKDC|ZFP36	-1.7	MyList
GO Biological Processes	19	GO:0060249	anatomical structure homeostasis		-3.1	2.4	3.8	28162	466	423	17	4	0.95	71|567|760|796|1512|2778|3184|3320|3915|3920|5570|5591|5595|7082|10000|10728|55505	ACTG1|B2M|CA2|CALCA|CTSH|GNAS|HNRNPD|HSP90AA1|LAMC1|LAMP2|PKIB|PRKDC|MAPK3|TJP1|AKT3|PTGES3|NOP10	-1.7	MyList
GO Biological Processes	19	GO:0051402	neuron apoptotic process		-3.1	3.2	4.1	28162	230	423	11	2.6	0.77	468|997|998|1499|1822|2730|2931|3162|4605|5538|58533	ATF4|CDC34|CDC42|CTNNB1|ATN1|GCLM|GSK3A|HMOX1|MYBL2|PPT1|SNX6	-1.7	MyList
GO Biological Processes	19	GO:0044331	cell-cell adhesion mediated by cadherin		-3.1	9.5	5.6	28162	28	423	4	0.95	0.47	1500|4301|7082|8728	CTNND1|AFDN|TJP1|ADAM19	-1.7	MyList
GO Biological Processes	19	GO:0051569	regulation of histone H3-K4 methylation		-3.1	9.5	5.6	28162	28	423	4	0.95	0.47	1499|9555|23028|55011	CTNNB1|MACROH2A1|KDM1A|PIH1D1	-1.7	MyList
GO Biological Processes	19	GO:0043266	regulation of potassium ion transport		-3.1	4.7	4.5	28162	100	423	7	1.7	0.62	468|481|967|1785|3799|51719|65268	ATF4|ATP1B1|CD63|DNM2|KIF5B|CAB39|WNK2	-1.7	MyList
GO Biological Processes	19	GO:0006511	ubiquitin-dependent protein catabolic process		-3.1	2.2	3.7	28162	642	423	21	5	1.1	891|997|1452|1459|1499|1601|2931|5347|6599|7323|7329|7398|7514|9101|9736|11059|51322|51465|54778|81847|124739	CCNB1|CDC34|CSNK1A1|CSNK2A2|CTNNB1|DAB2|GSK3A|PLK1|SMARCC1|UBE2D3|UBE2I|USP1|XPO1|USP8|USP34|WWP1|WAC|UBE2J1|RNF111|RNF146|USP43	-1.7	MyList
GO Biological Processes	19	GO:0016571	histone methylation		-3.1	4.1	4.4	28162	130	423	8	1.9	0.66	1499|9555|9869|11137|23028|54790|55011|58508	CTNNB1|MACROH2A1|SETDB1|PWP1|KDM1A|TET2|PIH1D1|KMT2C	-1.7	MyList
GO Biological Processes	19	GO:0046328	regulation of JNK cascade		-3.1	4.1	4.4	28162	130	423	8	1.9	0.66	998|3301|7049|7164|9867|22881|27250|64853	CDC42|DNAJA1|TGFBR3|TPD52L1|PJA2|ANKRD6|PDCD4|AIDA	-1.7	MyList
GO Biological Processes	19	GO:0071331	cellular response to hexose stimulus		-3.1	4.1	4.4	28162	130	423	8	1.9	0.66	2730|3799|6597|6717|8655|23516|26056|55011	GCLM|KIF5B|SMARCA4|SRI|DYNLL1|SLC39A14|RAB11FIP5|PIH1D1	-1.7	MyList
GO Biological Processes	19	GO:0055088	lipid homeostasis		-3.1	3.7	4.3	28162	162	423	9	2.1	0.7	345|2170|3638|4864|5947|10577|51474|57104|63874	APOC3|FABP3|INSIG1|NPC1|RBP1|NPC2|LIMA1|PNPLA2|ABHD4	-1.7	MyList
GO Biological Processes	19	GO:0033673	negative regulation of kinase activity		-3.1	3	4	28162	268	423	12	2.8	0.81	1847|1849|3301|3843|5347|5478|5570|6609|9555|27250|58533|64853	DUSP5|DUSP7|DNAJA1|IPO5|PLK1|PPIA|PKIB|SMPD1|MACROH2A1|PDCD4|SNX6|AIDA	-1.7	MyList
GO Biological Processes	19	GO:0032413	negative regulation of ion transmembrane transporter activity		-3.1	5.5	4.7	28162	73	423	6	1.4	0.57	801|805|808|6717|9368|51719	CALM1|CALM2|CALM3|SRI|SLC9A3R1|CAB39	-1.7	MyList
GO Biological Processes	19	GO:0006809	nitric oxide biosynthetic process		-3.1	5.5	4.7	28162	73	423	6	1.4	0.57	493|948|1727|1785|3320|8655	ATP2B4|CD36|CYB5R3|DNM2|HSP90AA1|DYNLL1	-1.7	MyList
GO Biological Processes	19	GO:0070303	negative regulation of stress-activated protein kinase signaling cascade		-3.1	6.8	5	28162	49	423	5	1.2	0.53	3301|5478|7430|27250|64853	DNAJA1|PPIA|EZR|PDCD4|AIDA	-1.7	MyList
GO Biological Processes	19	GO:0032873	negative regulation of stress-activated MAPK cascade		-3.1	6.8	5	28162	49	423	5	1.2	0.53	3301|5478|7430|27250|64853	DNAJA1|PPIA|EZR|PDCD4|AIDA	-1.7	MyList
GO Biological Processes	19	GO:0019932	second-messenger-mediated signaling		-3.1	2.8	4	28162	307	423	13	3.1	0.84	481|493|801|805|808|948|997|3710|5141|5725|10487|11163|729230	ATP1B1|ATP2B4|CALM1|CALM2|CALM3|CD36|CDC34|ITPR3|PDE4A|PTBP1|CAP1|NUDT4|CCR2	-1.7	MyList
GO Biological Processes	19	GO:0043523	regulation of neuron apoptotic process		-3.1	3.4	4.1	28162	197	423	10	2.4	0.74	468|997|998|1499|2730|2931|3162|4605|5538|58533	ATF4|CDC34|CDC42|CTNNB1|GCLM|GSK3A|HMOX1|MYBL2|PPT1|SNX6	-1.7	MyList
GO Biological Processes	19	GO:0071326	cellular response to monosaccharide stimulus		-3.1	4.1	4.3	28162	131	423	8	1.9	0.66	2730|3799|6597|6717|8655|23516|26056|55011	GCLM|KIF5B|SMARCA4|SRI|DYNLL1|SLC39A14|RAB11FIP5|PIH1D1	-1.7	MyList
GO Biological Processes	19	GO:0048762	mesenchymal cell differentiation		-3.1	3.1	4.1	28162	233	423	11	2.6	0.77	1499|1601|3182|5595|7049|10155|10521|27250|79755|80031|80199	CTNNB1|DAB2|HNRNPAB|MAPK3|TGFBR3|TRIM28|DDX17|PDCD4|ZNF750|SEMA6D|FUZ	-1.7	MyList
GO Biological Processes	19	GO:0071216	cellular response to biotic stimulus		-3.1	3.1	4.1	28162	233	423	11	2.6	0.77	948|1432|1604|3148|4792|5595|7538|27250|51571|59307|83734	CD36|MAPK14|CD55|HMGB2|NFKBIA|MAPK3|ZFP36|PDCD4|CYRIB|SIGIRR|ATG10	-1.7	MyList
GO Biological Processes	19	GO:0051988	regulation of attachment of spindle microtubules to kinetochore		-3.1	15	6.4	28162	13	423	3	0.71	0.41	891|998|55920	CCNB1|CDC42|RCC2	-1.7	MyList
GO Biological Processes	19	GO:0032530	regulation of microvillus organization		-3.1	15	6.4	28162	13	423	3	0.71	0.41	688|5205|7430	KLF5|ATP8B1|EZR	-1.7	MyList
GO Biological Processes	19	GO:0005513	detection of calcium ion		-3.1	15	6.4	28162	13	423	3	0.71	0.41	801|805|808	CALM1|CALM2|CALM3	-1.7	MyList
GO Biological Processes	19	GO:0071801	regulation of podosome assembly		-3.1	15	6.4	28162	13	423	3	0.71	0.41	822|2934|3936	CAPG|GSN|LCP1	-1.7	MyList
GO Biological Processes	19	GO:0048644	muscle organ morphogenesis		-3.1	5.4	4.7	28162	74	423	6	1.4	0.57	1832|4036|4634|5318|7049|9421	DSP|LRP2|MYL3|PKP2|TGFBR3|HAND1	-1.7	MyList
GO Biological Processes	19	GO:0046503	glycerolipid catabolic process		-3.1	5.4	4.7	28162	74	423	6	1.4	0.57	345|2170|9588|26090|56261|57104	APOC3|FABP3|PRDX6|ABHD12|GPCPD1|PNPLA2	-1.7	MyList
GO Biological Processes	19	GO:1990138	neuron projection extension		-3.1	3.7	4.2	28162	164	423	9	2.1	0.7	1499|1785|2803|3320|5058|8766|8826|57698|80031	CTNNB1|DNM2|GOLGA4|HSP90AA1|PAK1|RAB11A|IQGAP1|SHTN1|SEMA6D	-1.7	MyList
GO Biological Processes	19	GO:0051642	centrosome localization		-3.1	9.2	5.4	28162	29	423	4	0.95	0.47	3799|7430|23224|25777	KIF5B|EZR|SYNE2|SUN2	-1.7	MyList
GO Biological Processes	19	GO:0050690	regulation of defense response to virus by virus		-3.1	9.2	5.4	28162	29	423	4	0.95	0.47	160|161|567|1173	AP2A1|AP2A2|B2M|AP2M1	-1.7	MyList
GO Biological Processes	19	GO:0010880	regulation of release of sequestered calcium ion into cytosol by sarcoplasmic reticulum		-3.1	9.2	5.4	28162	29	423	4	0.95	0.47	801|805|808|6717	CALM1|CALM2|CALM3|SRI	-1.7	MyList
GO Biological Processes	19	GO:0071168	protein localization to chromatin		-3.1	9.2	5.4	28162	29	423	4	0.95	0.47	5347|5885|9555|55011	PLK1|RAD21|MACROH2A1|PIH1D1	-1.7	MyList
GO Biological Processes	19	GO:0097305	response to alcohol		-3.1	3.1	4	28162	234	423	11	2.6	0.77	801|808|1499|1938|2934|3184|3284|3728|7049|9869|57655	CALM1|CALM3|CTNNB1|EEF2|GSN|HNRNPD|HSD3B2|JUP|TGFBR3|SETDB1|GRAMD1A	-1.7	MyList
GO Biological Processes	19	GO:0019941	modification-dependent protein catabolic process		-3	2.2	3.7	28162	648	423	21	5	1.1	891|997|1452|1459|1499|1601|2931|5347|6599|7323|7329|7398|7514|9101|9736|11059|51322|51465|54778|81847|124739	CCNB1|CDC34|CSNK1A1|CSNK2A2|CTNNB1|DAB2|GSK3A|PLK1|SMARCC1|UBE2D3|UBE2I|USP1|XPO1|USP8|USP34|WWP1|WAC|UBE2J1|RNF111|RNF146|USP43	-1.7	MyList
GO Biological Processes	19	GO:0006575	cellular modified amino acid metabolic process		-3	3.3	4.1	28162	199	423	10	2.4	0.74	1192|1497|2729|2730|9022|10955|26090|27232|55748|254531	CLIC1|CTNS|GCLC|GCLM|CLIC3|SERINC3|ABHD12|GNMT|CNDP2|LPCAT4	-1.7	MyList
GO Biological Processes	19	GO:0007566	embryo implantation		-3	6.7	4.9	28162	50	423	5	1.2	0.53	682|796|2013|8614|10155	BSG|CALCA|EMP2|STC2|TRIM28	-1.7	MyList
GO Biological Processes	19	GO:0051972	regulation of telomerase activity		-3	6.7	4.9	28162	50	423	5	1.2	0.53	3184|3320|5570|5595|10728	HNRNPD|HSP90AA1|PKIB|MAPK3|PTGES3	-1.7	MyList
GO Biological Processes	19	GO:1903202	negative regulation of oxidative stress-induced cell death		-3	6.7	4.9	28162	50	423	5	1.2	0.53	468|4233|5478|5978|57707	ATF4|MET|PPIA|REST|MEAK7	-1.7	MyList
GO Biological Processes	19	GO:0006278	RNA-dependent DNA biosynthetic process		-3	5.3	4.6	28162	75	423	6	1.4	0.57	3320|5478|5570|5595|10728|55505	HSP90AA1|PPIA|PKIB|MAPK3|PTGES3|NOP10	-1.7	MyList
GO Biological Processes	19	GO:0046822	regulation of nucleocytoplasmic transport		-3	4.5	4.4	28162	103	423	7	1.7	0.62	948|1432|3728|3843|4659|10155|51366	CD36|MAPK14|JUP|IPO5|PPP1R12A|TRIM28|UBR5	-1.7	MyList
GO Biological Processes	19	GO:0035265	organ growth		-3	3.6	4.2	28162	166	423	9	2.1	0.7	891|1432|2931|5058|5660|6909|7049|8470|10611	CCNB1|MAPK14|GSK3A|PAK1|PSAP|TBX2|TGFBR3|SORBS2|PDLIM5	-1.7	MyList
GO Biological Processes	19	GO:0016125	sterol metabolic process		-3	3.6	4.2	28162	166	423	9	2.1	0.7	1727|2222|3638|3837|4864|6609|10577|11161|51474	CYB5R3|FDFT1|INSIG1|KPNB1|NPC1|SMPD1|NPC2|ERG28|LIMA1	-1.7	MyList
GO Biological Processes	19	GO:0001667	ameboidal-type cell migration		-3	2.4	3.7	28162	476	423	17	4	0.95	493|1432|1512|2013|3162|3728|4233|4627|5058|5547|6286|8766|10000|10487|54443|55920|80031	ATP2B4|MAPK14|CTSH|EMP2|HMOX1|JUP|MET|MYH9|PAK1|PRCP|S100P|RAB11A|AKT3|CAP1|ANLN|RCC2|SEMA6D	-1.7	MyList
GO Biological Processes	19	GO:0051271	negative regulation of cellular component movement		-3	2.6	3.8	28162	352	423	14	3.3	0.87	87|493|2192|3162|3418|3728|4301|5796|7049|9368|25932|29956|80031|80199	ACTN1|ATP2B4|FBLN1|HMOX1|IDH2|JUP|AFDN|PTPRK|TGFBR3|SLC9A3R1|CLIC4|CERS2|SEMA6D|FUZ	-1.7	MyList
GO Biological Processes	19	GO:0071870	cellular response to catecholamine stimulus		-3	4.5	4.4	28162	104	423	7	1.7	0.62	468|493|1785|2778|2931|5595|9368	ATF4|ATP2B4|DNM2|GNAS|GSK3A|MAPK3|SLC9A3R1	-1.6	MyList
GO Biological Processes	19	GO:0071868	cellular response to monoamine stimulus		-3	4.5	4.4	28162	104	423	7	1.7	0.62	468|493|1785|2778|2931|5595|9368	ATF4|ATP2B4|DNM2|GNAS|GSK3A|MAPK3|SLC9A3R1	-1.6	MyList
GO Biological Processes	19	GO:0060045	positive regulation of cardiac muscle cell proliferation		-3	8.9	5.3	28162	30	423	4	0.95	0.47	891|1432|6909|7049	CCNB1|MAPK14|TBX2|TGFBR3	-1.6	MyList
GO Biological Processes	19	GO:0061842	microtubule organizing center localization		-3	8.9	5.3	28162	30	423	4	0.95	0.47	3799|7430|23224|25777	KIF5B|EZR|SYNE2|SUN2	-1.6	MyList
GO Biological Processes	19	GO:1905476	negative regulation of protein localization to membrane		-3	8.9	5.3	28162	30	423	4	0.95	0.47	1173|1213|1601|9528	AP2M1|CLTC|DAB2|TMEM59	-1.6	MyList
GO Biological Processes	19	GO:0032528	microvillus organization		-3	8.9	5.3	28162	30	423	4	0.95	0.47	688|5205|7430|9368	KLF5|ATP8B1|EZR|SLC9A3R1	-1.6	MyList
GO Biological Processes	19	GO:0009612	response to mechanical stimulus		-3	3.3	4	28162	202	423	10	2.4	0.74	891|1432|1499|2934|3728|4792|5595|22927|26090|85358	CCNB1|MAPK14|CTNNB1|GSN|JUP|NFKBIA|MAPK3|HABP4|ABHD12|SHANK3	-1.6	MyList
GO Biological Processes	19	GO:0044782	cilium organization		-3	2.4	3.8	28162	436	423	16	3.8	0.93	1785|2934|3320|5347|7846|8655|8766|9368|9779|9857|10096|10806|23157|23224|80199|161582	DNM2|GSN|HSP90AA1|PLK1|TUBA1A|DYNLL1|RAB11A|SLC9A3R1|TBC1D5|CEP350|ACTR3|SDCCAG8|SEPTIN6|SYNE2|FUZ|DNAAF4	-1.6	MyList
GO Biological Processes	19	GO:0099024	plasma membrane invagination		-3	3.9	4.2	28162	135	423	8	1.9	0.66	948|998|2934|4240|4627|9886|51411|51429	CD36|CDC42|GSN|MFGE8|MYH9|RHOBTB1|BIN2|SNX9	-1.6	MyList
GO Biological Processes	19	GO:0055001	muscle cell development		-3	3.6	4.1	28162	168	423	9	2.1	0.7	891|2931|3880|5058|8470|10266|10611|23028|29766	CCNB1|GSK3A|KRT19|PAK1|SORBS2|RAMP2|PDLIM5|KDM1A|TMOD3	-1.6	MyList
GO Biological Processes	19	GO:1902905	positive regulation of supramolecular fiber organization		-3	3.3	4	28162	203	423	10	2.4	0.74	998|2934|4233|5058|10095|10096|10344|10788|11034|51429	CDC42|GSN|MET|PAK1|ARPC1B|ACTR3|CCL26|IQGAP2|DSTN|SNX9	-1.6	MyList
GO Biological Processes	19	GO:0010389	regulation of G2/M transition of mitotic cell cycle		-3	3.3	4	28162	203	423	10	2.4	0.74	891|1063|3320|5347|5885|7846|8655|8766|10806|55920	CCNB1|CENPF|HSP90AA1|PLK1|RAD21|TUBA1A|DYNLL1|RAB11A|SDCCAG8|RCC2	-1.6	MyList
GO Biological Processes	19	GO:0060420	regulation of heart growth		-3	5.2	4.5	28162	77	423	6	1.4	0.57	891|1432|2931|5058|6909|7049	CCNB1|MAPK14|GSK3A|PAK1|TBX2|TGFBR3	-1.6	MyList
GO Biological Processes	19	GO:0046209	nitric oxide metabolic process		-3	5.2	4.5	28162	77	423	6	1.4	0.57	493|948|1727|1785|3320|8655	ATP2B4|CD36|CYB5R3|DNM2|HSP90AA1|DYNLL1	-1.6	MyList
GO Biological Processes	19	GO:0043407	negative regulation of MAP kinase activity		-3	5.2	4.5	28162	77	423	6	1.4	0.57	1847|1849|3301|6609|27250|64853	DUSP5|DUSP7|DNAJA1|SMPD1|PDCD4|AIDA	-1.6	MyList
GO Biological Processes	19	GO:0032488	Cdc42 protein signal transduction		-3	14	6.1	28162	14	423	3	0.71	0.41	345|998|57698	APOC3|CDC42|SHTN1	-1.6	MyList
GO Biological Processes	19	GO:0086069	bundle of His cell to Purkinje myocyte communication		-3	14	6.1	28162	14	423	3	0.71	0.41	1832|3728|5318	DSP|JUP|PKP2	-1.6	MyList
GO Biological Processes	19	GO:1900025	negative regulation of substrate adhesion-dependent cell spreading		-3	14	6.1	28162	14	423	3	0.71	0.41	81|2192|55920	ACTN4|FBLN1|RCC2	-1.6	MyList
GO Biological Processes	19	GO:0010771	negative regulation of cell morphogenesis involved in differentiation		-3	14	6.1	28162	14	423	3	0.71	0.41	81|2192|55920	ACTN4|FBLN1|RCC2	-1.6	MyList
GO Biological Processes	19	GO:1901841	regulation of high voltage-gated calcium channel activity		-3	14	6.1	28162	14	423	3	0.71	0.41	801|808|6717	CALM1|CALM3|SRI	-1.6	MyList
GO Biological Processes	19	GO:0050999	regulation of nitric-oxide synthase activity		-3	6.4	4.8	28162	52	423	5	1.2	0.53	493|801|808|1785|3320	ATP2B4|CALM1|CALM3|DNM2|HSP90AA1	-1.6	MyList
GO Biological Processes	19	GO:0006998	nuclear envelope organization		-3	6.4	4.8	28162	52	423	5	1.2	0.53	891|4000|5347|5579|25777	CCNB1|LMNA|PLK1|PRKCB|SUN2	-1.6	MyList
GO Biological Processes	19	GO:0003007	heart morphogenesis		-3	3.1	3.9	28162	240	423	11	2.6	0.77	1499|1832|2931|4036|4634|5318|6909|7049|9421|10848|27250	CTNNB1|DSP|GSK3A|LRP2|MYL3|PKP2|TBX2|TGFBR3|HAND1|PPP1R13L|PDCD4	-1.6	MyList
GO Biological Processes	19	GO:0043632	modification-dependent macromolecule catabolic process		-3	2.1	3.6	28162	659	423	21	5	1.1	891|997|1452|1459|1499|1601|2931|5347|6599|7323|7329|7398|7514|9101|9736|11059|51322|51465|54778|81847|124739	CCNB1|CDC34|CSNK1A1|CSNK2A2|CTNNB1|DAB2|GSK3A|PLK1|SMARCC1|UBE2D3|UBE2I|USP1|XPO1|USP8|USP34|WWP1|WAC|UBE2J1|RNF111|RNF146|USP43	-1.6	MyList
GO Biological Processes	19	GO:0031396	regulation of protein ubiquitination		-2.9	3.2	4	28162	205	423	10	2.4	0.74	2931|3301|3320|5347|5478|10625|23028|51366|54778|64844	GSK3A|DNAJA1|HSP90AA1|PLK1|PPIA|IVNS1ABP|KDM1A|UBR5|RNF111|MARCHF7	-1.6	MyList
GO Biological Processes	19	GO:0050772	positive regulation of axonogenesis		-2.9	5.1	4.5	28162	78	423	6	1.4	0.57	396|2803|5058|6498|8766|57698	ARHGDIA|GOLGA4|PAK1|SKIL|RAB11A|SHTN1	-1.6	MyList
GO Biological Processes	19	GO:0032272	negative regulation of protein polymerization		-2.9	5.1	4.5	28162	78	423	6	1.4	0.57	822|830|2934|9168|29766|51571	CAPG|CAPZA2|GSN|TMSB10|TMOD3|CYRIB	-1.6	MyList
GO Biological Processes	19	GO:2001057	reactive nitrogen species metabolic process		-2.9	5.1	4.5	28162	78	423	6	1.4	0.57	493|948|1727|1785|3320|8655	ATP2B4|CD36|CYB5R3|DNM2|HSP90AA1|DYNLL1	-1.6	MyList
GO Biological Processes	19	GO:0003382	epithelial cell morphogenesis		-2.9	8.6	5.2	28162	31	423	4	0.95	0.47	4233|23022|23094|25932	MET|PALLD|SIPA1L3|CLIC4	-1.6	MyList
GO Biological Processes	19	GO:0046949	fatty-acyl-CoA biosynthetic process		-2.9	8.6	5.2	28162	31	423	4	0.95	0.47	5538|9524|23305|51144	PPT1|TECR|ACSL6|HSD17B12	-1.6	MyList
GO Biological Processes	19	GO:0008285	negative regulation of cell population proliferation		-2.9	2	3.6	28162	753	423	23	5.4	1.1	567|694|1499|2170|2192|2495|3162|3418|4000|5058|5796|5978|7049|8763|9368|10002|27250|29956|64844|65268|80199|81857|93974	B2M|BTG1|CTNNB1|FABP3|FBLN1|FTH1|HMOX1|IDH2|LMNA|PAK1|PTPRK|REST|TGFBR3|CD164|SLC9A3R1|NR2E3|PDCD4|CERS2|MARCHF7|WNK2|FUZ|MED25|ATP5IF1	-1.6	MyList
GO Biological Processes	19	GO:0051046	regulation of secretion		-2.9	2.2	3.6	28162	616	423	20	4.7	1	801|808|2778|3162|3418|3710|3799|3993|5478|5579|5978|6717|7430|8655|8673|9368|26056|27131|58533|729230	CALM1|CALM3|GNAS|HMOX1|IDH2|ITPR3|KIF5B|LLGL2|PPIA|PRKCB|REST|SRI|EZR|DYNLL1|VAMP8|SLC9A3R1|RAB11FIP5|SNX5|SNX6|CCR2	-1.6	MyList
GO Biological Processes	19	GO:0048638	regulation of developmental growth		-2.9	2.7	3.8	28162	319	423	13	3.1	0.84	891|1432|1785|2803|2931|5058|5591|6909|7049|7430|8766|57698|80031	CCNB1|MAPK14|DNM2|GOLGA4|GSK3A|PAK1|PRKDC|TBX2|TGFBR3|EZR|RAB11A|SHTN1|SEMA6D	-1.6	MyList
GO Biological Processes	19	GO:1901185	negative regulation of ERBB signaling pathway		-2.9	6.3	4.8	28162	53	423	5	1.2	0.53	998|5774|27131|29924|58533	CDC42|PTPN3|SNX5|EPN1|SNX6	-1.6	MyList
GO Biological Processes	19	GO:0051653	spindle localization		-2.9	6.3	4.8	28162	53	423	5	1.2	0.53	3837|3993|4627|5347|10096	KPNB1|LLGL2|MYH9|PLK1|ACTR3	-1.6	MyList
GO Biological Processes	19	GO:0072593	reactive oxygen species metabolic process		-2.9	2.8	3.8	28162	281	423	12	2.8	0.81	378|493|948|1432|1497|1727|1785|3320|5547|8655|9588|93974	ARF4|ATP2B4|CD36|MAPK14|CTNS|CYB5R3|DNM2|HSP90AA1|PRCP|DYNLL1|PRDX6|ATP5IF1	-1.6	MyList
GO Biological Processes	19	GO:0140056	organelle localization by membrane tethering		-2.9	3.5	4	28162	172	423	9	2.1	0.7	3320|5347|5899|7846|8655|8673|8766|10768|10806	HSP90AA1|PLK1|RALB|TUBA1A|DYNLL1|VAMP8|RAB11A|AHCYL1|SDCCAG8	-1.6	MyList
GO Biological Processes	19	GO:0006826	iron ion transport		-2.9	5.1	4.5	28162	79	423	6	1.4	0.57	567|1213|1785|2495|9550|23516	B2M|CLTC|DNM2|FTH1|ATP6V1G1|SLC39A14	-1.6	MyList
GO Biological Processes	19	GO:0048145	regulation of fibroblast proliferation		-2.9	5.1	4.5	28162	79	423	6	1.4	0.57	891|1499|2495|5591|6277|81857	CCNB1|CTNNB1|FTH1|PRKDC|S100A6|MED25	-1.6	MyList
GO Biological Processes	19	GO:0038096	Fc-gamma receptor signaling pathway involved in phagocytosis		-2.9	3.8	4.1	28162	139	423	8	1.9	0.66	71|998|3320|5058|5338|5595|10095|10096	ACTG1|CDC42|HSP90AA1|PAK1|PLD2|MAPK3|ARPC1B|ACTR3	-1.6	MyList
GO Biological Processes	19	GO:0055076	transition metal ion homeostasis		-2.9	3.8	4.1	28162	139	423	8	1.9	0.66	475|567|2495|3162|6717|8943|9550|23516	ATOX1|B2M|FTH1|HMOX1|SRI|AP3D1|ATP6V1G1|SLC39A14	-1.6	MyList
GO Biological Processes	19	GO:0002433	immune response-regulating cell surface receptor signaling pathway involved in phagocytosis		-2.9	3.8	4.1	28162	139	423	8	1.9	0.66	71|998|3320|5058|5338|5595|10095|10096	ACTG1|CDC42|HSP90AA1|PAK1|PLD2|MAPK3|ARPC1B|ACTR3	-1.6	MyList
GO Biological Processes	19	GO:0043087	regulation of GTPase activity		-2.9	2.3	3.6	28162	487	423	17	4	0.95	396|2665|3843|3993|4233|4301|8826|8853|9411|9779|10235|10344|10788|23094|51429|55920|57186	ARHGDIA|GDI2|IPO5|LLGL2|MET|AFDN|IQGAP1|ASAP2|ARHGAP29|TBC1D5|RASGRP2|CCL26|IQGAP2|SIPA1L3|SNX9|RCC2|RALGAPA2	-1.6	MyList
GO Biological Processes	19	GO:0034446	substrate adhesion-dependent cell spreading		-2.9	4.3	4.3	28162	108	423	7	1.7	0.62	81|998|1785|2192|3912|3915|55920	ACTN4|CDC42|DNM2|FBLN1|LAMB1|LAMC1|RCC2	-1.6	MyList
GO Biological Processes	19	GO:0071869	response to catecholamine		-2.9	4.3	4.3	28162	108	423	7	1.7	0.62	468|493|1785|2778|2931|5595|9368	ATF4|ATP2B4|DNM2|GNAS|GSK3A|MAPK3|SLC9A3R1	-1.6	MyList
GO Biological Processes	19	GO:0071867	response to monoamine		-2.9	4.3	4.3	28162	108	423	7	1.7	0.62	468|493|1785|2778|2931|5595|9368	ATF4|ATP2B4|DNM2|GNAS|GSK3A|MAPK3|SLC9A3R1	-1.6	MyList
GO Biological Processes	19	GO:0045596	negative regulation of cell differentiation		-2.9	2.1	3.5	28162	666	423	21	5	1.1	81|396|567|2192|2931|3418|3638|4792|5058|5318|5725|5978|6498|7533|7538|27250|29956|55920|79755|80031|80199	ACTN4|ARHGDIA|B2M|FBLN1|GSK3A|IDH2|INSIG1|NFKBIA|PAK1|PKP2|PTBP1|REST|SKIL|YWHAH|ZFP36|PDCD4|CERS2|RCC2|ZNF750|SEMA6D|FUZ	-1.6	MyList
GO Biological Processes	19	GO:0042063	gliogenesis		-2.9	2.8	3.8	28162	283	423	12	2.8	0.81	1938|2934|3074|3418|3912|4036|5595|9334|23224|25777|29956|729230	EEF2|GSN|HEXB|IDH2|LAMB1|LRP2|MAPK3|B4GALT5|SYNE2|SUN2|CERS2|CCR2	-1.6	MyList
GO Biological Processes	19	GO:0038094	Fc-gamma receptor signaling pathway		-2.9	3.8	4.1	28162	140	423	8	1.9	0.66	71|998|3320|5058|5338|5595|10095|10096	ACTG1|CDC42|HSP90AA1|PAK1|PLD2|MAPK3|ARPC1B|ACTR3	-1.6	MyList
GO Biological Processes	19	GO:0007178	transmembrane receptor protein serine/threonine kinase signaling pathway		-2.9	2.6	3.7	28162	363	423	14	3.3	0.87	1432|1601|1785|4036|5046|5595|5796|6498|7049|7323|7791|27250|54778|58533	MAPK14|DAB2|DNM2|LRP2|PCSK6|MAPK3|PTPRK|SKIL|TGFBR3|UBE2D3|ZYX|PDCD4|RNF111|SNX6	-1.6	MyList
GO Biological Processes	19	GO:0048144	fibroblast proliferation		-2.9	5	4.4	28162	80	423	6	1.4	0.57	891|1499|2495|5591|6277|81857	CCNB1|CTNNB1|FTH1|PRKDC|S100A6|MED25	-1.6	MyList
GO Biological Processes	19	GO:0071219	cellular response to molecule of bacterial origin		-2.9	3.2	3.9	28162	209	423	10	2.4	0.74	948|1432|1604|3148|4792|5595|7538|27250|51571|59307	CD36|MAPK14|CD55|HMGB2|NFKBIA|MAPK3|ZFP36|PDCD4|CYRIB|SIGIRR	-1.6	MyList
GO Biological Processes	19	GO:0051081	nuclear envelope disassembly		-2.9	13	5.9	28162	15	423	3	0.71	0.41	891|5347|5579	CCNB1|PLK1|PRKCB	-1.6	MyList
GO Biological Processes	19	GO:0043508	negative regulation of JUN kinase activity		-2.9	13	5.9	28162	15	423	3	0.71	0.41	3301|27250|64853	DNAJA1|PDCD4|AIDA	-1.6	MyList
GO Biological Processes	19	GO:0030397	membrane disassembly		-2.9	13	5.9	28162	15	423	3	0.71	0.41	891|5347|5579	CCNB1|PLK1|PRKCB	-1.6	MyList
GO Biological Processes	19	GO:0035635	entry of bacterium into host cell		-2.9	13	5.9	28162	15	423	3	0.71	0.41	1499|1500|4233	CTNNB1|CTNND1|MET	-1.6	MyList
GO Biological Processes	19	GO:0042159	lipoprotein catabolic process		-2.9	13	5.9	28162	15	423	3	0.71	0.41	1509|5538|26090	CTSD|PPT1|ABHD12	-1.6	MyList
GO Biological Processes	19	GO:0035303	regulation of dephosphorylation		-2.9	3.2	3.9	28162	210	423	10	2.4	0.74	801|805|808|4659|5478|5725|6609|57662|63898|163882	CALM1|CALM2|CALM3|PPP1R12A|PPIA|PTBP1|SMPD1|CAMSAP3|SH2D4A|CNST	-1.5	MyList
GO Biological Processes	19	GO:0043242	negative regulation of protein-containing complex disassembly		-2.9	4.9	4.4	28162	81	423	6	1.4	0.57	822|830|2934|29766|51474|57662	CAPG|CAPZA2|GSN|TMOD3|LIMA1|CAMSAP3	-1.5	MyList
GO Biological Processes	19	GO:0003158	endothelium development		-2.8	3.8	4.1	28162	142	423	8	1.9	0.66	694|1499|4233|4301|4659|7082|7430|25932	BTG1|CTNNB1|MET|AFDN|PPP1R12A|TJP1|EZR|CLIC4	-1.5	MyList
GO Biological Processes	19	GO:0006470	protein dephosphorylation		-2.8	2.7	3.7	28162	326	423	13	3.1	0.84	801|805|808|818|1847|1849|4659|5478|5725|5774|5792|5796|6609	CALM1|CALM2|CALM3|CAMK2G|DUSP5|DUSP7|PPP1R12A|PPIA|PTBP1|PTPN3|PTPRF|PTPRK|SMPD1	-1.5	MyList
GO Biological Processes	19	GO:0061049	cell growth involved in cardiac muscle cell development		-2.8	8.1	5	28162	33	423	4	0.95	0.47	2931|5058|8470|10611	GSK3A|PAK1|SORBS2|PDLIM5	-1.5	MyList
GO Biological Processes	19	GO:0014808	release of sequestered calcium ion into cytosol by sarcoplasmic reticulum		-2.8	8.1	5	28162	33	423	4	0.95	0.47	801|805|808|6717	CALM1|CALM2|CALM3|SRI	-1.5	MyList
GO Biological Processes	19	GO:0086004	regulation of cardiac muscle cell contraction		-2.8	8.1	5	28162	33	423	4	0.95	0.47	1832|3728|5318|6717	DSP|JUP|PKP2|SRI	-1.5	MyList
GO Biological Processes	19	GO:0009303	rRNA transcription		-2.8	8.1	5	28162	33	423	4	0.95	0.47	6597|9555|11137|55011	SMARCA4|MACROH2A1|PWP1|PIH1D1	-1.5	MyList
GO Biological Processes	19	GO:0010922	positive regulation of phosphatase activity		-2.8	8.1	5	28162	33	423	4	0.95	0.47	801|805|808|4659	CALM1|CALM2|CALM3|PPP1R12A	-1.5	MyList
GO Biological Processes	19	GO:0051973	positive regulation of telomerase activity		-2.8	8.1	5	28162	33	423	4	0.95	0.47	3320|5570|5595|10728	HSP90AA1|PKIB|MAPK3|PTGES3	-1.5	MyList
GO Biological Processes	19	GO:0003298	physiological muscle hypertrophy		-2.8	8.1	5	28162	33	423	4	0.95	0.47	2931|5058|8470|10611	GSK3A|PAK1|SORBS2|PDLIM5	-1.5	MyList
GO Biological Processes	19	GO:0042339	keratan sulfate metabolic process		-2.8	8.1	5	28162	33	423	4	0.95	0.47	2799|3074|9334|10678	GNS|HEXB|B4GALT5|B3GNT2	-1.5	MyList
GO Biological Processes	19	GO:0003301	physiological cardiac muscle hypertrophy		-2.8	8.1	5	28162	33	423	4	0.95	0.47	2931|5058|8470|10611	GSK3A|PAK1|SORBS2|PDLIM5	-1.5	MyList
GO Biological Processes	19	GO:0006816	calcium ion transport		-2.8	2.4	3.6	28162	409	423	15	3.5	0.9	481|493|801|805|808|818|1499|3710|5579|6520|6717|7178|10266|54822|79026	ATP1B1|ATP2B4|CALM1|CALM2|CALM3|CAMK2G|CTNNB1|ITPR3|PRKCB|SLC3A2|SRI|TPT1|RAMP2|TRPM7|AHNAK	-1.5	MyList
GO Biological Processes	19	GO:0071375	cellular response to peptide hormone stimulus		-2.8	2.6	3.7	28162	327	423	13	3.1	0.84	353|760|2887|2931|3638|5058|5579|5591|6599|9550|10768|23516|27131	APRT|CA2|GRB10|GSK3A|INSIG1|PAK1|PRKCB|PRKDC|SMARCC1|ATP6V1G1|AHCYL1|SLC39A14|SNX5	-1.5	MyList
GO Biological Processes	19	GO:0006606	protein import into nucleus		-2.8	3.7	4	28162	143	423	8	1.9	0.66	948|1432|3728|3837|3843|4792|10155|51366	CD36|MAPK14|JUP|KPNB1|IPO5|NFKBIA|TRIM28|UBR5	-1.5	MyList
GO Biological Processes	19	GO:0006720	isoprenoid metabolic process		-2.8	3.7	4	28162	143	423	8	1.9	0.66	345|1208|2222|4036|5947|10577|53630|57104	APOC3|CLPS|FDFT1|LRP2|RBP1|NPC2|BCO1|PNPLA2	-1.5	MyList
GO Biological Processes	19	GO:0051303	establishment of chromosome localization		-2.8	4.9	4.3	28162	82	423	6	1.4	0.57	891|1062|1063|3837|8766|10096	CCNB1|CENPE|CENPF|KPNB1|RAB11A|ACTR3	-1.5	MyList
GO Biological Processes	19	GO:0043462	regulation of ATPase activity		-2.8	4.9	4.3	28162	82	423	6	1.4	0.57	481|1785|3301|4634|8655|93974	ATP1B1|DNM2|DNAJA1|MYL3|DYNLL1|ATP5IF1	-1.5	MyList
GO Biological Processes	19	GO:0043388	positive regulation of DNA binding		-2.8	5.9	4.6	28162	56	423	5	1.2	0.53	801|808|1499|3148|10155	CALM1|CALM3|CTNNB1|HMGB2|TRIM28	-1.5	MyList
GO Biological Processes	19	GO:0043547	positive regulation of GTPase activity		-2.8	2.4	3.6	28162	411	423	15	3.5	0.9	396|2665|3993|4301|8826|8853|9411|9779|10235|10344|10788|23094|51429|55920|57186	ARHGDIA|GDI2|LLGL2|AFDN|IQGAP1|ASAP2|ARHGAP29|TBC1D5|RASGRP2|CCL26|IQGAP2|SIPA1L3|SNX9|RCC2|RALGAPA2	-1.5	MyList
GO Biological Processes	19	GO:1901019	regulation of calcium ion transmembrane transporter activity		-2.8	4.8	4.3	28162	83	423	6	1.4	0.57	481|801|805|808|6717|79026	ATP1B1|CALM1|CALM2|CALM3|SRI|AHNAK	-1.5	MyList
GO Biological Processes	19	GO:0032410	negative regulation of transporter activity		-2.8	4.8	4.3	28162	83	423	6	1.4	0.57	801|805|808|6717|9368|51719	CALM1|CALM2|CALM3|SRI|SLC9A3R1|CAB39	-1.5	MyList
GO Biological Processes	19	GO:0045862	positive regulation of proteolysis		-2.8	2.5	3.6	28162	371	423	14	3.3	0.87	1452|1509|1512|1601|2192|2931|2934|4627|5118|5347|5978|51429|64065|93974	CSNK1A1|CTSD|CTSH|DAB2|FBLN1|GSK3A|GSN|MYH9|PCOLCE|PLK1|REST|SNX9|PERP|ATP5IF1	-1.5	MyList
GO Biological Processes	19	GO:0030177	positive regulation of Wnt signaling pathway		-2.8	3.3	3.9	28162	179	423	9	2.1	0.7	1601|3728|6597|9101|9736|22881|51366|65268|81847	DAB2|JUP|SMARCA4|USP8|USP34|ANKRD6|UBR5|WNK2|RNF146	-1.5	MyList
GO Biological Processes	19	GO:0002431	Fc receptor mediated stimulatory signaling pathway		-2.8	3.7	4	28162	145	423	8	1.9	0.66	71|998|3320|5058|5338|5595|10095|10096	ACTG1|CDC42|HSP90AA1|PAK1|PLD2|MAPK3|ARPC1B|ACTR3	-1.5	MyList
GO Biological Processes	19	GO:0031056	regulation of histone modification		-2.8	3.7	4	28162	145	423	8	1.9	0.66	891|1499|5595|8986|9555|23028|51366|55011	CCNB1|CTNNB1|MAPK3|RPS6KA4|MACROH2A1|KDM1A|UBR5|PIH1D1	-1.5	MyList
GO Biological Processes	19	GO:0043484	regulation of RNA splicing		-2.8	3.7	4	28162	145	423	8	1.9	0.66	5725|5978|7536|9588|10521|22927|54845|79026	PTBP1|REST|SF1|PRDX6|DDX17|HABP4|ESRP1|AHNAK	-1.5	MyList
GO Biological Processes	19	GO:0008286	insulin receptor signaling pathway		-2.8	3.7	4	28162	145	423	8	1.9	0.66	2887|2931|5058|5579|6599|9550|23516|27131	GRB10|GSK3A|PAK1|PRKCB|SMARCC1|ATP6V1G1|SLC39A14|SNX5	-1.5	MyList
GO Biological Processes	19	GO:0051261	protein depolymerization		-2.8	4.1	4.1	28162	113	423	7	1.7	0.62	822|830|2934|11034|29766|51474|57662	CAPG|CAPZA2|GSN|DSTN|TMOD3|LIMA1|CAMSAP3	-1.5	MyList
GO Biological Processes	19	GO:0008543	fibroblast growth factor receptor signaling pathway		-2.8	4.1	4.1	28162	113	423	7	1.7	0.62	5595|5725|7073|27020|51552|54845|80199	MAPK3|PTBP1|TIAL1|NPTN|RAB14|ESRP1|FUZ	-1.5	MyList
GO Biological Processes	19	GO:0070268	cornification		-2.8	4.1	4.1	28162	113	423	7	1.7	0.62	826|1832|3728|3880|5046|5318|64065	CAPNS1|DSP|JUP|KRT19|PCSK6|PKP2|PERP	-1.5	MyList
GO Biological Processes	19	GO:0001829	trophectodermal cell differentiation		-2.8	12	5.7	28162	16	423	3	0.71	0.41	1045|6670|9421	CDX2|SP3|HAND1	-1.5	MyList
GO Biological Processes	19	GO:0051238	sequestering of metal ion		-2.8	12	5.7	28162	16	423	3	0.71	0.41	2495|6717|8943	FTH1|SRI|AP3D1	-1.5	MyList
GO Biological Processes	19	GO:1903204	negative regulation of oxidative stress-induced neuron death		-2.8	12	5.7	28162	16	423	3	0.71	0.41	468|5978|57707	ATF4|REST|MEAK7	-1.5	MyList
GO Biological Processes	19	GO:1901385	regulation of voltage-gated calcium channel activity		-2.8	7.8	4.9	28162	34	423	4	0.95	0.47	801|808|6717|79026	CALM1|CALM3|SRI|AHNAK	-1.5	MyList
GO Biological Processes	19	GO:1901020	negative regulation of calcium ion transmembrane transporter activity		-2.8	7.8	4.9	28162	34	423	4	0.95	0.47	801|805|808|6717	CALM1|CALM2|CALM3|SRI	-1.5	MyList
GO Biological Processes	19	GO:1903514	release of sequestered calcium ion into cytosol by endoplasmic reticulum		-2.8	7.8	4.9	28162	34	423	4	0.95	0.47	801|805|808|6717	CALM1|CALM2|CALM3|SRI	-1.5	MyList
GO Biological Processes	19	GO:0010614	negative regulation of cardiac muscle hypertrophy		-2.8	7.8	4.9	28162	34	423	4	0.95	0.47	493|2931|4000|5058	ATP2B4|GSK3A|LMNA|PAK1	-1.5	MyList
GO Biological Processes	19	GO:1900024	regulation of substrate adhesion-dependent cell spreading		-2.8	5.8	4.5	28162	57	423	5	1.2	0.53	81|998|1785|2192|55920	ACTN4|CDC42|DNM2|FBLN1|RCC2	-1.5	MyList
GO Biological Processes	19	GO:0045927	positive regulation of growth		-2.8	2.9	3.7	28162	253	423	11	2.6	0.77	891|998|1432|2803|5058|5591|6909|7049|7430|8766|57698	CCNB1|CDC42|MAPK14|GOLGA4|PAK1|PRKDC|TBX2|TGFBR3|EZR|RAB11A|SHTN1	-1.5	MyList
GO Biological Processes	19	GO:0104004	cellular response to environmental stimulus		-2.8	2.6	3.6	28162	332	423	13	3.1	0.84	468|801|1432|1785|5269|5595|5796|5978|6609|22927|23028|26056|51719	ATF4|CALM1|MAPK14|DNM2|SERPINB6|MAPK3|PTPRK|REST|SMPD1|HABP4|KDM1A|RAB11FIP5|CAB39	-1.5	MyList
GO Biological Processes	19	GO:0071214	cellular response to abiotic stimulus		-2.8	2.6	3.6	28162	332	423	13	3.1	0.84	468|801|1432|1785|5269|5595|5796|5978|6609|22927|23028|26056|51719	ATF4|CALM1|MAPK14|DNM2|SERPINB6|MAPK3|PTPRK|REST|SMPD1|HABP4|KDM1A|RAB11FIP5|CAB39	-1.5	MyList
GO Biological Processes	19	GO:0006643	membrane lipid metabolic process		-2.8	3.1	3.8	28162	216	423	10	2.4	0.74	3074|5538|5660|6609|7357|9334|9524|10955|29956|81537	HEXB|PPT1|PSAP|SMPD1|UGCG|B4GALT5|TECR|SERINC3|CERS2|SGPP1	-1.5	MyList
GO Biological Processes	19	GO:1902017	regulation of cilium assembly		-2.8	4.8	4.3	28162	84	423	6	1.4	0.57	1785|8655|9779|10806|23224|80199	DNM2|DYNLL1|TBC1D5|SDCCAG8|SYNE2|FUZ	-1.5	MyList
GO Biological Processes	19	GO:1900407	regulation of cellular response to oxidative stress		-2.8	4.8	4.3	28162	84	423	6	1.4	0.57	468|948|4233|5478|5978|57707	ATF4|CD36|MET|PPIA|REST|MEAK7	-1.5	MyList
GO Biological Processes	19	GO:1903313	positive regulation of mRNA metabolic process		-2.8	4.8	4.3	28162	84	423	6	1.4	0.57	891|3184|7538|9588|26986|54915	CCNB1|HNRNPD|ZFP36|PRDX6|PABPC1|YTHDF1	-1.5	MyList
GO Biological Processes	19	GO:0060271	cilium assembly		-2.8	2.4	3.6	28162	415	423	15	3.5	0.9	1785|2934|3320|5347|7846|8655|8766|9779|9857|10096|10806|23157|23224|80199|161582	DNM2|GSN|HSP90AA1|PLK1|TUBA1A|DYNLL1|RAB11A|TBC1D5|CEP350|ACTR3|SDCCAG8|SEPTIN6|SYNE2|FUZ|DNAAF4	-1.5	MyList
GO Biological Processes	19	GO:0038127	ERBB signaling pathway		-2.8	3.6	4	28162	146	423	8	1.9	0.66	378|998|3320|5774|8826|27131|29924|58533	ARF4|CDC42|HSP90AA1|PTPN3|IQGAP1|SNX5|EPN1|SNX6	-1.5	MyList
GO Biological Processes	19	GO:0001678	cellular glucose homeostasis		-2.8	3.6	4	28162	146	423	8	1.9	0.66	2730|3799|6597|6717|8655|23516|26056|55011	GCLM|KIF5B|SMARCA4|SRI|DYNLL1|SLC39A14|RAB11FIP5|PIH1D1	-1.5	MyList
GO Biological Processes	19	GO:0048675	axon extension		-2.8	4.1	4.1	28162	114	423	7	1.7	0.62	1785|2803|3320|5058|8766|57698|80031	DNM2|GOLGA4|HSP90AA1|PAK1|RAB11A|SHTN1|SEMA6D	-1.5	MyList
GO Biological Processes	19	GO:0030004	cellular monovalent inorganic cation homeostasis		-2.8	4.1	4.1	28162	114	423	7	1.7	0.62	479|481|760|5538|5595|9550|25932	ATP12A|ATP1B1|CA2|PPT1|MAPK3|ATP6V1G1|CLIC4	-1.5	MyList
GO Biological Processes	19	GO:0005976	polysaccharide metabolic process		-2.8	4.1	4.1	28162	114	423	7	1.7	0.62	160|801|1213|2931|9334|10678|27232	AP2A1|CALM1|CLTC|GSK3A|B4GALT5|B3GNT2|GNMT	-1.5	MyList
GO Biological Processes	19	GO:0032781	positive regulation of ATPase activity		-2.7	5.7	4.5	28162	58	423	5	1.2	0.53	481|1785|3301|4634|8655	ATP1B1|DNM2|DNAJA1|MYL3|DYNLL1	-1.5	MyList
GO Biological Processes	19	GO:1900182	positive regulation of protein localization to nucleus		-2.7	4.7	4.2	28162	85	423	6	1.4	0.57	1432|3728|3843|5347|10155|51366	MAPK14|JUP|IPO5|PLK1|TRIM28|UBR5	-1.5	MyList
GO Biological Processes	19	GO:0007569	cell aging		-2.7	4.1	4.1	28162	115	423	7	1.7	0.62	567|1432|4000|5591|6909|10000|27250	B2M|MAPK14|LMNA|PRKDC|TBX2|AKT3|PDCD4	-1.5	MyList
GO Biological Processes	19	GO:0042445	hormone metabolic process		-2.7	3.1	3.8	28162	218	423	10	2.4	0.74	1514|2028|3284|5046|5947|5978|8614|51144|53630|57104	CTSL|ENPEP|HSD3B2|PCSK6|RBP1|REST|STC2|HSD17B12|BCO1|PNPLA2	-1.5	MyList
GO Biological Processes	19	GO:0061136	regulation of proteasomal protein catabolic process		-2.7	3.3	3.8	28162	182	423	9	2.1	0.7	1452|1601|2931|5347|6599|7514|51322|64844|161582	CSNK1A1|DAB2|GSK3A|PLK1|SMARCC1|XPO1|WAC|MARCHF7|DNAAF4	-1.5	MyList
GO Biological Processes	19	GO:0008608	attachment of spindle microtubules to kinetochore		-2.7	7.6	4.8	28162	35	423	4	0.95	0.47	891|998|1062|55920	CCNB1|CDC42|CENPE|RCC2	-1.5	MyList
GO Biological Processes	19	GO:0001825	blastocyst formation		-2.7	7.6	4.8	28162	35	423	4	0.95	0.47	1045|6498|6670|9421	CDX2|SKIL|SP3|HAND1	-1.5	MyList
GO Biological Processes	19	GO:0015711	organic anion transport		-2.7	2.5	3.6	28162	377	423	14	3.3	0.87	760|948|1497|3993|4036|5205|5660|6507|6520|6578|9368|29957|55244|377677	CA2|CD36|CTNS|LLGL2|LRP2|ATP8B1|PSAP|SLC1A3|SLC3A2|SLCO2A1|SLC9A3R1|SLC25A24|SLC47A1|CA13	-1.4	MyList
GO Biological Processes	19	GO:0055072	iron ion homeostasis		-2.7	4.6	4.2	28162	86	423	6	1.4	0.57	567|2495|3162|6717|9550|23516	B2M|FTH1|HMOX1|SRI|ATP6V1G1|SLC39A14	-1.4	MyList
GO Biological Processes	19	GO:0031058	positive regulation of histone modification		-2.7	4.6	4.2	28162	86	423	6	1.4	0.57	891|1499|5595|8986|23028|55011	CCNB1|CTNNB1|MAPK3|RPS6KA4|KDM1A|PIH1D1	-1.4	MyList
GO Biological Processes	19	GO:0045765	regulation of angiogenesis		-2.7	2.6	3.6	28162	337	423	13	3.1	0.84	493|694|1499|1512|2013|3162|3728|5579|7082|10000|10266|29924|729230	ATP2B4|BTG1|CTNNB1|CTSH|EMP2|HMOX1|JUP|PRKCB|TJP1|AKT3|RAMP2|EPN1|CCR2	-1.4	MyList
GO Biological Processes	19	GO:0051495	positive regulation of cytoskeleton organization		-2.7	3	3.7	28162	220	423	10	2.4	0.74	998|2934|4233|5058|10095|10096|10344|10788|11034|51429	CDC42|GSN|MET|PAK1|ARPC1B|ACTR3|CCL26|IQGAP2|DSTN|SNX9	-1.4	MyList
GO Biological Processes	19	GO:0030071	regulation of mitotic metaphase/anaphase transition		-2.7	5.6	4.4	28162	59	423	5	1.2	0.53	891|1062|1063|5347|5885	CCNB1|CENPE|CENPF|PLK1|RAD21	-1.4	MyList
GO Biological Processes	19	GO:0045428	regulation of nitric oxide biosynthetic process		-2.7	5.6	4.4	28162	59	423	5	1.2	0.53	493|948|1785|3320|8655	ATP2B4|CD36|DNM2|HSP90AA1|DYNLL1	-1.4	MyList
GO Biological Processes	19	GO:0016569	covalent chromatin modification		-2.7	2.3	3.5	28162	464	423	16	3.8	0.93	891|1499|5579|5595|5978|8986|9555|9869|10155|11137|23028|51322|51366|54790|55011|58508	CCNB1|CTNNB1|PRKCB|MAPK3|REST|RPS6KA4|MACROH2A1|SETDB1|TRIM28|PWP1|KDM1A|WAC|UBR5|TET2|PIH1D1|KMT2C	-1.4	MyList
GO Biological Processes	19	GO:0070593	dendrite self-avoidance		-2.7	12	5.5	28162	17	423	3	0.71	0.41	682|23022|27020	BSG|PALLD|NPTN	-1.4	MyList
GO Biological Processes	19	GO:0006895	Golgi to endosome transport		-2.7	12	5.5	28162	17	423	3	0.71	0.41	160|51552|54832	AP2A1|RAB14|VPS13C	-1.4	MyList
GO Biological Processes	19	GO:0006750	glutathione biosynthetic process		-2.7	12	5.5	28162	17	423	3	0.71	0.41	2729|2730|55748	GCLC|GCLM|CNDP2	-1.4	MyList
GO Biological Processes	19	GO:0090136	epithelial cell-cell adhesion		-2.7	12	5.5	28162	17	423	3	0.71	0.41	1832|3728|57662	DSP|JUP|CAMSAP3	-1.4	MyList
GO Biological Processes	19	GO:1904355	positive regulation of telomere capping		-2.7	12	5.5	28162	17	423	3	0.71	0.41	3184|5570|5595	HNRNPD|PKIB|MAPK3	-1.4	MyList
GO Biological Processes	19	GO:0045637	regulation of myeloid cell differentiation		-2.7	2.8	3.6	28162	259	423	11	2.6	0.77	567|760|1432|2778|3148|4792|5579|5591|7538|58508|84293	B2M|CA2|MAPK14|GNAS|HMGB2|NFKBIA|PRKCB|PRKDC|ZFP36|KMT2C|PRXL2A	-1.4	MyList
GO Biological Processes	19	GO:0008203	cholesterol metabolic process		-2.7	3.6	3.9	28162	150	423	8	1.9	0.66	1727|2222|3638|3837|4864|6609|10577|51474	CYB5R3|FDFT1|INSIG1|KPNB1|NPC1|SMPD1|NPC2|LIMA1	-1.4	MyList
GO Biological Processes	19	GO:0032801	receptor catabolic process		-2.7	7.4	4.7	28162	36	423	4	0.95	0.47	160|161|1173|1213	AP2A1|AP2A2|AP2M1|CLTC	-1.4	MyList
GO Biological Processes	19	GO:0014741	negative regulation of muscle hypertrophy		-2.7	7.4	4.7	28162	36	423	4	0.95	0.47	493|2931|4000|5058	ATP2B4|GSK3A|LMNA|PAK1	-1.4	MyList
GO Biological Processes	19	GO:0044283	small molecule biosynthetic process		-2.7	2	3.3	28162	693	423	21	5	1.1	345|353|468|493|1727|2222|3638|3837|5141|5947|5978|6888|9524|10728|10955|11163|23516|27232|51144|53630|84706	APOC3|APRT|ATF4|ATP2B4|CYB5R3|FDFT1|INSIG1|KPNB1|PDE4A|RBP1|REST|TALDO1|TECR|PTGES3|SERINC3|NUDT4|SLC39A14|GNMT|HSD17B12|BCO1|GPT2	-1.4	MyList
GO Biological Processes	19	GO:0006913	nucleocytoplasmic transport		-2.7	2.5	3.5	28162	340	423	13	3.1	0.84	948|1432|3728|3837|3843|4659|4792|7514|8125|10155|10768|51366|55110	CD36|MAPK14|JUP|KPNB1|IPO5|PPP1R12A|NFKBIA|XPO1|ANP32A|TRIM28|AHCYL1|UBR5|MAGOHB	-1.4	MyList
GO Biological Processes	19	GO:1903078	positive regulation of protein localization to plasma membrane		-2.7	5.5	4.4	28162	60	423	5	1.2	0.53	493|3799|7430|8766|163882	ATP2B4|KIF5B|EZR|RAB11A|CNST	-1.4	MyList
GO Biological Processes	19	GO:0046916	cellular transition metal ion homeostasis		-2.7	3.9	4	28162	118	423	7	1.7	0.62	475|2495|3162|6717|8943|9550|23516	ATOX1|FTH1|HMOX1|SRI|AP3D1|ATP6V1G1|SLC39A14	-1.4	MyList
GO Biological Processes	19	GO:0050770	regulation of axonogenesis		-2.7	3.5	3.8	28162	151	423	8	1.9	0.66	396|2803|5058|6498|8766|23303|57698|80031	ARHGDIA|GOLGA4|PAK1|SKIL|RAB11A|KIF13B|SHTN1|SEMA6D	-1.4	MyList
GO Biological Processes	19	GO:1903364	positive regulation of cellular protein catabolic process		-2.7	3.5	3.8	28162	151	423	8	1.9	0.66	1452|1601|2931|3320|4036|5347|7430|93974	CSNK1A1|DAB2|GSK3A|HSP90AA1|LRP2|PLK1|EZR|ATP5IF1	-1.4	MyList
GO Biological Processes	19	GO:1904063	negative regulation of cation transmembrane transport		-2.7	4.5	4.1	28162	88	423	6	1.4	0.57	801|805|808|6717|9368|51719	CALM1|CALM2|CALM3|SRI|SLC9A3R1|CAB39	-1.4	MyList
GO Biological Processes	19	GO:0070997	neuron death		-2.7	2.5	3.5	28162	342	423	13	3.1	0.84	468|997|998|1499|1822|2730|2931|3162|4605|5538|5978|57707|58533	ATF4|CDC34|CDC42|CTNNB1|ATN1|GCLM|GSK3A|HMOX1|MYBL2|PPT1|REST|MEAK7|SNX6	-1.4	MyList
GO Biological Processes	19	GO:1901214	regulation of neuron death		-2.7	2.6	3.6	28162	302	423	12	2.8	0.81	468|997|998|1499|2730|2931|3162|4605|5538|5978|57707|58533	ATF4|CDC34|CDC42|CTNNB1|GCLM|GSK3A|HMOX1|MYBL2|PPT1|REST|MEAK7|SNX6	-1.4	MyList
GO Biological Processes	19	GO:0051169	nuclear transport		-2.7	2.5	3.5	28162	343	423	13	3.1	0.84	948|1432|3728|3837|3843|4659|4792|7514|8125|10155|10768|51366|55110	CD36|MAPK14|JUP|KPNB1|IPO5|PPP1R12A|NFKBIA|XPO1|ANP32A|TRIM28|AHCYL1|UBR5|MAGOHB	-1.4	MyList
GO Biological Processes	19	GO:1901342	regulation of vasculature development		-2.7	2.5	3.5	28162	343	423	13	3.1	0.84	493|694|1499|1512|2013|3162|3728|5579|7082|10000|10266|29924|729230	ATP2B4|BTG1|CTNNB1|CTSH|EMP2|HMOX1|JUP|PRKCB|TJP1|AKT3|RAMP2|EPN1|CCR2	-1.4	MyList
GO Biological Processes	19	GO:0070936	protein K48-linked ubiquitination		-2.7	5.5	4.3	28162	61	423	5	1.2	0.53	997|5478|7323|51366|81847	CDC34|PPIA|UBE2D3|UBR5|RNF146	-1.4	MyList
GO Biological Processes	19	GO:0033619	membrane protein proteolysis		-2.7	5.5	4.3	28162	61	423	5	1.2	0.53	1512|4627|5774|8728|51429	CTSH|MYH9|PTPN3|ADAM19|SNX9	-1.4	MyList
GO Biological Processes	19	GO:0061951	establishment of protein localization to plasma membrane		-2.7	5.5	4.3	28162	61	423	5	1.2	0.53	2803|4301|8766|23062|163882	GOLGA4|AFDN|RAB11A|GGA2|CNST	-1.4	MyList
GO Biological Processes	19	GO:0007091	metaphase/anaphase transition of mitotic cell cycle		-2.7	5.5	4.3	28162	61	423	5	1.2	0.53	891|1062|1063|5347|5885	CCNB1|CENPE|CENPF|PLK1|RAD21	-1.4	MyList
GO Biological Processes	19	GO:0046824	positive regulation of nucleocytoplasmic transport		-2.7	5.5	4.3	28162	61	423	5	1.2	0.53	1432|3728|3843|10155|51366	MAPK14|JUP|IPO5|TRIM28|UBR5	-1.4	MyList
GO Biological Processes	19	GO:0080164	regulation of nitric oxide metabolic process		-2.7	5.5	4.3	28162	61	423	5	1.2	0.53	493|948|1785|3320|8655	ATP2B4|CD36|DNM2|HSP90AA1|DYNLL1	-1.4	MyList
GO Biological Processes	19	GO:1903115	regulation of actin filament-based movement		-2.6	7.2	4.7	28162	37	423	4	0.95	0.47	1832|3728|5318|6717	DSP|JUP|PKP2|SRI	-1.4	MyList
GO Biological Processes	19	GO:1901021	positive regulation of calcium ion transmembrane transporter activity		-2.6	7.2	4.7	28162	37	423	4	0.95	0.47	481|801|805|808	ATP1B1|CALM1|CALM2|CALM3	-1.4	MyList
GO Biological Processes	19	GO:0010737	protein kinase A signaling		-2.6	7.2	4.7	28162	37	423	4	0.95	0.47	3936|5141|7430|9867	LCP1|PDE4A|EZR|PJA2	-1.4	MyList
GO Biological Processes	19	GO:1902229	regulation of intrinsic apoptotic signaling pathway in response to DNA damage		-2.6	7.2	4.7	28162	37	423	4	0.95	0.47	6498|7178|23028|64844	SKIL|TPT1|KDM1A|MARCHF7	-1.4	MyList
GO Biological Processes	19	GO:1903351	cellular response to dopamine		-2.6	4.5	4.1	28162	89	423	6	1.4	0.57	468|1785|2778|2931|5595|9368	ATF4|DNM2|GNAS|GSK3A|MAPK3|SLC9A3R1	-1.4	MyList
GO Biological Processes	19	GO:0048525	negative regulation of viral process		-2.6	4.5	4.1	28162	89	423	6	1.4	0.57	2934|5478|7538|8724|9869|10155	GSN|PPIA|ZFP36|SNX3|SETDB1|TRIM28	-1.4	MyList
GO Biological Processes	19	GO:0043244	regulation of protein-containing complex disassembly		-2.6	3.9	3.9	28162	120	423	7	1.7	0.62	822|830|2934|11034|29766|51474|57662	CAPG|CAPZA2|GSN|DSTN|TMOD3|LIMA1|CAMSAP3	-1.4	MyList
GO Biological Processes	19	GO:1903358	regulation of Golgi organization		-2.6	11	5.3	28162	18	423	3	0.71	0.41	1785|5595|57662	DNM2|MAPK3|CAMSAP3	-1.4	MyList
GO Biological Processes	19	GO:0099111	microtubule-based transport		-2.6	3.2	3.7	28162	189	423	9	2.1	0.7	998|3799|8655|8943|9368|23224|25777|57662|161582	CDC42|KIF5B|DYNLL1|AP3D1|SLC9A3R1|SYNE2|SUN2|CAMSAP3|DNAAF4	-1.4	MyList
GO Biological Processes	19	GO:0045732	positive regulation of protein catabolic process		-2.6	2.9	3.6	28162	226	423	10	2.4	0.74	1452|1601|2931|3320|4036|5347|7430|11059|51429|93974	CSNK1A1|DAB2|GSK3A|HSP90AA1|LRP2|PLK1|EZR|WWP1|SNX9|ATP5IF1	-1.4	MyList
GO Biological Processes	19	GO:0016485	protein processing		-2.6	2.9	3.6	28162	226	423	10	2.4	0.74	831|1512|1514|2028|2934|4627|5046|8728|9528|64065	CAST|CTSH|CTSL|ENPEP|GSN|MYH9|PCSK6|ADAM19|TMEM59|PERP	-1.4	MyList
GO Biological Processes	19	GO:1903350	response to dopamine		-2.6	4.4	4	28162	90	423	6	1.4	0.57	468|1785|2778|2931|5595|9368	ATF4|DNM2|GNAS|GSK3A|MAPK3|SLC9A3R1	-1.4	MyList
GO Biological Processes	19	GO:0022604	regulation of cell morphogenesis		-2.6	2.6	3.5	28162	305	423	12	2.8	0.81	81|998|1785|2192|3074|4627|5591|7430|9368|9886|10428|55920	ACTN4|CDC42|DNM2|FBLN1|HEXB|MYH9|PRKDC|EZR|SLC9A3R1|RHOBTB1|CFDP1|RCC2	-1.4	MyList
GO Biological Processes	19	GO:0031122	cytoplasmic microtubule organization		-2.6	5.4	4.3	28162	62	423	5	1.2	0.53	3837|7430|8766|9748|57662	KPNB1|EZR|RAB11A|SLK|CAMSAP3	-1.4	MyList
GO Biological Processes	19	GO:1902099	regulation of metaphase/anaphase transition of cell cycle		-2.6	5.4	4.3	28162	62	423	5	1.2	0.53	891|1062|1063|5347|5885	CCNB1|CENPE|CENPF|PLK1|RAD21	-1.4	MyList
GO Biological Processes	19	GO:0002237	response to molecule of bacterial origin		-2.6	2.5	3.5	28162	346	423	13	3.1	0.84	567|948|1432|1604|3148|4792|5595|7538|23118|27250|51571|57402|59307	B2M|CD36|MAPK14|CD55|HMGB2|NFKBIA|MAPK3|ZFP36|TAB2|PDCD4|CYRIB|S100A14|SIGIRR	-1.4	MyList
GO Biological Processes	19	GO:1903530	regulation of secretion by cell		-2.6	2.1	3.3	28162	564	423	18	4.3	0.98	801|808|2778|3162|3418|3710|3799|3993|5478|5579|5978|6717|7430|8655|8673|26056|58533|729230	CALM1|CALM3|GNAS|HMOX1|IDH2|ITPR3|KIF5B|LLGL2|PPIA|PRKCB|REST|SRI|EZR|DYNLL1|VAMP8|RAB11FIP5|SNX6|CCR2	-1.4	MyList
GO Biological Processes	19	GO:0042110	T cell activation		-2.6	2.2	3.4	28162	475	423	16	3.8	0.93	567|998|1514|1604|2000|2934|3936|4627|5058|5591|6670|8943|23303|51571|64844|729230	B2M|CDC42|CTSL|CD55|ELF4|GSN|LCP1|MYH9|PAK1|PRKDC|SP3|AP3D1|KIF13B|CYRIB|MARCHF7|CCR2	-1.4	MyList
GO Biological Processes	19	GO:0071276	cellular response to cadmium ion		-2.6	7	4.6	28162	38	423	4	0.95	0.47	2934|3162|5595|7323	GSN|HMOX1|MAPK3|UBE2D3	-1.4	MyList
GO Biological Processes	19	GO:2000249	regulation of actin cytoskeleton reorganization		-2.6	7	4.6	28162	38	423	4	0.95	0.47	396|998|7082|10788	ARHGDIA|CDC42|TJP1|IQGAP2	-1.4	MyList
GO Biological Processes	19	GO:1903321	negative regulation of protein modification by small protein conjugation or removal		-2.6	4.4	4	28162	91	423	6	1.4	0.57	1499|3301|5478|10625|51366|64844	CTNNB1|DNAJA1|PPIA|IVNS1ABP|UBR5|MARCHF7	-1.3	MyList
GO Biological Processes	19	GO:0021543	pallium development		-2.6	3.4	3.7	28162	156	423	8	1.9	0.66	493|1459|3284|3799|3912|23028|23224|25777	ATP2B4|CSNK2A2|HSD3B2|KIF5B|LAMB1|KDM1A|SYNE2|SUN2	-1.3	MyList
GO Biological Processes	19	GO:0009266	response to temperature stimulus		-2.6	2.9	3.6	28162	229	423	10	2.4	0.74	796|818|2063|2729|3162|3301|3320|4792|5595|10728	CALCA|CAMK2G|NR2F6|GCLC|HMOX1|DNAJA1|HSP90AA1|NFKBIA|MAPK3|PTGES3	-1.3	MyList
GO Biological Processes	19	GO:1901987	regulation of cell cycle phase transition		-2.6	2.2	3.3	28162	478	423	16	3.8	0.93	493|891|1062|1063|3320|5347|5591|5885|7846|8655|8766|9555|10806|29766|54443|55920	ATP2B4|CCNB1|CENPE|CENPF|HSP90AA1|PLK1|PRKDC|RAD21|TUBA1A|DYNLL1|RAB11A|MACROH2A1|SDCCAG8|TMOD3|ANLN|RCC2	-1.3	MyList
GO Biological Processes	19	GO:2000377	regulation of reactive oxygen species metabolic process		-2.6	3.1	3.6	28162	192	423	9	2.1	0.7	378|493|948|1432|1497|1785|3320|5547|8655	ARF4|ATP2B4|CD36|MAPK14|CTNS|DNM2|HSP90AA1|PRCP|DYNLL1	-1.3	MyList
GO Biological Processes	19	GO:0051224	negative regulation of protein transport		-2.6	3.8	3.8	28162	123	423	7	1.7	0.62	948|3418|3638|5978|8724|26056|51465	CD36|IDH2|INSIG1|REST|SNX3|RAB11FIP5|UBE2J1	-1.3	MyList
GO Biological Processes	19	GO:1903409	reactive oxygen species biosynthetic process		-2.6	3.8	3.8	28162	123	423	7	1.7	0.62	493|948|1497|1727|1785|3320|8655	ATP2B4|CD36|CTNS|CYB5R3|DNM2|HSP90AA1|DYNLL1	-1.3	MyList
GO Biological Processes	19	GO:0030516	regulation of axon extension		-2.6	4.3	4	28162	92	423	6	1.4	0.57	1785|2803|5058|8766|57698|80031	DNM2|GOLGA4|PAK1|RAB11A|SHTN1|SEMA6D	-1.3	MyList
GO Biological Processes	19	GO:0044272	sulfur compound biosynthetic process		-2.6	3.1	3.6	28162	193	423	9	2.1	0.7	2729|2730|5538|9334|9524|10678|23305|51144|55748	GCLC|GCLM|PPT1|B4GALT5|TECR|B3GNT2|ACSL6|HSD17B12|CNDP2	-1.3	MyList
GO Biological Processes	19	GO:0050892	intestinal absorption		-2.6	6.8	4.5	28162	39	423	4	0.95	0.47	948|7357|7430|51474	CD36|UGCG|EZR|LIMA1	-1.3	MyList
GO Biological Processes	19	GO:0045841	negative regulation of mitotic metaphase/anaphase transition		-2.6	6.8	4.5	28162	39	423	4	0.95	0.47	891|1063|5347|5885	CCNB1|CENPF|PLK1|RAD21	-1.3	MyList
GO Biological Processes	19	GO:0045773	positive regulation of axon extension		-2.6	6.8	4.5	28162	39	423	4	0.95	0.47	2803|5058|8766|57698	GOLGA4|PAK1|RAB11A|SHTN1	-1.3	MyList
GO Biological Processes	19	GO:0010829	negative regulation of glucose transmembrane transport		-2.6	11	5.1	28162	19	423	3	0.71	0.41	2887|2931|5579	GRB10|GSK3A|PRKCB	-1.3	MyList
GO Biological Processes	19	GO:0120261	regulation of heterochromatin organization		-2.6	11	5.1	28162	19	423	3	0.71	0.41	9555|9869|10155	MACROH2A1|SETDB1|TRIM28	-1.3	MyList
GO Biological Processes	19	GO:0045091	regulation of single stranded viral RNA replication via double stranded DNA intermediate		-2.6	11	5.1	28162	19	423	3	0.71	0.41	7153|9869|10155	TOP2A|SETDB1|TRIM28	-1.3	MyList
GO Biological Processes	19	GO:0019184	nonribosomal peptide biosynthetic process		-2.6	11	5.1	28162	19	423	3	0.71	0.41	2729|2730|55748	GCLC|GCLM|CNDP2	-1.3	MyList
GO Biological Processes	19	GO:1903975	regulation of glial cell migration		-2.6	11	5.1	28162	19	423	3	0.71	0.41	3418|29956|729230	IDH2|CERS2|CCR2	-1.3	MyList
GO Biological Processes	19	GO:0035338	long-chain fatty-acyl-CoA biosynthetic process		-2.6	11	5.1	28162	19	423	3	0.71	0.41	9524|23305|51144	TECR|ACSL6|HSD17B12	-1.3	MyList
GO Biological Processes	19	GO:0031445	regulation of heterochromatin assembly		-2.6	11	5.1	28162	19	423	3	0.71	0.41	9555|9869|10155	MACROH2A1|SETDB1|TRIM28	-1.3	MyList
GO Biological Processes	19	GO:0098856	intestinal lipid absorption		-2.6	11	5.1	28162	19	423	3	0.71	0.41	948|7357|51474	CD36|UGCG|LIMA1	-1.3	MyList
GO Biological Processes	19	GO:0043010	camera-type eye development		-2.6	2.6	3.4	28162	310	423	12	2.8	0.81	468|493|1497|5954|6498|6597|6670|6909|10002|10848|25932|284217	ATF4|ATP2B4|CTNS|RCN1|SKIL|SMARCA4|SP3|TBX2|NR2E3|PPP1R13L|CLIC4|LAMA1	-1.3	MyList
GO Biological Processes	19	GO:0044242	cellular lipid catabolic process		-2.6	2.9	3.5	28162	231	423	10	2.4	0.74	345|2170|3074|5538|6609|9588|26090|53630|56261|57104	APOC3|FABP3|HEXB|PPT1|SMPD1|PRDX6|ABHD12|BCO1|GPCPD1|PNPLA2	-1.3	MyList
GO Biological Processes	19	GO:0045446	endothelial cell differentiation		-2.6	3.8	3.8	28162	124	423	7	1.7	0.62	694|4233|4301|4659|7082|7430|25932	BTG1|MET|AFDN|PPP1R12A|TJP1|EZR|CLIC4	-1.3	MyList
GO Biological Processes	19	GO:0006721	terpenoid metabolic process		-2.6	3.8	3.8	28162	124	423	7	1.7	0.62	345|1208|2222|4036|5947|53630|57104	APOC3|CLPS|FDFT1|LRP2|RBP1|BCO1|PNPLA2	-1.3	MyList
GO Biological Processes	19	GO:0007173	epidermal growth factor receptor signaling pathway		-2.6	3.8	3.8	28162	124	423	7	1.7	0.62	378|998|5774|8826|27131|29924|58533	ARF4|CDC42|PTPN3|IQGAP1|SNX5|EPN1|SNX6	-1.3	MyList
GO Biological Processes	19	GO:0032507	maintenance of protein location in cell		-2.6	5.2	4.2	28162	64	423	5	1.2	0.53	2934|3638|9168|25777|54832	GSN|INSIG1|TMSB10|SUN2|VPS13C	-1.3	MyList
GO Biological Processes	19	GO:0090109	regulation of cell-substrate junction assembly		-2.6	5.2	4.2	28162	64	423	5	1.2	0.53	71|8826|9748|55920|57662	ACTG1|IQGAP1|SLK|RCC2|CAMSAP3	-1.3	MyList
GO Biological Processes	19	GO:0051893	regulation of focal adhesion assembly		-2.6	5.2	4.2	28162	64	423	5	1.2	0.53	71|8826|9748|55920|57662	ACTG1|IQGAP1|SLK|RCC2|CAMSAP3	-1.3	MyList
GO Biological Processes	19	GO:0010965	regulation of mitotic sister chromatid separation		-2.6	5.2	4.2	28162	64	423	5	1.2	0.53	891|1062|1063|5347|5885	CCNB1|CENPE|CENPF|PLK1|RAD21	-1.3	MyList
GO Biological Processes	19	GO:0044784	metaphase/anaphase transition of cell cycle		-2.6	5.2	4.2	28162	64	423	5	1.2	0.53	891|1062|1063|5347|5885	CCNB1|CENPE|CENPF|PLK1|RAD21	-1.3	MyList
GO Biological Processes	19	GO:0043410	positive regulation of MAPK cascade		-2.6	2.1	3.3	28162	527	423	17	4	0.95	948|998|1432|1847|1849|5058|5478|5595|7164|8826|9867|10344|22881|23118|27020|84451|388121	CD36|CDC42|MAPK14|DUSP5|DUSP7|PAK1|PPIA|MAPK3|TPD52L1|IQGAP1|PJA2|CCL26|ANKRD6|TAB2|NPTN|MAP3K21|TNFAIP8L3	-1.3	MyList
GO Biological Processes	19	GO:0030198	extracellular matrix organization		-2.5	2.4	3.4	28162	395	423	14	3.3	0.87	682|822|826|1514|1999|2192|2934|3912|3915|3936|8728|10266|51144|284217	BSG|CAPG|CAPNS1|CTSL|ELF3|FBLN1|GSN|LAMB1|LAMC1|LCP1|ADAM19|RAMP2|HSD17B12|LAMA1	-1.3	MyList
GO Biological Processes	19	GO:0099003	vesicle-mediated transport in synapse		-2.5	3.1	3.6	28162	195	423	9	2.1	0.7	801|808|1785|5338|5579|8766|8871|8943|112476	CALM1|CALM3|DNM2|PLD2|PRKCB|RAB11A|SYNJ2|AP3D1|PRRT2	-1.3	MyList
GO Biological Processes	19	GO:0043062	extracellular structure organization		-2.5	2.4	3.4	28162	396	423	14	3.3	0.87	682|822|826|1514|1999|2192|2934|3912|3915|3936|8728|10266|51144|284217	BSG|CAPG|CAPNS1|CTSL|ELF3|FBLN1|GSN|LAMB1|LAMC1|LCP1|ADAM19|RAMP2|HSD17B12|LAMA1	-1.3	MyList
GO Biological Processes	19	GO:0005975	carbohydrate metabolic process		-2.5	2	3.2	28162	620	423	19	4.5	1	160|468|801|1213|1431|1432|1727|2931|3074|3418|4126|6520|6888|8871|9334|10678|23516|27232|55577	AP2A1|ATF4|CALM1|CLTC|CS|MAPK14|CYB5R3|GSK3A|HEXB|IDH2|MANBA|SLC3A2|TALDO1|SYNJ2|B4GALT5|B3GNT2|SLC39A14|GNMT|NAGK	-1.3	MyList
GO Biological Processes	19	GO:0043406	positive regulation of MAP kinase activity		-2.5	2.9	3.5	28162	233	423	10	2.4	0.74	1432|1847|1849|5058|5478|5595|7164|8826|23118|84451	MAPK14|DUSP5|DUSP7|PAK1|PPIA|MAPK3|TPD52L1|IQGAP1|TAB2|MAP3K21	-1.3	MyList
GO Biological Processes	19	GO:0032768	regulation of monooxygenase activity		-2.5	5.1	4.1	28162	65	423	5	1.2	0.53	493|801|808|1785|3320	ATP2B4|CALM1|CALM3|DNM2|HSP90AA1	-1.3	MyList
GO Biological Processes	19	GO:0043009	chordate embryonic development		-2.5	2.1	3.2	28162	575	423	18	4.3	0.98	891|1044|1045|1499|1999|2778|3880|4036|4627|5591|5954|6498|6670|7976|9421|10155|57662|80199	CCNB1|CDX1|CDX2|CTNNB1|ELF3|GNAS|KRT19|LRP2|MYH9|PRKDC|RCN1|SKIL|SP3|FZD3|HAND1|TRIM28|CAMSAP3|FUZ	-1.3	MyList
GO Biological Processes	19	GO:0042632	cholesterol homeostasis		-2.5	4.2	3.9	28162	94	423	6	1.4	0.57	345|2170|3638|4864|10577|51474	APOC3|FABP3|INSIG1|NPC1|NPC2|LIMA1	-1.3	MyList
GO Biological Processes	19	GO:0010769	regulation of cell morphogenesis involved in differentiation		-2.5	4.2	3.9	28162	94	423	6	1.4	0.57	81|998|1785|2192|5591|55920	ACTN4|CDC42|DNM2|FBLN1|PRKDC|RCC2	-1.3	MyList
GO Biological Processes	19	GO:0002224	toll-like receptor signaling pathway		-2.5	3.3	3.6	28162	160	423	8	1.9	0.66	948|1508|1514|4792|7323|9867|23118|57402	CD36|CTSB|CTSL|NFKBIA|UBE2D3|PJA2|TAB2|S100A14	-1.3	MyList
GO Biological Processes	19	GO:0055067	monovalent inorganic cation homeostasis		-2.5	3.3	3.6	28162	160	423	8	1.9	0.66	479|481|760|5538|5595|9550|25932|27131	ATP12A|ATP1B1|CA2|PPT1|MAPK3|ATP6V1G1|CLIC4|SNX5	-1.3	MyList
GO Biological Processes	19	GO:0055023	positive regulation of cardiac muscle tissue growth		-2.5	6.7	4.4	28162	40	423	4	0.95	0.47	891|1432|6909|7049	CCNB1|MAPK14|TBX2|TGFBR3	-1.3	MyList
GO Biological Processes	19	GO:0007190	activation of adenylate cyclase activity		-2.5	6.7	4.4	28162	40	423	4	0.95	0.47	796|801|808|10487	CALCA|CALM1|CALM3|CAP1	-1.3	MyList
GO Biological Processes	19	GO:1903170	negative regulation of calcium ion transmembrane transport		-2.5	6.7	4.4	28162	40	423	4	0.95	0.47	801|805|808|6717	CALM1|CALM2|CALM3|SRI	-1.3	MyList
GO Biological Processes	19	GO:0006730	one-carbon metabolic process		-2.5	6.7	4.4	28162	40	423	4	0.95	0.47	760|10768|27232|377677	CA2|AHCYL1|GNMT|CA13	-1.3	MyList
GO Biological Processes	19	GO:0070296	sarcoplasmic reticulum calcium ion transport		-2.5	6.7	4.4	28162	40	423	4	0.95	0.47	801|805|808|6717	CALM1|CALM2|CALM3|SRI	-1.3	MyList
GO Biological Processes	19	GO:0051281	positive regulation of release of sequestered calcium ion into cytosol		-2.5	6.7	4.4	28162	40	423	4	0.95	0.47	801|805|808|6717	CALM1|CALM2|CALM3|SRI	-1.3	MyList
GO Biological Processes	19	GO:0030521	androgen receptor signaling pathway		-2.5	6.7	4.4	28162	40	423	4	0.95	0.47	1601|3301|6597|10521	DAB2|DNAJA1|SMARCA4|DDX17	-1.3	MyList
GO Biological Processes	19	GO:0006911	phagocytosis, engulfment		-2.5	3.7	3.7	28162	126	423	7	1.7	0.62	948|998|2934|4240|4627|9886|51411	CD36|CDC42|GSN|MFGE8|MYH9|RHOBTB1|BIN2	-1.3	MyList
GO Biological Processes	19	GO:0045229	external encapsulating structure organization		-2.5	2.3	3.3	28162	398	423	14	3.3	0.87	682|822|826|1514|1999|2192|2934|3912|3915|3936|8728|10266|51144|284217	BSG|CAPG|CAPNS1|CTSL|ELF3|FBLN1|GSN|LAMB1|LAMC1|LCP1|ADAM19|RAMP2|HSD17B12|LAMA1	-1.3	MyList
GO Biological Processes	19	GO:0071222	cellular response to lipopolysaccharide		-2.5	3	3.6	28162	197	423	9	2.1	0.7	948|1432|1604|3148|4792|5595|7538|27250|59307	CD36|MAPK14|CD55|HMGB2|NFKBIA|MAPK3|ZFP36|PDCD4|SIGIRR	-1.3	MyList
GO Biological Processes	19	GO:0042147	retrograde transport, endosome to Golgi		-2.5	4.2	3.9	28162	95	423	6	1.4	0.57	1213|6643|8724|9779|27131|58533	CLTC|SNX2|SNX3|TBC1D5|SNX5|SNX6	-1.3	MyList
GO Biological Processes	19	GO:0097711	ciliary basal body-plasma membrane docking		-2.5	4.2	3.9	28162	95	423	6	1.4	0.57	3320|5347|7846|8655|8766|10806	HSP90AA1|PLK1|TUBA1A|DYNLL1|RAB11A|SDCCAG8	-1.3	MyList
GO Biological Processes	19	GO:2001243	negative regulation of intrinsic apoptotic signaling pathway		-2.5	4.2	3.9	28162	95	423	6	1.4	0.57	3301|5478|7178|10625|23028|64844	DNAJA1|PPIA|TPT1|IVNS1ABP|KDM1A|MARCHF7	-1.3	MyList
GO Biological Processes	19	GO:0055092	sterol homeostasis		-2.5	4.2	3.9	28162	95	423	6	1.4	0.57	345|2170|3638|4864|10577|51474	APOC3|FABP3|INSIG1|NPC1|NPC2|LIMA1	-1.3	MyList
GO Biological Processes	19	GO:0000041	transition metal ion transport		-2.5	3.7	3.7	28162	127	423	7	1.7	0.62	475|567|1213|1785|2495|9550|23516	ATOX1|B2M|CLTC|DNM2|FTH1|ATP6V1G1|SLC39A14	-1.3	MyList
GO Biological Processes	19	GO:1905477	positive regulation of protein localization to membrane		-2.5	3.7	3.7	28162	127	423	7	1.7	0.62	493|3799|5058|7430|7533|8766|163882	ATP2B4|KIF5B|PAK1|EZR|YWHAH|RAB11A|CNST	-1.3	MyList
GO Biological Processes	19	GO:0006997	nucleus organization		-2.5	3.7	3.7	28162	127	423	7	1.7	0.62	891|3148|4000|5347|5579|22927|25777	CCNB1|HMGB2|LMNA|PLK1|PRKCB|HABP4|SUN2	-1.3	MyList
GO Biological Processes	19	GO:0051306	mitotic sister chromatid separation		-2.5	5	4.1	28162	66	423	5	1.2	0.53	891|1062|1063|5347|5885	CCNB1|CENPE|CENPF|PLK1|RAD21	-1.3	MyList
GO Biological Processes	19	GO:0045786	negative regulation of cell cycle		-2.5	2	3.2	28162	625	423	19	4.5	1	694|891|1063|1432|1499|3843|5347|5591|5774|5796|5885|6498|7976|9368|9555|27250|51322|51719|81857	BTG1|CCNB1|CENPF|MAPK14|CTNNB1|IPO5|PLK1|PRKDC|PTPN3|PTPRK|RAD21|SKIL|FZD3|SLC9A3R1|MACROH2A1|PDCD4|WAC|CAB39|MED25	-1.3	MyList
GO Biological Processes	19	GO:0034504	protein localization to nucleus		-2.5	2.7	3.4	28162	275	423	11	2.6	0.77	948|1432|3728|3837|3843|4000|4792|5347|10155|25777|51366	CD36|MAPK14|JUP|KPNB1|IPO5|LMNA|NFKBIA|PLK1|TRIM28|SUN2|UBR5	-1.3	MyList
GO Biological Processes	19	GO:0039692	single stranded viral RNA replication via double stranded DNA intermediate		-2.5	10	5	28162	20	423	3	0.71	0.41	7153|9869|10155	TOP2A|SETDB1|TRIM28	-1.3	MyList
GO Biological Processes	19	GO:0030220	platelet formation		-2.5	10	5	28162	20	423	3	0.71	0.41	87|4627|5591	ACTN1|MYH9|PRKDC	-1.3	MyList
GO Biological Processes	19	GO:0051412	response to corticosterone		-2.5	10	5	28162	20	423	3	0.71	0.41	801|808|3284	CALM1|CALM3|HSD3B2	-1.3	MyList
GO Biological Processes	19	GO:0097320	plasma membrane tubulation		-2.5	10	5	28162	20	423	3	0.71	0.41	1785|51411|51429	DNM2|BIN2|SNX9	-1.3	MyList
GO Biological Processes	19	GO:2000369	regulation of clathrin-dependent endocytosis		-2.5	10	5	28162	20	423	3	0.71	0.41	1601|1785|22848	DAB2|DNM2|AAK1	-1.3	MyList
GO Biological Processes	19	GO:2000678	negative regulation of transcription regulatory region DNA binding		-2.5	10	5	28162	20	423	3	0.71	0.41	4488|6717|9421	MSX2|SRI|HAND1	-1.3	MyList
GO Biological Processes	19	GO:0046697	decidualization		-2.5	10	5	28162	20	423	3	0.71	0.41	682|5595|8614	BSG|MAPK3|STC2	-1.3	MyList
GO Biological Processes	19	GO:0071897	DNA biosynthetic process		-2.5	3	3.5	28162	198	423	9	2.1	0.7	1063|3184|3320|5478|5570|5595|10728|55505|124739	CENPF|HNRNPD|HSP90AA1|PPIA|PKIB|MAPK3|PTGES3|NOP10|USP43	-1.3	MyList
GO Biological Processes	19	GO:0009408	response to heat		-2.5	3.3	3.6	28162	162	423	8	1.9	0.66	796|818|2729|3162|3301|3320|5595|10728	CALCA|CAMK2G|GCLC|HMOX1|DNAJA1|HSP90AA1|MAPK3|PTGES3	-1.3	MyList
GO Biological Processes	19	GO:1902100	negative regulation of metaphase/anaphase transition of cell cycle		-2.5	6.5	4.3	28162	41	423	4	0.95	0.47	891|1063|5347|5885	CCNB1|CENPF|PLK1|RAD21	-1.3	MyList
GO Biological Processes	19	GO:0051693	actin filament capping		-2.5	6.5	4.3	28162	41	423	4	0.95	0.47	822|830|2934|29766	CAPG|CAPZA2|GSN|TMOD3	-1.3	MyList
GO Biological Processes	19	GO:0001654	eye development		-2.5	2.4	3.3	28162	359	423	13	3.1	0.84	468|493|1497|5954|6498|6597|6670|6909|10002|10848|23094|25932|284217	ATF4|ATP2B4|CTNS|RCN1|SKIL|SMARCA4|SP3|TBX2|NR2E3|PPP1R13L|SIPA1L3|CLIC4|LAMA1	-1.3	MyList
GO Biological Processes	19	GO:0010631	epithelial cell migration		-2.5	2.4	3.3	28162	359	423	13	3.1	0.84	493|1432|1512|2013|3162|3728|4233|4627|5547|6286|8766|10000|54443	ATP2B4|MAPK14|CTSH|EMP2|HMOX1|JUP|MET|MYH9|PRCP|S100P|RAB11A|AKT3|ANLN	-1.3	MyList
GO Biological Processes	19	GO:0003300	cardiac muscle hypertrophy		-2.5	4.2	3.8	28162	96	423	6	1.4	0.57	493|2931|4000|5058|8470|10611	ATP2B4|GSK3A|LMNA|PAK1|SORBS2|PDLIM5	-1.3	MyList
GO Biological Processes	19	GO:0019216	regulation of lipid metabolic process		-2.5	2.3	3.3	28162	402	423	14	3.3	0.87	345|948|998|2170|2222|3638|3837|5660|5978|9555|10577|29841|57104|388121	APOC3|CD36|CDC42|FABP3|FDFT1|INSIG1|KPNB1|PSAP|REST|MACROH2A1|NPC2|GRHL1|PNPLA2|TNFAIP8L3	-1.3	MyList
GO Biological Processes	19	GO:0048562	embryonic organ morphogenesis		-2.5	2.6	3.4	28162	277	423	11	2.6	0.77	1499|2778|3638|5595|6670|6909|7976|9368|9421|10194|80199	CTNNB1|GNAS|INSIG1|MAPK3|SP3|TBX2|FZD3|SLC9A3R1|HAND1|TSHZ1|FUZ	-1.3	MyList
GO Biological Processes	19	GO:0034250	positive regulation of cellular amide metabolic process		-2.5	3.3	3.6	28162	163	423	8	1.9	0.66	1938|2931|3184|5591|5595|22927|26986|54915	EEF2|GSK3A|HNRNPD|PRKDC|MAPK3|HABP4|PABPC1|YTHDF1	-1.3	MyList
GO Biological Processes	19	GO:0051170	import into nucleus		-2.5	3.3	3.6	28162	163	423	8	1.9	0.66	948|1432|3728|3837|3843|4792|10155|51366	CD36|MAPK14|JUP|KPNB1|IPO5|NFKBIA|TRIM28|UBR5	-1.3	MyList
GO Biological Processes	19	GO:2000058	regulation of ubiquitin-dependent protein catabolic process		-2.5	3.3	3.6	28162	163	423	8	1.9	0.66	1452|1459|1601|2931|5347|6599|7514|51322	CSNK1A1|CSNK2A2|DAB2|GSK3A|PLK1|SMARCC1|XPO1|WAC	-1.3	MyList
GO Biological Processes	19	GO:1904377	positive regulation of protein localization to cell periphery		-2.5	5	4	28162	67	423	5	1.2	0.53	493|3799|7430|8766|163882	ATP2B4|KIF5B|EZR|RAB11A|CNST	-1.3	MyList
GO Biological Processes	19	GO:1900076	regulation of cellular response to insulin stimulus		-2.5	5	4	28162	67	423	5	1.2	0.53	2887|2931|5058|5579|27131	GRB10|GSK3A|PAK1|PRKCB|SNX5	-1.3	MyList
GO Biological Processes	19	GO:0051310	metaphase plate congression		-2.5	5	4	28162	67	423	5	1.2	0.53	891|1062|1063|3837|8766	CCNB1|CENPE|CENPF|KPNB1|RAB11A	-1.3	MyList
GO Biological Processes	19	GO:0006687	glycosphingolipid metabolic process		-2.5	5	4	28162	67	423	5	1.2	0.53	3074|5660|6609|7357|9334	HEXB|PSAP|SMPD1|UGCG|B4GALT5	-1.3	MyList
GO Biological Processes	19	GO:1902117	positive regulation of organelle assembly		-2.5	5	4	28162	67	423	5	1.2	0.53	822|3936|5899|8655|80199	CAPG|LCP1|RALB|DYNLL1|FUZ	-1.3	MyList
GO Biological Processes	19	GO:0019079	viral genome replication		-2.5	3.6	3.7	28162	129	423	7	1.7	0.62	998|5093|5478|7153|9869|10155|26986	CDC42|PCBP1|PPIA|TOP2A|SETDB1|TRIM28|PABPC1	-1.3	MyList
GO Biological Processes	19	GO:0030838	positive regulation of actin filament polymerization		-2.5	4.1	3.8	28162	97	423	6	1.4	0.57	2934|10095|10096|10344|10788|51429	GSN|ARPC1B|ACTR3|CCL26|IQGAP2|SNX9	-1.2	MyList
GO Biological Processes	19	GO:0043502	regulation of muscle adaptation		-2.5	4.1	3.8	28162	97	423	6	1.4	0.57	493|818|2931|4000|5058|7402	ATP2B4|CAMK2G|GSK3A|LMNA|PAK1|UTRN	-1.2	MyList
GO Biological Processes	19	GO:0038093	Fc receptor signaling pathway		-2.5	2.8	3.4	28162	239	423	10	2.4	0.74	71|801|998|3320|5058|5338|5595|10095|10096|23118	ACTG1|CALM1|CDC42|HSP90AA1|PAK1|PLD2|MAPK3|ARPC1B|ACTR3|TAB2	-1.2	MyList
GO Biological Processes	19	GO:0090132	epithelium migration		-2.5	2.4	3.3	28162	362	423	13	3.1	0.84	493|1432|1512|2013|3162|3728|4233|4627|5547|6286|8766|10000|54443	ATP2B4|MAPK14|CTSH|EMP2|HMOX1|JUP|MET|MYH9|PRCP|S100P|RAB11A|AKT3|ANLN	-1.2	MyList
GO Biological Processes	19	GO:0051056	regulation of small GTPase mediated signal transduction		-2.5	2.5	3.3	28162	320	423	12	2.8	0.81	345|396|998|1785|2665|4233|9411|9886|23094|23550|51571|57186	APOC3|ARHGDIA|CDC42|DNM2|GDI2|MET|ARHGAP29|RHOBTB1|SIPA1L3|PSD4|CYRIB|RALGAPA2	-1.2	MyList
GO Biological Processes	19	GO:0050804	modulation of chemical synaptic transmission		-2.5	2.3	3.3	28162	405	423	14	3.3	0.87	468|801|808|3710|3799|5579|7533|8766|9101|27020|54915|85358|112476|729230	ATF4|CALM1|CALM3|ITPR3|KIF5B|PRKCB|YWHAH|RAB11A|USP8|NPTN|YTHDF1|SHANK3|PRRT2|CCR2	-1.2	MyList
GO Biological Processes	19	GO:1900180	regulation of protein localization to nucleus		-2.4	3.6	3.6	28162	130	423	7	1.7	0.62	948|1432|3728|3843|5347|10155|51366	CD36|MAPK14|JUP|IPO5|PLK1|TRIM28|UBR5	-1.2	MyList
GO Biological Processes	19	GO:0033048	negative regulation of mitotic sister chromatid segregation		-2.4	6.3	4.3	28162	42	423	4	0.95	0.47	891|1063|5347|5885	CCNB1|CENPF|PLK1|RAD21	-1.2	MyList
GO Biological Processes	19	GO:0033046	negative regulation of sister chromatid segregation		-2.4	6.3	4.3	28162	42	423	4	0.95	0.47	891|1063|5347|5885	CCNB1|CENPF|PLK1|RAD21	-1.2	MyList
GO Biological Processes	19	GO:2000816	negative regulation of mitotic sister chromatid separation		-2.4	6.3	4.3	28162	42	423	4	0.95	0.47	891|1063|5347|5885	CCNB1|CENPF|PLK1|RAD21	-1.2	MyList
GO Biological Processes	19	GO:0035337	fatty-acyl-CoA metabolic process		-2.4	6.3	4.3	28162	42	423	4	0.95	0.47	5538|9524|23305|51144	PPT1|TECR|ACSL6|HSD17B12	-1.2	MyList
GO Biological Processes	19	GO:0007004	telomere maintenance via telomerase		-2.4	4.9	4	28162	68	423	5	1.2	0.53	3320|5570|5595|10728|55505	HSP90AA1|PKIB|MAPK3|PTGES3|NOP10	-1.2	MyList
GO Biological Processes	19	GO:1903201	regulation of oxidative stress-induced cell death		-2.4	4.9	4	28162	68	423	5	1.2	0.53	468|4233|5478|5978|57707	ATF4|MET|PPIA|REST|MEAK7	-1.2	MyList
GO Biological Processes	19	GO:0090307	mitotic spindle assembly		-2.4	4.9	4	28162	68	423	5	1.2	0.53	3837|4605|5347|8766|9055	KPNB1|MYBL2|PLK1|RAB11A|PRC1	-1.2	MyList
GO Biological Processes	19	GO:0099177	regulation of trans-synaptic signaling		-2.4	2.3	3.2	28162	406	423	14	3.3	0.87	468|801|808|3710|3799|5579|7533|8766|9101|27020|54915|85358|112476|729230	ATF4|CALM1|CALM3|ITPR3|KIF5B|PRKCB|YWHAH|RAB11A|USP8|NPTN|YTHDF1|SHANK3|PRRT2|CCR2	-1.2	MyList
GO Biological Processes	19	GO:0150063	visual system development		-2.4	2.4	3.3	28162	363	423	13	3.1	0.84	468|493|1497|5954|6498|6597|6670|6909|10002|10848|23094|25932|284217	ATF4|ATP2B4|CTNS|RCN1|SKIL|SMARCA4|SP3|TBX2|NR2E3|PPP1R13L|SIPA1L3|CLIC4|LAMA1	-1.2	MyList
GO Biological Processes	19	GO:1904035	regulation of epithelial cell apoptotic process		-2.4	4.1	3.8	28162	98	423	6	1.4	0.57	831|2934|3162|7538|10266|27250	CAST|GSN|HMOX1|ZFP36|RAMP2|PDCD4	-1.2	MyList
GO Biological Processes	19	GO:0061640	cytoskeleton-dependent cytokinesis		-2.4	4.1	3.8	28162	98	423	6	1.4	0.57	5347|9101|10096|23157|51429|54443	PLK1|USP8|ACTR3|SEPTIN6|SNX9|ANLN	-1.2	MyList
GO Biological Processes	19	GO:0150105	protein localization to cell-cell junction		-2.4	9.5	4.8	28162	21	423	3	0.71	0.41	71|1832|7082	ACTG1|DSP|TJP1	-1.2	MyList
GO Biological Processes	19	GO:0044241	lipid digestion		-2.4	9.5	4.8	28162	21	423	3	0.71	0.41	948|1208|51474	CD36|CLPS|LIMA1	-1.2	MyList
GO Biological Processes	19	GO:0034629	cellular protein-containing complex localization		-2.4	9.5	4.8	28162	21	423	3	0.71	0.41	5899|7430|55920	RALB|EZR|RCC2	-1.2	MyList
GO Biological Processes	19	GO:0031061	negative regulation of histone methylation		-2.4	9.5	4.8	28162	21	423	3	0.71	0.41	9555|23028|55011	MACROH2A1|KDM1A|PIH1D1	-1.2	MyList
GO Biological Processes	19	GO:0010801	negative regulation of peptidyl-threonine phosphorylation		-2.4	9.5	4.8	28162	21	423	3	0.71	0.41	801|805|808	CALM1|CALM2|CALM3	-1.2	MyList
GO Biological Processes	19	GO:0036344	platelet morphogenesis		-2.4	9.5	4.8	28162	21	423	3	0.71	0.41	87|4627|5591	ACTN1|MYH9|PRKDC	-1.2	MyList
GO Biological Processes	19	GO:0010847	regulation of chromatin assembly		-2.4	9.5	4.8	28162	21	423	3	0.71	0.41	9555|9869|10155	MACROH2A1|SETDB1|TRIM28	-1.2	MyList
GO Biological Processes	19	GO:0002052	positive regulation of neuroblast proliferation		-2.4	9.5	4.8	28162	21	423	3	0.71	0.41	1499|7976|23028	CTNNB1|FZD3|KDM1A	-1.2	MyList
GO Biological Processes	19	GO:0048169	regulation of long-term neuronal synaptic plasticity		-2.4	9.5	4.8	28162	21	423	3	0.71	0.41	8766|27020|85358	RAB11A|NPTN|SHANK3	-1.2	MyList
GO Biological Processes	19	GO:2000047	regulation of cell-cell adhesion mediated by cadherin		-2.4	9.5	4.8	28162	21	423	3	0.71	0.41	4301|7082|8728	AFDN|TJP1|ADAM19	-1.2	MyList
GO Biological Processes	19	GO:0016570	histone modification		-2.4	2.2	3.2	28162	451	423	15	3.5	0.9	891|1499|5579|5595|5978|8986|9555|9869|11137|23028|51322|51366|54790|55011|58508	CCNB1|CTNNB1|PRKCB|MAPK3|REST|RPS6KA4|MACROH2A1|SETDB1|PWP1|KDM1A|WAC|UBR5|TET2|PIH1D1|KMT2C	-1.2	MyList
GO Biological Processes	19	GO:0150116	regulation of cell-substrate junction organization		-2.4	4.8	3.9	28162	69	423	5	1.2	0.53	71|8826|9748|55920|57662	ACTG1|IQGAP1|SLK|RCC2|CAMSAP3	-1.2	MyList
GO Biological Processes	19	GO:1903426	regulation of reactive oxygen species biosynthetic process		-2.4	4	3.7	28162	99	423	6	1.4	0.57	493|948|1497|1785|3320|8655	ATP2B4|CD36|CTNS|DNM2|HSP90AA1|DYNLL1	-1.2	MyList
GO Biological Processes	19	GO:0014897	striated muscle hypertrophy		-2.4	4	3.7	28162	99	423	6	1.4	0.57	493|2931|4000|5058|8470|10611	ATP2B4|GSK3A|LMNA|PAK1|SORBS2|PDLIM5	-1.2	MyList
GO Biological Processes	19	GO:0044706	multi-multicellular organism process		-2.4	2.9	3.4	28162	204	423	9	2.1	0.7	682|796|2013|3074|5595|6670|8614|10155|10266	BSG|CALCA|EMP2|HEXB|MAPK3|SP3|STC2|TRIM28|RAMP2	-1.2	MyList
GO Biological Processes	19	GO:0031503	protein-containing complex localization		-2.4	2.6	3.3	28162	283	423	11	2.6	0.77	1785|3799|5899|7430|7514|8655|8766|8943|27020|55110|55920	DNM2|KIF5B|RALB|EZR|XPO1|DYNLL1|RAB11A|AP3D1|NPTN|MAGOHB|RCC2	-1.2	MyList
GO Biological Processes	19	GO:0090130	tissue migration		-2.4	2.4	3.2	28162	367	423	13	3.1	0.84	493|1432|1512|2013|3162|3728|4233|4627|5547|6286|8766|10000|54443	ATP2B4|MAPK14|CTSH|EMP2|HMOX1|JUP|MET|MYH9|PRCP|S100P|RAB11A|AKT3|ANLN	-1.2	MyList
GO Biological Processes	19	GO:0008630	intrinsic apoptotic signaling pathway in response to DNA damage		-2.4	4	3.7	28162	100	423	6	1.4	0.57	3162|5591|6498|7178|23028|64844	HMOX1|PRKDC|SKIL|TPT1|KDM1A|MARCHF7	-1.2	MyList
GO Biological Processes	19	GO:0042157	lipoprotein metabolic process		-2.4	3.5	3.6	28162	133	423	7	1.7	0.62	345|1509|5538|7357|26090|80830|83734	APOC3|CTSD|PPT1|UGCG|ABHD12|APOL6|ATG10	-1.2	MyList
GO Biological Processes	19	GO:0032434	regulation of proteasomal ubiquitin-dependent protein catabolic process		-2.4	3.5	3.6	28162	133	423	7	1.7	0.62	1452|1601|2931|5347|6599|7514|51322	CSNK1A1|DAB2|GSK3A|PLK1|SMARCC1|XPO1|WAC	-1.2	MyList
GO Biological Processes	19	GO:0050768	negative regulation of neurogenesis		-2.4	3.5	3.6	28162	133	423	7	1.7	0.62	396|567|3418|5978|7533|29956|80031	ARHGDIA|B2M|IDH2|REST|YWHAH|CERS2|SEMA6D	-1.2	MyList
GO Biological Processes	19	GO:0045727	positive regulation of translation		-2.4	3.5	3.6	28162	133	423	7	1.7	0.62	1938|3184|5591|5595|22927|26986|54915	EEF2|HNRNPD|PRKDC|MAPK3|HABP4|PABPC1|YTHDF1	-1.2	MyList
GO Biological Processes	19	GO:0000281	mitotic cytokinesis		-2.4	4.8	3.9	28162	70	423	5	1.2	0.53	5347|9101|23157|51429|54443	PLK1|USP8|SEPTIN6|SNX9|ANLN	-1.2	MyList
GO Biological Processes	19	GO:1904427	positive regulation of calcium ion transmembrane transport		-2.4	4.8	3.9	28162	70	423	5	1.2	0.53	481|801|805|808|6717	ATP1B1|CALM1|CALM2|CALM3|SRI	-1.2	MyList
GO Biological Processes	19	GO:0046626	regulation of insulin receptor signaling pathway		-2.4	4.8	3.9	28162	70	423	5	1.2	0.53	2887|2931|5058|5579|27131	GRB10|GSK3A|PAK1|PRKCB|SNX5	-1.2	MyList
GO Biological Processes	19	GO:0006879	cellular iron ion homeostasis		-2.4	4.8	3.9	28162	70	423	5	1.2	0.53	2495|3162|6717|9550|23516	FTH1|HMOX1|SRI|ATP6V1G1|SLC39A14	-1.2	MyList
GO Biological Processes	19	GO:0046942	carboxylic acid transport		-2.4	2.6	3.3	28162	285	423	11	2.6	0.77	948|1497|3993|4036|5205|5660|6507|6520|6578|9368|55244	CD36|CTNS|LLGL2|LRP2|ATP8B1|PSAP|SLC1A3|SLC3A2|SLCO2A1|SLC9A3R1|SLC47A1	-1.2	MyList
GO Biological Processes	19	GO:0009792	embryo development ending in birth or egg hatching		-2.4	2	3.1	28162	594	423	18	4.3	0.98	891|1044|1045|1499|1999|2778|3880|4036|4627|5591|5954|6498|6670|7976|9421|10155|57662|80199	CCNB1|CDX1|CDX2|CTNNB1|ELF3|GNAS|KRT19|LRP2|MYH9|PRKDC|RCN1|SKIL|SP3|FZD3|HAND1|TRIM28|CAMSAP3|FUZ	-1.2	MyList
GO Biological Processes	19	GO:0048880	sensory system development		-2.4	2.3	3.2	28162	369	423	13	3.1	0.84	468|493|1497|5954|6498|6597|6670|6909|10002|10848|23094|25932|284217	ATF4|ATP2B4|CTNS|RCN1|SKIL|SMARCA4|SP3|TBX2|NR2E3|PPP1R13L|SIPA1L3|CLIC4|LAMA1	-1.2	MyList
GO Biological Processes	19	GO:0003018	vascular process in circulatory system		-2.4	2.7	3.3	28162	245	423	10	2.4	0.74	493|796|948|2729|2730|4036|6507|7082|9368|10266	ATP2B4|CALCA|CD36|GCLC|GCLM|LRP2|SLC1A3|TJP1|SLC9A3R1|RAMP2	-1.2	MyList
GO Biological Processes	19	GO:0016197	endosomal transport		-2.4	2.7	3.3	28162	245	423	10	2.4	0.74	1213|6643|8724|8766|8943|9779|27131|51429|51552|58533	CLTC|SNX2|SNX3|RAB11A|AP3D1|TBC1D5|SNX5|SNX9|RAB14|SNX6	-1.2	MyList
GO Biological Processes	19	GO:0070371	ERK1 and ERK2 cascade		-2.4	2.4	3.2	28162	327	423	12	2.8	0.81	948|1512|2192|5595|7049|7430|8661|9368|10344|27020|65268|388121	CD36|CTSH|FBLN1|MAPK3|TGFBR3|EZR|EIF3A|SLC9A3R1|CCL26|NPTN|WNK2|TNFAIP8L3	-1.2	MyList
GO Biological Processes	19	GO:0022030	telencephalon glial cell migration		-2.4	9.1	4.7	28162	22	423	3	0.71	0.41	3912|23224|25777	LAMB1|SYNE2|SUN2	-1.2	MyList
GO Biological Processes	19	GO:0051383	kinetochore organization		-2.4	9.1	4.7	28162	22	423	3	0.71	0.41	1062|1063|10051	CENPE|CENPF|SMC4	-1.2	MyList
GO Biological Processes	19	GO:0021801	cerebral cortex radial glia guided migration		-2.4	9.1	4.7	28162	22	423	3	0.71	0.41	3912|23224|25777	LAMB1|SYNE2|SUN2	-1.2	MyList
GO Biological Processes	19	GO:2000114	regulation of establishment of cell polarity		-2.4	9.1	4.7	28162	22	423	3	0.71	0.41	2934|51571|57698	GSN|CYRIB|SHTN1	-1.2	MyList
GO Biological Processes	19	GO:1903306	negative regulation of regulated secretory pathway		-2.4	9.1	4.7	28162	22	423	3	0.71	0.41	3162|5978|729230	HMOX1|REST|CCR2	-1.2	MyList
GO Biological Processes	19	GO:1903203	regulation of oxidative stress-induced neuron death		-2.4	9.1	4.7	28162	22	423	3	0.71	0.41	468|5978|57707	ATF4|REST|MEAK7	-1.2	MyList
GO Biological Processes	19	GO:0007063	regulation of sister chromatid cohesion		-2.4	9.1	4.7	28162	22	423	3	0.71	0.41	1499|5885|9555	CTNNB1|RAD21|MACROH2A1	-1.2	MyList
GO Biological Processes	19	GO:0010881	regulation of cardiac muscle contraction by regulation of the release of sequestered calcium ion		-2.4	9.1	4.7	28162	22	423	3	0.71	0.41	801|805|808	CALM1|CALM2|CALM3	-1.2	MyList
GO Biological Processes	19	GO:0014896	muscle hypertrophy		-2.4	4	3.7	28162	101	423	6	1.4	0.57	493|2931|4000|5058|8470|10611	ATP2B4|GSK3A|LMNA|PAK1|SORBS2|PDLIM5	-1.2	MyList
GO Biological Processes	19	GO:0051985	negative regulation of chromosome segregation		-2.4	6.1	4.1	28162	44	423	4	0.95	0.47	891|1063|5347|5885	CCNB1|CENPF|PLK1|RAD21	-1.2	MyList
GO Biological Processes	19	GO:1905819	negative regulation of chromosome separation		-2.4	6.1	4.1	28162	44	423	4	0.95	0.47	891|1063|5347|5885	CCNB1|CENPF|PLK1|RAD21	-1.2	MyList
GO Biological Processes	19	GO:1903214	regulation of protein targeting to mitochondrion		-2.4	6.1	4.1	28162	44	423	4	0.95	0.47	1459|2931|7323|93974	CSNK2A2|GSK3A|UBE2D3|ATP5IF1	-1.2	MyList
GO Biological Processes	19	GO:0060421	positive regulation of heart growth		-2.4	6.1	4.1	28162	44	423	4	0.95	0.47	891|1432|6909|7049	CCNB1|MAPK14|TBX2|TGFBR3	-1.2	MyList
GO Biological Processes	19	GO:0006479	protein methylation		-2.4	3.1	3.4	28162	170	423	8	1.9	0.66	1499|9555|9869|11137|23028|54790|55011|58508	CTNNB1|MACROH2A1|SETDB1|PWP1|KDM1A|TET2|PIH1D1|KMT2C	-1.2	MyList
GO Biological Processes	19	GO:0008213	protein alkylation		-2.4	3.1	3.4	28162	170	423	8	1.9	0.66	1499|9555|9869|11137|23028|54790|55011|58508	CTNNB1|MACROH2A1|SETDB1|PWP1|KDM1A|TET2|PIH1D1|KMT2C	-1.2	MyList
GO Biological Processes	19	GO:0033045	regulation of sister chromatid segregation		-2.4	4.7	3.8	28162	71	423	5	1.2	0.53	891|1062|1063|5347|5885	CCNB1|CENPE|CENPF|PLK1|RAD21	-1.2	MyList
GO Biological Processes	19	GO:0046700	heterocycle catabolic process		-2.4	2	3.1	28162	597	423	18	4.3	0.98	1432|2931|3148|3162|3184|3837|5141|6122|6175|7514|7538|8125|8761|11163|26986|54790|54915|55110	MAPK14|GSK3A|HMGB2|HMOX1|HNRNPD|KPNB1|PDE4A|RPL3|RPLP0|XPO1|ZFP36|ANP32A|PABPC4|NUDT4|PABPC1|TET2|YTHDF1|MAGOHB	-1.2	MyList
GO Biological Processes	19	GO:0032231	regulation of actin filament bundle assembly		-2.4	3.9	3.6	28162	102	423	6	1.4	0.57	71|998|4233|5058|7082|85358	ACTG1|CDC42|MET|PAK1|TJP1|SHANK3	-1.2	MyList
GO Biological Processes	19	GO:0046620	regulation of organ growth		-2.4	3.9	3.6	28162	102	423	6	1.4	0.57	891|1432|2931|5058|6909|7049	CCNB1|MAPK14|GSK3A|PAK1|TBX2|TGFBR3	-1.2	MyList
GO Biological Processes	19	GO:1901361	organic cyclic compound catabolic process		-2.3	2	3	28162	647	423	19	4.5	1	1432|2931|3148|3162|3184|3837|5141|6122|6175|7514|7533|7538|8125|8761|11163|26986|54790|54915|55110	MAPK14|GSK3A|HMGB2|HMOX1|HNRNPD|KPNB1|PDE4A|RPL3|RPLP0|XPO1|YWHAH|ZFP36|ANP32A|PABPC4|NUDT4|PABPC1|TET2|YTHDF1|MAGOHB	-1.2	MyList
GO Biological Processes	19	GO:0040008	regulation of growth		-2.3	2	3	28162	647	423	19	4.5	1	694|891|998|1432|1785|2803|2931|5058|5538|5591|6597|6909|7049|7430|8766|10235|56994|57698|80031	BTG1|CCNB1|CDC42|MAPK14|DNM2|GOLGA4|GSK3A|PAK1|PPT1|PRKDC|SMARCA4|TBX2|TGFBR3|EZR|RAB11A|RASGRP2|CHPT1|SHTN1|SEMA6D	-1.2	MyList
GO Biological Processes	19	GO:1903305	regulation of regulated secretory pathway		-2.3	3.4	3.5	28162	136	423	7	1.7	0.62	801|808|3162|5579|5978|8673|729230	CALM1|CALM3|HMOX1|PRKCB|REST|VAMP8|CCR2	-1.2	MyList
GO Biological Processes	19	GO:0031057	negative regulation of histone modification		-2.3	5.9	4.1	28162	45	423	4	0.95	0.47	9555|23028|51366|55011	MACROH2A1|KDM1A|UBR5|PIH1D1	-1.2	MyList
GO Biological Processes	19	GO:0033047	regulation of mitotic sister chromatid segregation		-2.3	5.9	4.1	28162	45	423	4	0.95	0.47	891|1063|5347|5885	CCNB1|CENPF|PLK1|RAD21	-1.2	MyList
GO Biological Processes	19	GO:0006509	membrane protein ectodomain proteolysis		-2.3	5.9	4.1	28162	45	423	4	0.95	0.47	4627|5774|8728|51429	MYH9|PTPN3|ADAM19|SNX9	-1.2	MyList
GO Biological Processes	19	GO:0006338	chromatin remodeling		-2.3	2.9	3.3	28162	210	423	9	2.1	0.7	5058|6597|6599|9555|9869|10155|55011|55320|55355	PAK1|SMARCA4|SMARCC1|MACROH2A1|SETDB1|TRIM28|PIH1D1|MIS18BP1|HJURP	-1.1	MyList
GO Biological Processes	19	GO:0016051	carbohydrate biosynthetic process		-2.3	2.9	3.3	28162	210	423	9	2.1	0.7	160|468|1213|2931|6888|9334|10678|23516|27232	AP2A1|ATF4|CLTC|GSK3A|TALDO1|B4GALT5|B3GNT2|SLC39A14|GNMT	-1.1	MyList
GO Biological Processes	19	GO:0044270	cellular nitrogen compound catabolic process		-2.3	2	3	28162	602	423	18	4.3	0.98	1432|2931|3148|3162|3184|3837|5141|6122|6175|7514|7538|8125|8761|11163|26986|54790|54915|55110	MAPK14|GSK3A|HMGB2|HMOX1|HNRNPD|KPNB1|PDE4A|RPL3|RPLP0|XPO1|ZFP36|ANP32A|PABPC4|NUDT4|PABPC1|TET2|YTHDF1|MAGOHB	-1.1	MyList
GO Biological Processes	19	GO:0031100	animal organ regeneration		-2.3	4.6	3.8	28162	73	423	5	1.2	0.53	1459|3162|3936|5774|7049	CSNK2A2|HMOX1|LCP1|PTPN3|TGFBR3	-1.1	MyList
GO Biological Processes	19	GO:0061387	regulation of extent of cell growth		-2.3	3.8	3.6	28162	104	423	6	1.4	0.57	1785|2803|5058|8766|57698|80031	DNM2|GOLGA4|PAK1|RAB11A|SHTN1|SEMA6D	-1.1	MyList
GO Biological Processes	19	GO:0001889	liver development		-2.3	3.4	3.5	28162	138	423	7	1.7	0.62	1459|3162|3184|4233|5774|6670|7049	CSNK2A2|HMOX1|HNRNPD|MET|PTPN3|SP3|TGFBR3	-1.1	MyList
GO Biological Processes	19	GO:0051961	negative regulation of nervous system development		-2.3	3.4	3.5	28162	138	423	7	1.7	0.62	396|567|3418|5978|7533|29956|80031	ARHGDIA|B2M|IDH2|REST|YWHAH|CERS2|SEMA6D	-1.1	MyList
GO Biological Processes	19	GO:0043268	positive regulation of potassium ion transport		-2.3	5.8	4	28162	46	423	4	0.95	0.47	481|1785|3799|65268	ATP1B1|DNM2|KIF5B|WNK2	-1.1	MyList
GO Biological Processes	19	GO:0031648	protein destabilization		-2.3	5.8	4	28162	46	423	4	0.95	0.47	1512|2934|5347|5591	CTSH|GSN|PLK1|PRKDC	-1.1	MyList
GO Biological Processes	19	GO:0099637	neurotransmitter receptor transport		-2.3	5.8	4	28162	46	423	4	0.95	0.47	1785|3799|8766|8943	DNM2|KIF5B|RAB11A|AP3D1	-1.1	MyList
GO Biological Processes	19	GO:0035329	hippo signaling		-2.3	5.8	4	28162	46	423	4	0.95	0.47	1432|7082|9867|79817	MAPK14|TJP1|PJA2|MOB3B	-1.1	MyList
GO Biological Processes	19	GO:1904018	positive regulation of vasculature development		-2.3	3	3.3	28162	175	423	8	1.9	0.66	694|1512|3162|3728|5579|7082|10000|10266	BTG1|CTSH|HMOX1|JUP|PRKCB|TJP1|AKT3|RAMP2	-1.1	MyList
GO Biological Processes	19	GO:0045766	positive regulation of angiogenesis		-2.3	3	3.3	28162	175	423	8	1.9	0.66	694|1512|3162|3728|5579|7082|10000|10266	BTG1|CTSH|HMOX1|JUP|PRKCB|TJP1|AKT3|RAMP2	-1.1	MyList
GO Biological Processes	19	GO:0030178	negative regulation of Wnt signaling pathway		-2.3	2.8	3.3	28162	213	423	9	2.1	0.7	1432|1452|1500|1601|2887|2931|9368|22881|80199	MAPK14|CSNK1A1|CTNND1|DAB2|GRB10|GSK3A|SLC9A3R1|ANKRD6|FUZ	-1.1	MyList
GO Biological Processes	19	GO:0050684	regulation of mRNA processing		-2.3	3.4	3.4	28162	139	423	7	1.7	0.62	891|5725|5978|7536|9588|10521|10768	CCNB1|PTBP1|REST|SF1|PRDX6|DDX17|AHCYL1	-1.1	MyList
GO Biological Processes	19	GO:0009100	glycoprotein metabolic process		-2.3	2.2	3.1	28162	424	423	14	3.3	0.87	1499|1514|3074|4126|4864|5046|6185|9334|9445|9528|10678|51465|54790|81618	CTNNB1|CTSL|HEXB|MANBA|NPC1|PCSK6|RPN2|B4GALT5|ITM2B|TMEM59|B3GNT2|UBE2J1|TET2|ITM2C	-1.1	MyList
GO Biological Processes	19	GO:0048167	regulation of synaptic plasticity		-2.3	3	3.3	28162	176	423	8	1.9	0.66	468|3710|7533|8766|27020|54915|85358|112476	ATF4|ITPR3|YWHAH|RAB11A|NPTN|YTHDF1|SHANK3|PRRT2	-1.1	MyList
GO Biological Processes	19	GO:0043534	blood vessel endothelial cell migration		-2.3	3	3.3	28162	176	423	8	1.9	0.66	493|1432|2013|3162|3728|4627|5547|10000	ATP2B4|MAPK14|EMP2|HMOX1|JUP|MYH9|PRCP|AKT3	-1.1	MyList
GO Biological Processes	19	GO:2000027	regulation of animal organ morphogenesis		-2.3	3	3.3	28162	176	423	8	1.9	0.66	160|161|998|1173|1213|1601|7976|22881	AP2A1|AP2A2|CDC42|AP2M1|CLTC|DAB2|FZD3|ANKRD6	-1.1	MyList
GO Biological Processes	19	GO:0061008	hepaticobiliary system development		-2.3	3.3	3.4	28162	140	423	7	1.7	0.62	1459|3162|3184|4233|5774|6670|7049	CSNK2A2|HMOX1|HNRNPD|MET|PTPN3|SP3|TGFBR3	-1.1	MyList
GO Biological Processes	19	GO:0030038	contractile actin filament bundle assembly		-2.3	3.8	3.5	28162	106	423	6	1.4	0.57	71|998|4233|5058|7082|7791	ACTG1|CDC42|MET|PAK1|TJP1|ZYX	-1.1	MyList
GO Biological Processes	19	GO:0043149	stress fiber assembly		-2.3	3.8	3.5	28162	106	423	6	1.4	0.57	71|998|4233|5058|7082|7791	ACTG1|CDC42|MET|PAK1|TJP1|ZYX	-1.1	MyList
GO Biological Processes	19	GO:0002456	T cell mediated immunity		-2.3	3.8	3.5	28162	106	423	6	1.4	0.57	567|1512|1604|2013|51571|729230	B2M|CTSH|CD55|EMP2|CYRIB|CCR2	-1.1	MyList
GO Biological Processes	19	GO:0120034	positive regulation of plasma membrane bounded cell projection assembly		-2.3	3.8	3.5	28162	106	423	6	1.4	0.57	998|1785|8655|10096|54443|80199	CDC42|DNM2|DYNLL1|ACTR3|ANLN|FUZ	-1.1	MyList
GO Biological Processes	19	GO:2001258	negative regulation of cation channel activity		-2.3	5.7	4	28162	47	423	4	0.95	0.47	801|805|808|6717	CALM1|CALM2|CALM3|SRI	-1.1	MyList
GO Biological Processes	19	GO:0031279	regulation of cyclase activity		-2.3	5.7	4	28162	47	423	4	0.95	0.47	1432|5595|10487|729230	MAPK14|MAPK3|CAP1|CCR2	-1.1	MyList
GO Biological Processes	19	GO:0045839	negative regulation of mitotic nuclear division		-2.3	5.7	4	28162	47	423	4	0.95	0.47	891|1063|5347|5885	CCNB1|CENPF|PLK1|RAD21	-1.1	MyList
GO Biological Processes	19	GO:0034260	negative regulation of GTPase activity		-2.3	5.7	4	28162	47	423	4	0.95	0.47	3843|8826|10788|55920	IPO5|IQGAP1|IQGAP2|RCC2	-1.1	MyList
GO Biological Processes	19	GO:0032365	intracellular lipid transport		-2.3	5.7	4	28162	47	423	4	0.95	0.47	2170|4864|10577|81537	FABP3|NPC1|NPC2|SGPP1	-1.1	MyList
GO Biological Processes	19	GO:0031952	regulation of protein autophosphorylation		-2.3	5.7	4	28162	47	423	4	0.95	0.47	801|805|808|8826	CALM1|CALM2|CALM3|IQGAP1	-1.1	MyList
GO Biological Processes	19	GO:0007628	adult walking behavior		-2.3	8.3	4.4	28162	24	423	3	0.71	0.41	1497|4864|26090	CTNS|NPC1|ABHD12	-1.1	MyList
GO Biological Processes	19	GO:1903901	negative regulation of viral life cycle		-2.3	8.3	4.4	28162	24	423	3	0.71	0.41	2934|5478|8724	GSN|PPIA|SNX3	-1.1	MyList
GO Biological Processes	19	GO:0061436	establishment of skin barrier		-2.3	8.3	4.4	28162	24	423	3	0.71	0.41	4233|7357|29841	MET|UGCG|GRHL1	-1.1	MyList
GO Biological Processes	19	GO:2001257	regulation of cation channel activity		-2.3	3	3.3	28162	177	423	8	1.9	0.66	801|805|808|3799|6717|79026|85358|729230	CALM1|CALM2|CALM3|KIF5B|SRI|AHNAK|SHANK3|CCR2	-1.1	MyList
GO Biological Processes	19	GO:0008217	regulation of blood pressure		-2.3	3	3.3	28162	177	423	8	1.9	0.66	796|2013|2028|2931|3162|5547|10266|27131	CALCA|EMP2|ENPEP|GSK3A|HMOX1|PRCP|RAMP2|SNX5	-1.1	MyList
GO Biological Processes	19	GO:0071346	cellular response to interferon-gamma		-2.3	3	3.3	28162	177	423	8	1.9	0.66	567|818|998|2934|3799|7791|10096|10344	B2M|CAMK2G|CDC42|GSN|KIF5B|ZYX|ACTR3|CCL26	-1.1	MyList
GO Biological Processes	19	GO:0007565	female pregnancy		-2.3	3	3.3	28162	177	423	8	1.9	0.66	682|796|2013|5595|6670|8614|10155|10266	BSG|CALCA|EMP2|MAPK3|SP3|STC2|TRIM28|RAMP2	-1.1	MyList
GO Biological Processes	19	GO:0050678	regulation of epithelial cell proliferation		-2.3	2.3	3.1	28162	383	423	13	3.1	0.84	567|998|3148|3162|3912|3915|5591|5796|7049|7538|10000|10344|93974	B2M|CDC42|HMGB2|HMOX1|LAMB1|LAMC1|PRKDC|PTPRK|TGFBR3|ZFP36|AKT3|CCL26|ATP5IF1	-1.1	MyList
GO Biological Processes	19	GO:0099504	synaptic vesicle cycle		-2.2	3	3.3	28162	178	423	8	1.9	0.66	801|808|1785|5338|5579|8871|8943|112476	CALM1|CALM3|DNM2|PLD2|PRKCB|SYNJ2|AP3D1|PRRT2	-1.1	MyList
GO Biological Processes	19	GO:0035304	regulation of protein dephosphorylation		-2.2	3.3	3.4	28162	142	423	7	1.7	0.62	801|805|808|4659|5478|5725|6609	CALM1|CALM2|CALM3|PPP1R12A|PPIA|PTBP1|SMPD1	-1.1	MyList
GO Biological Processes	19	GO:0019439	aromatic compound catabolic process		-2.2	2	2.9	28162	614	423	18	4.3	0.98	1432|2931|3148|3162|3184|3837|5141|6122|6175|7514|7538|8125|8761|11163|26986|54790|54915|55110	MAPK14|GSK3A|HMGB2|HMOX1|HNRNPD|KPNB1|PDE4A|RPL3|RPLP0|XPO1|ZFP36|ANP32A|PABPC4|NUDT4|PABPC1|TET2|YTHDF1|MAGOHB	-1.1	MyList
GO Biological Processes	19	GO:0043330	response to exogenous dsRNA		-2.2	5.5	3.9	28162	48	423	4	0.95	0.47	4792|5595|5899|6520	NFKBIA|MAPK3|RALB|SLC3A2	-1.1	MyList
GO Biological Processes	19	GO:0046461	neutral lipid catabolic process		-2.2	5.5	3.9	28162	48	423	4	0.95	0.47	345|2170|26090|57104	APOC3|FABP3|ABHD12|PNPLA2	-1.1	MyList
GO Biological Processes	19	GO:0060425	lung morphogenesis		-2.2	5.5	3.9	28162	48	423	4	0.95	0.47	998|1512|5595|284217	CDC42|CTSH|MAPK3|LAMA1	-1.1	MyList
GO Biological Processes	19	GO:0051293	establishment of spindle localization		-2.2	5.5	3.9	28162	48	423	4	0.95	0.47	3837|3993|4627|5347	KPNB1|LLGL2|MYH9|PLK1	-1.1	MyList
GO Biological Processes	19	GO:0046464	acylglycerol catabolic process		-2.2	5.5	3.9	28162	48	423	4	0.95	0.47	345|2170|26090|57104	APOC3|FABP3|ABHD12|PNPLA2	-1.1	MyList
GO Biological Processes	19	GO:0090090	negative regulation of canonical Wnt signaling pathway		-2.2	3	3.3	28162	179	423	8	1.9	0.66	1432|1452|1500|1601|2931|9368|22881|80199	MAPK14|CSNK1A1|CTNND1|DAB2|GSK3A|SLC9A3R1|ANKRD6|FUZ	-1.1	MyList
GO Biological Processes	19	GO:0070482	response to oxygen levels		-2.2	2.2	3	28162	385	423	13	3.1	0.84	81|468|481|571|891|3162|4000|5058|5978|7049|8614|9550|10266	ACTN4|ATF4|ATP1B1|BACH1|CCNB1|HMOX1|LMNA|PAK1|REST|TGFBR3|STC2|ATP6V1G1|RAMP2	-1.1	MyList
GO Biological Processes	19	GO:0001523	retinoid metabolic process		-2.2	3.7	3.5	28162	108	423	6	1.4	0.57	345|1208|4036|5947|53630|57104	APOC3|CLPS|LRP2|RBP1|BCO1|PNPLA2	-1.1	MyList
GO Biological Processes	19	GO:0048598	embryonic morphogenesis		-2.2	2	2.9	28162	569	423	17	4	0.95	1499|1847|2778|3638|3912|4036|4488|5595|6670|6909|7976|9368|9421|9555|10155|10194|80199	CTNNB1|DUSP5|GNAS|INSIG1|LAMB1|LRP2|MSX2|MAPK3|SP3|TBX2|FZD3|SLC9A3R1|HAND1|MACROH2A1|TRIM28|TSHZ1|FUZ	-1.1	MyList
GO Biological Processes	19	GO:0031345	negative regulation of cell projection organization		-2.2	3	3.3	28162	180	423	8	1.9	0.66	396|567|1785|2931|7533|29956|80031|81618	ARHGDIA|B2M|DNM2|GSK3A|YWHAH|CERS2|SEMA6D|ITM2C	-1.1	MyList
GO Biological Processes	19	GO:0008211	glucocorticoid metabolic process		-2.2	8	4.3	28162	25	423	3	0.71	0.41	3284|5978|7533	HSD3B2|REST|YWHAH	-1.1	MyList
GO Biological Processes	19	GO:0035336	long-chain fatty-acyl-CoA metabolic process		-2.2	8	4.3	28162	25	423	3	0.71	0.41	9524|23305|51144	TECR|ACSL6|HSD17B12	-1.1	MyList
GO Biological Processes	19	GO:1990776	response to angiotensin		-2.2	8	4.3	28162	25	423	3	0.71	0.41	760|8826|10768	CA2|IQGAP1|AHCYL1	-1.1	MyList
GO Biological Processes	19	GO:1990000	amyloid fibril formation		-2.2	8	4.3	28162	25	423	3	0.71	0.41	567|948|2934	B2M|CD36|GSN	-1.1	MyList
GO Biological Processes	19	GO:0090659	walking behavior		-2.2	8	4.3	28162	25	423	3	0.71	0.41	1497|4864|26090	CTNS|NPC1|ABHD12	-1.1	MyList
GO Biological Processes	19	GO:1902914	regulation of protein polyubiquitination		-2.2	8	4.3	28162	25	423	3	0.71	0.41	5478|51366|64844	PPIA|UBR5|MARCHF7	-1.1	MyList
GO Biological Processes	19	GO:0071514	genetic imprinting		-2.2	8	4.3	28162	25	423	3	0.71	0.41	2778|2931|10155	GNAS|GSK3A|TRIM28	-1.1	MyList
GO Biological Processes	19	GO:0031664	regulation of lipopolysaccharide-mediated signaling pathway		-2.2	8	4.3	28162	25	423	3	0.71	0.41	948|1604|59307	CD36|CD55|SIGIRR	-1.1	MyList
GO Biological Processes	19	GO:0055013	cardiac muscle cell development		-2.2	4.3	3.6	28162	77	423	5	1.2	0.53	891|2931|5058|8470|10611	CCNB1|GSK3A|PAK1|SORBS2|PDLIM5	-1.1	MyList
GO Biological Processes	19	GO:1902414	protein localization to cell junction		-2.2	3.7	3.4	28162	109	423	6	1.4	0.57	71|1832|3799|7082|8766|27020	ACTG1|DSP|KIF5B|TJP1|RAB11A|NPTN	-1.1	MyList
GO Biological Processes	19	GO:0030301	cholesterol transport		-2.2	3.7	3.4	28162	109	423	6	1.4	0.57	345|948|4792|4864|10577|51474	APOC3|CD36|NFKBIA|NPC1|NPC2|LIMA1	-1.1	MyList
GO Biological Processes	19	GO:0007088	regulation of mitotic nuclear division		-2.2	3.7	3.4	28162	109	423	6	1.4	0.57	891|998|1063|4288|5347|5885	CCNB1|CDC42|CENPF|MKI67|PLK1|RAD21	-1.1	MyList
GO Biological Processes	19	GO:0043090	amino acid import		-2.2	5.4	3.8	28162	49	423	4	0.95	0.47	6507|6520|9368|55244	SLC1A3|SLC3A2|SLC9A3R1|SLC47A1	-1.1	MyList
GO Biological Processes	19	GO:0006654	phosphatidic acid biosynthetic process		-2.2	5.4	3.8	28162	49	423	4	0.95	0.47	5338|10555|63874|254531	PLD2|AGPAT2|ABHD4|LPCAT4	-1.1	MyList
GO Biological Processes	19	GO:0060043	regulation of cardiac muscle cell proliferation		-2.2	5.4	3.8	28162	49	423	4	0.95	0.47	891|1432|6909|7049	CCNB1|MAPK14|TBX2|TGFBR3	-1.1	MyList
GO Biological Processes	19	GO:2000146	negative regulation of cell motility		-2.2	2.3	3	28162	345	423	12	2.8	0.81	493|2192|3162|3418|3728|4301|5796|9368|25932|29956|80031|80199	ATP2B4|FBLN1|HMOX1|IDH2|JUP|AFDN|PTPRK|SLC9A3R1|CLIC4|CERS2|SEMA6D|FUZ	-1	MyList
GO Biological Processes	19	GO:0070373	negative regulation of ERK1 and ERK2 cascade		-2.2	4.3	3.6	28162	78	423	5	1.2	0.53	2192|7430|8661|9368|65268	FBLN1|EZR|EIF3A|SLC9A3R1|WNK2	-1	MyList
GO Biological Processes	19	GO:0008277	regulation of G protein-coupled receptor signaling pathway		-2.2	3.2	3.3	28162	145	423	7	1.7	0.62	493|801|1785|2931|4233|10266|23516	ATP2B4|CALM1|DNM2|GSK3A|MET|RAMP2|SLC39A14	-1	MyList
GO Biological Processes	19	GO:0009743	response to carbohydrate		-2.2	2.7	3.1	28162	222	423	9	2.1	0.7	2730|3799|5579|6597|6717|8655|23516|26056|55011	GCLM|KIF5B|PRKCB|SMARCA4|SRI|DYNLL1|SLC39A14|RAB11FIP5|PIH1D1	-1	MyList
GO Biological Processes	19	GO:0033002	muscle cell proliferation		-2.2	2.7	3.1	28162	222	423	9	2.1	0.7	891|1432|1499|3162|5058|5591|6909|7049|27250	CCNB1|MAPK14|CTNNB1|HMOX1|PAK1|PRKDC|TBX2|TGFBR3|PDCD4	-1	MyList
GO Biological Processes	19	GO:0038066	p38MAPK cascade		-2.2	5.3	3.8	28162	50	423	4	0.95	0.47	1432|7430|7538|9867	MAPK14|EZR|ZFP36|PJA2	-1	MyList
GO Biological Processes	19	GO:2000179	positive regulation of neural precursor cell proliferation		-2.2	5.3	3.8	28162	50	423	4	0.95	0.47	1499|4036|7976|23028	CTNNB1|LRP2|FZD3|KDM1A	-1	MyList
GO Biological Processes	19	GO:0001913	T cell mediated cytotoxicity		-2.2	5.3	3.8	28162	50	423	4	0.95	0.47	567|1512|2013|51571	B2M|CTSH|EMP2|CYRIB	-1	MyList
GO Biological Processes	19	GO:0009395	phospholipid catabolic process		-2.2	5.3	3.8	28162	50	423	4	0.95	0.47	6609|9588|26090|56261	SMPD1|PRDX6|ABHD12|GPCPD1	-1	MyList
GO Biological Processes	19	GO:0001672	regulation of chromatin assembly or disassembly		-2.2	7.7	4.2	28162	26	423	3	0.71	0.41	9555|9869|10155	MACROH2A1|SETDB1|TRIM28	-1	MyList
GO Biological Processes	19	GO:0036475	neuron death in response to oxidative stress		-2.2	7.7	4.2	28162	26	423	3	0.71	0.41	468|5978|57707	ATF4|REST|MEAK7	-1	MyList
GO Biological Processes	19	GO:0033561	regulation of water loss via skin		-2.2	7.7	4.2	28162	26	423	3	0.71	0.41	4233|7357|29841	MET|UGCG|GRHL1	-1	MyList
GO Biological Processes	19	GO:1904353	regulation of telomere capping		-2.2	7.7	4.2	28162	26	423	3	0.71	0.41	3184|5570|5595	HNRNPD|PKIB|MAPK3	-1	MyList
GO Biological Processes	19	GO:0051016	barbed-end actin filament capping		-2.2	7.7	4.2	28162	26	423	3	0.71	0.41	822|830|2934	CAPG|CAPZA2|GSN	-1	MyList
GO Biological Processes	19	GO:0010561	negative regulation of glycoprotein biosynthetic process		-2.2	7.7	4.2	28162	26	423	3	0.71	0.41	9445|9528|81618	ITM2B|TMEM59|ITM2C	-1	MyList
GO Biological Processes	19	GO:0043414	macromolecule methylation		-2.2	2.4	3	28162	305	423	11	2.6	0.77	1499|2778|2931|9555|9869|10155|11137|23028|54790|55011|58508	CTNNB1|GNAS|GSK3A|MACROH2A1|SETDB1|TRIM28|PWP1|KDM1A|TET2|PIH1D1|KMT2C	-1	MyList
GO Biological Processes	19	GO:0031397	negative regulation of protein ubiquitination		-2.2	4.2	3.5	28162	79	423	5	1.2	0.53	3301|5478|10625|51366|64844	DNAJA1|PPIA|IVNS1ABP|UBR5|MARCHF7	-1	MyList
GO Biological Processes	19	GO:0000271	polysaccharide biosynthetic process		-2.2	4.2	3.5	28162	79	423	5	1.2	0.53	160|1213|2931|9334|10678	AP2A1|CLTC|GSK3A|B4GALT5|B3GNT2	-1	MyList
GO Biological Processes	19	GO:0016126	sterol biosynthetic process		-2.2	4.2	3.5	28162	79	423	5	1.2	0.53	1727|2222|3638|3837|11161	CYB5R3|FDFT1|INSIG1|KPNB1|ERG28	-1	MyList
GO Biological Processes	19	GO:0090398	cellular senescence		-2.2	4.2	3.5	28162	79	423	5	1.2	0.53	567|1432|5591|6909|10000	B2M|MAPK14|PRKDC|TBX2|AKT3	-1	MyList
GO Biological Processes	19	GO:0010498	proteasomal protein catabolic process		-2.2	2.1	2.9	28162	483	423	15	3.5	0.9	891|997|1452|1499|1601|2931|5347|6599|7323|7514|11059|51322|51465|64844|161582	CCNB1|CDC34|CSNK1A1|CTNNB1|DAB2|GSK3A|PLK1|SMARCC1|UBE2D3|XPO1|WWP1|WAC|UBE2J1|MARCHF7|DNAAF4	-1	MyList
GO Biological Processes	19	GO:0022612	gland morphogenesis		-2.2	3.6	3.4	28162	112	423	6	1.4	0.57	998|1999|6909|7430|9368|284217	CDC42|ELF3|TBX2|EZR|SLC9A3R1|LAMA1	-1	MyList
GO Biological Processes	19	GO:0050920	regulation of chemotaxis		-2.2	2.7	3.1	28162	224	423	9	2.1	0.7	4233|5595|10344|51571|54915|57402|57509|80031|729230	MET|MAPK3|CCL26|CYRIB|YTHDF1|S100A14|MTUS1|SEMA6D|CCR2	-1	MyList
GO Biological Processes	19	GO:1901990	regulation of mitotic cell cycle phase transition		-2.2	2.1	2.9	28162	439	423	14	3.3	0.87	891|1062|1063|3320|5347|5591|5885|7846|8655|8766|10806|29766|54443|55920	CCNB1|CENPE|CENPF|HSP90AA1|PLK1|PRKDC|RAD21|TUBA1A|DYNLL1|RAB11A|SDCCAG8|TMOD3|ANLN|RCC2	-1	MyList
GO Biological Processes	19	GO:0070372	regulation of ERK1 and ERK2 cascade		-2.1	2.4	3	28162	307	423	11	2.6	0.77	948|2192|5595|7049|7430|8661|9368|10344|27020|65268|388121	CD36|FBLN1|MAPK3|TGFBR3|EZR|EIF3A|SLC9A3R1|CCL26|NPTN|WNK2|TNFAIP8L3	-1	MyList
GO Biological Processes	19	GO:0060326	cell chemotaxis		-2.1	2.4	3	28162	307	423	11	2.6	0.77	682|796|3148|4233|5478|5595|10344|51411|57402|57509|729230	BSG|CALCA|HMGB2|MET|PPIA|MAPK3|CCL26|BIN2|S100A14|MTUS1|CCR2	-1	MyList
GO Biological Processes	19	GO:0045445	myoblast differentiation		-2.1	4.2	3.5	28162	80	423	5	1.2	0.53	694|1432|5978|6909|10521	BTG1|MAPK14|REST|TBX2|DDX17	-1	MyList
GO Biological Processes	19	GO:0001892	embryonic placenta development		-2.1	4.2	3.5	28162	80	423	5	1.2	0.53	1045|3880|6670|9421|10155	CDX2|KRT19|SP3|HAND1|TRIM28	-1	MyList
GO Biological Processes	19	GO:0010833	telomere maintenance via telomere lengthening		-2.1	4.2	3.5	28162	80	423	5	1.2	0.53	3320|5570|5595|10728|55505	HSP90AA1|PKIB|MAPK3|PTGES3|NOP10	-1	MyList
GO Biological Processes	19	GO:1903900	regulation of viral life cycle		-2.1	3.1	3.2	28162	148	423	7	1.7	0.62	2934|5478|7153|8724|9869|10155|26986	GSN|PPIA|TOP2A|SNX3|SETDB1|TRIM28|PABPC1	-1	MyList
GO Biological Processes	19	GO:0043277	apoptotic cell clearance		-2.1	5.2	3.7	28162	51	423	4	0.95	0.47	948|4240|9886|51552	CD36|MFGE8|RHOBTB1|RAB14	-1	MyList
GO Biological Processes	19	GO:0046473	phosphatidic acid metabolic process		-2.1	5.2	3.7	28162	51	423	4	0.95	0.47	5338|10555|63874|254531	PLD2|AGPAT2|ABHD4|LPCAT4	-1	MyList
GO Biological Processes	19	GO:2000677	regulation of transcription regulatory region DNA binding		-2.1	5.2	3.7	28162	51	423	4	0.95	0.47	1499|4488|6717|9421	CTNNB1|MSX2|SRI|HAND1	-1	MyList
GO Biological Processes	19	GO:0007219	Notch signaling pathway		-2.1	2.9	3.1	28162	186	423	8	1.9	0.66	1999|3880|3993|4792|6909|8470|22848|64065	ELF3|KRT19|LLGL2|NFKBIA|TBX2|SORBS2|AAK1|PERP	-1	MyList
GO Biological Processes	19	GO:0009749	response to glucose		-2.1	2.9	3.1	28162	186	423	8	1.9	0.66	2730|3799|6597|6717|8655|23516|26056|55011	GCLM|KIF5B|SMARCA4|SRI|DYNLL1|SLC39A14|RAB11FIP5|PIH1D1	-1	MyList
GO Biological Processes	19	GO:0050792	regulation of viral process		-2.1	2.9	3.1	28162	186	423	8	1.9	0.66	2934|5478|7153|7538|8724|9869|10155|26986	GSN|PPIA|TOP2A|ZFP36|SNX3|SETDB1|TRIM28|PABPC1	-1	MyList
GO Biological Processes	19	GO:0060562	epithelial tube morphogenesis		-2.1	2.4	3	28162	309	423	11	2.6	0.77	1499|1512|4036|4233|5058|6909|7976|9421|25932|80199|284217	CTNNB1|CTSH|LRP2|MET|PAK1|TBX2|FZD3|HAND1|CLIC4|FUZ|LAMA1	-1	MyList
GO Biological Processes	19	GO:0072384	organelle transport along microtubule		-2.1	4.1	3.5	28162	81	423	5	1.2	0.53	998|3799|8943|23224|25777	CDC42|KIF5B|AP3D1|SYNE2|SUN2	-0.99	MyList
GO Biological Processes	19	GO:1903533	regulation of protein targeting		-2.1	4.1	3.5	28162	81	423	5	1.2	0.53	1459|2931|5058|7323|93974	CSNK2A2|GSK3A|PAK1|UBE2D3|ATP5IF1	-0.99	MyList
GO Biological Processes	19	GO:0010971	positive regulation of G2/M transition of mitotic cell cycle		-2.1	7.4	4.1	28162	27	423	3	0.71	0.41	891|8766|55920	CCNB1|RAB11A|RCC2	-0.99	MyList
GO Biological Processes	19	GO:0016101	diterpenoid metabolic process		-2.1	3.5	3.3	28162	114	423	6	1.4	0.57	345|1208|4036|5947|53630|57104	APOC3|CLPS|LRP2|RBP1|BCO1|PNPLA2	-0.99	MyList
GO Biological Processes	19	GO:0007204	positive regulation of cytosolic calcium ion concentration		-2.1	2.4	3	28162	310	423	11	2.6	0.77	493|796|801|805|808|948|1604|3710|6717|27020|729230	ATP2B4|CALCA|CALM1|CALM2|CALM3|CD36|CD55|ITPR3|SRI|NPTN|CCR2	-0.99	MyList
GO Biological Processes	19	GO:0014888	striated muscle adaptation		-2.1	5.1	3.7	28162	52	423	4	0.95	0.47	493|818|2934|4000	ATP2B4|CAMK2G|GSN|LMNA	-0.98	MyList
GO Biological Processes	19	GO:0045010	actin nucleation		-2.1	5.1	3.7	28162	52	423	4	0.95	0.47	2934|10095|10096|10788	GSN|ARPC1B|ACTR3|IQGAP2	-0.98	MyList
GO Biological Processes	19	GO:0061014	positive regulation of mRNA catabolic process		-2.1	5.1	3.7	28162	52	423	4	0.95	0.47	3184|7538|26986|54915	HNRNPD|ZFP36|PABPC1|YTHDF1	-0.98	MyList
GO Biological Processes	19	GO:0048255	mRNA stabilization		-2.1	5.1	3.7	28162	52	423	4	0.95	0.47	1432|3184|7538|26986	MAPK14|HNRNPD|ZFP36|PABPC1	-0.98	MyList
GO Biological Processes	19	GO:0043488	regulation of mRNA stability		-2.1	2.8	3.1	28162	188	423	8	1.9	0.66	1432|3184|7514|7538|8125|8761|26986|54915	MAPK14|HNRNPD|XPO1|ZFP36|ANP32A|PABPC4|PABPC1|YTHDF1	-0.98	MyList
GO Biological Processes	19	GO:1903510	mucopolysaccharide metabolic process		-2.1	3.5	3.3	28162	115	423	6	1.4	0.57	160|1213|2799|3074|9334|10678	AP2A1|CLTC|GNS|HEXB|B4GALT5|B3GNT2	-0.97	MyList
GO Biological Processes	19	GO:0071277	cellular response to calcium ion		-2.1	4.1	3.4	28162	82	423	5	1.2	0.53	6609|8826|10235|25932|29957	SMPD1|IQGAP1|RASGRP2|CLIC4|SLC25A24	-0.97	MyList
GO Biological Processes	19	GO:1901137	carbohydrate derivative biosynthetic process		-2.1	1.8	2.8	28162	684	423	19	4.5	1	160|353|1213|1499|4864|5538|6185|7357|9334|9445|9524|9528|10678|23305|51144|51465|54790|55577|81618	AP2A1|APRT|CLTC|CTNNB1|NPC1|PPT1|RPN2|UGCG|B4GALT5|ITM2B|TECR|TMEM59|B3GNT2|ACSL6|HSD17B12|UBE2J1|TET2|NAGK|ITM2C	-0.97	MyList
GO Biological Processes	19	GO:0007080	mitotic metaphase plate congression		-2.1	5	3.6	28162	53	423	4	0.95	0.47	891|1062|3837|8766	CCNB1|CENPE|KPNB1|RAB11A	-0.96	MyList
GO Biological Processes	19	GO:0035384	thioester biosynthetic process		-2.1	5	3.6	28162	53	423	4	0.95	0.47	5538|9524|23305|51144	PPT1|TECR|ACSL6|HSD17B12	-0.96	MyList
GO Biological Processes	19	GO:0071616	acyl-CoA biosynthetic process		-2.1	5	3.6	28162	53	423	4	0.95	0.47	5538|9524|23305|51144	PPT1|TECR|ACSL6|HSD17B12	-0.96	MyList
GO Biological Processes	19	GO:0010524	positive regulation of calcium ion transport into cytosol		-2.1	5	3.6	28162	53	423	4	0.95	0.47	801|805|808|6717	CALM1|CALM2|CALM3|SRI	-0.96	MyList
GO Biological Processes	19	GO:0090151	establishment of protein localization to mitochondrial membrane		-2.1	5	3.6	28162	53	423	4	0.95	0.47	801|808|3320|7533	CALM1|CALM3|HSP90AA1|YWHAH	-0.96	MyList
GO Biological Processes	19	GO:0061028	establishment of endothelial barrier		-2.1	5	3.6	28162	53	423	4	0.95	0.47	4301|4659|7082|7430	AFDN|PPP1R12A|TJP1|EZR	-0.96	MyList
GO Biological Processes	19	GO:0051146	striated muscle cell differentiation		-2.1	2.5	3	28162	271	423	10	2.4	0.74	688|891|1432|2931|3880|4627|5058|8470|10611|29766	KLF5|CCNB1|MAPK14|GSK3A|KRT19|MYH9|PAK1|SORBS2|PDLIM5|TMOD3	-0.96	MyList
GO Biological Processes	19	GO:0043506	regulation of JUN kinase activity		-2.1	4	3.4	28162	83	423	5	1.2	0.53	3301|5058|27250|64853|84451	DNAJA1|PAK1|PDCD4|AIDA|MAP3K21	-0.96	MyList
GO Biological Processes	19	GO:0045069	regulation of viral genome replication		-2.1	4	3.4	28162	83	423	5	1.2	0.53	5478|7153|9869|10155|26986	PPIA|TOP2A|SETDB1|TRIM28|PABPC1	-0.96	MyList
GO Biological Processes	19	GO:0010039	response to iron ion		-2.1	7.1	4	28162	28	423	3	0.71	0.41	567|891|3162	B2M|CCNB1|HMOX1	-0.96	MyList
GO Biological Processes	19	GO:0001893	maternal placenta development		-2.1	7.1	4	28162	28	423	3	0.71	0.41	682|5595|8614	BSG|MAPK3|STC2	-0.96	MyList
GO Biological Processes	19	GO:0006694	steroid biosynthetic process		-2.1	2.8	3.1	28162	191	423	8	1.9	0.66	1727|2222|3284|3638|3837|5978|11161|51144	CYB5R3|FDFT1|HSD3B2|INSIG1|KPNB1|REST|ERG28|HSD17B12	-0.95	MyList
GO Biological Processes	19	GO:0009746	response to hexose		-2.1	2.8	3.1	28162	191	423	8	1.9	0.66	2730|3799|6597|6717|8655|23516|26056|55011	GCLM|KIF5B|SMARCA4|SRI|DYNLL1|SLC39A14|RAB11FIP5|PIH1D1	-0.95	MyList
GO Biological Processes	19	GO:0050821	protein stabilization		-2.1	2.8	3.1	28162	191	423	8	1.9	0.66	481|1500|3320|3920|10728|22848|51327|64844	ATP1B1|CTNND1|HSP90AA1|LAMP2|PTGES3|AAK1|AHSP|MARCHF7	-0.95	MyList
GO Biological Processes	19	GO:0042593	glucose homeostasis		-2.1	2.6	3	28162	231	423	9	2.1	0.7	2730|3799|5547|6597|6717|8655|23516|26056|55011	GCLM|KIF5B|PRCP|SMARCA4|SRI|DYNLL1|SLC39A14|RAB11FIP5|PIH1D1	-0.95	MyList
GO Biological Processes	19	GO:0071826	ribonucleoprotein complex subunit organization		-2.1	2.6	3	28162	231	423	9	2.1	0.7	3320|3799|5591|6122|6175|7536|8661|10728|55011	HSP90AA1|KIF5B|PRKDC|RPL3|RPLP0|SF1|EIF3A|PTGES3|PIH1D1	-0.95	MyList
GO Biological Processes	19	GO:0032259	methylation		-2.1	2.2	2.9	28162	359	423	12	2.8	0.81	1499|2778|2931|9555|9869|10155|11137|23028|27232|54790|55011|58508	CTNNB1|GNAS|GSK3A|MACROH2A1|SETDB1|TRIM28|PWP1|KDM1A|GNMT|TET2|PIH1D1|KMT2C	-0.95	MyList
GO Biological Processes	19	GO:0042475	odontogenesis of dentin-containing tooth		-2.1	4	3.4	28162	84	423	5	1.2	0.53	682|760|1747|9421|64065	BSG|CA2|DLX3|HAND1|PERP	-0.94	MyList
GO Biological Processes	19	GO:0036293	response to decreased oxygen levels		-2.1	2.2	2.9	28162	360	423	12	2.8	0.81	81|468|481|571|891|3162|4000|5058|5978|7049|8614|10266	ACTN4|ATF4|ATP1B1|BACH1|CCNB1|HMOX1|LMNA|PAK1|REST|TGFBR3|STC2|RAMP2	-0.94	MyList
GO Biological Processes	19	GO:0006813	potassium ion transport		-2.1	2.6	3	28162	232	423	9	2.1	0.7	468|479|481|967|1785|3799|6507|51719|65268	ATF4|ATP12A|ATP1B1|CD63|DNM2|KIF5B|SLC1A3|CAB39|WNK2	-0.94	MyList
GO Biological Processes	19	GO:0033500	carbohydrate homeostasis		-2.1	2.6	3	28162	232	423	9	2.1	0.7	2730|3799|5547|6597|6717|8655|23516|26056|55011	GCLM|KIF5B|PRCP|SMARCA4|SRI|DYNLL1|SLC39A14|RAB11FIP5|PIH1D1	-0.94	MyList
GO Biological Processes	19	GO:0043331	response to dsRNA		-2.1	4.9	3.6	28162	54	423	4	0.95	0.47	4792|5595|5899|6520	NFKBIA|MAPK3|RALB|SLC3A2	-0.94	MyList
GO Biological Processes	19	GO:0051784	negative regulation of nuclear division		-2.1	4.9	3.6	28162	54	423	4	0.95	0.47	891|1063|5347|5885	CCNB1|CENPF|PLK1|RAD21	-0.94	MyList
GO Biological Processes	19	GO:0046622	positive regulation of organ growth		-2.1	4.9	3.6	28162	54	423	4	0.95	0.47	891|1432|6909|7049	CCNB1|MAPK14|TBX2|TGFBR3	-0.94	MyList
GO Biological Processes	19	GO:0086002	cardiac muscle cell action potential involved in contraction		-2.1	4.9	3.6	28162	54	423	4	0.95	0.47	1832|3728|5318|10052	DSP|JUP|PKP2|GJC1	-0.94	MyList
GO Biological Processes	19	GO:1905515	non-motile cilium assembly		-2.1	4.9	3.6	28162	54	423	4	0.95	0.47	1785|8655|9857|80199	DNM2|DYNLL1|CEP350|FUZ	-0.94	MyList
GO Biological Processes	19	GO:0031667	response to nutrient levels		-2.1	2.1	2.8	28162	451	423	14	3.3	0.87	468|1208|1938|2730|2934|3162|3920|5595|5899|7538|8614|9779|9869|57707	ATF4|CLPS|EEF2|GCLM|GSN|HMOX1|LAMP2|MAPK3|RALB|ZFP36|STC2|TBC1D5|SETDB1|MEAK7	-0.94	MyList
GO Biological Processes	19	GO:0030509	BMP signaling pathway		-2.1	3	3.1	28162	154	423	7	1.7	0.62	4036|5046|5595|6498|7049|7323|27250	LRP2|PCSK6|MAPK3|SKIL|TGFBR3|UBE2D3|PDCD4	-0.94	MyList
GO Biological Processes	19	GO:0021537	telencephalon development		-2	2.6	3	28162	233	423	9	2.1	0.7	493|1459|3284|3799|3912|23028|23224|25777|85358	ATP2B4|CSNK2A2|HSD3B2|KIF5B|LAMB1|KDM1A|SYNE2|SUN2|SHANK3	-0.93	MyList
GO Biological Processes	19	GO:0000187	activation of MAPK activity		-2	3	3.1	28162	155	423	7	1.7	0.62	1432|1847|1849|5478|5595|23118|84451	MAPK14|DUSP5|DUSP7|PPIA|MAPK3|TAB2|MAP3K21	-0.92	MyList
GO Biological Processes	19	GO:0046434	organophosphate catabolic process		-2	3	3.1	28162	155	423	7	1.7	0.62	5141|6609|8871|9588|11163|26090|56261	PDE4A|SMPD1|SYNJ2|PRDX6|NUDT4|ABHD12|GPCPD1	-0.92	MyList
GO Biological Processes	19	GO:0019915	lipid storage		-2	3.9	3.3	28162	85	423	5	1.2	0.53	948|3074|4792|57104|114885	CD36|HEXB|NFKBIA|PNPLA2|OSBPL11	-0.92	MyList
GO Biological Processes	19	GO:1903846	positive regulation of cellular response to transforming growth factor beta stimulus		-2	6.9	3.9	28162	29	423	3	0.71	0.41	1601|7049|54778	DAB2|TGFBR3|RNF111	-0.92	MyList
GO Biological Processes	19	GO:1903019	negative regulation of glycoprotein metabolic process		-2	6.9	3.9	28162	29	423	3	0.71	0.41	9445|9528|81618	ITM2B|TMEM59|ITM2C	-0.92	MyList
GO Biological Processes	19	GO:0010592	positive regulation of lamellipodium assembly		-2	6.9	3.9	28162	29	423	3	0.71	0.41	998|1785|10096	CDC42|DNM2|ACTR3	-0.92	MyList
GO Biological Processes	19	GO:0021799	cerebral cortex radially oriented cell migration		-2	6.9	3.9	28162	29	423	3	0.71	0.41	3912|23224|25777	LAMB1|SYNE2|SUN2	-0.92	MyList
GO Biological Processes	19	GO:0030511	positive regulation of transforming growth factor beta receptor signaling pathway		-2	6.9	3.9	28162	29	423	3	0.71	0.41	1601|7049|54778	DAB2|TGFBR3|RNF111	-0.92	MyList
GO Biological Processes	19	GO:0035066	positive regulation of histone acetylation		-2	6.9	3.9	28162	29	423	3	0.71	0.41	5595|8986|55011	MAPK3|RPS6KA4|PIH1D1	-0.92	MyList
GO Biological Processes	19	GO:1904019	epithelial cell apoptotic process		-2	3.4	3.2	28162	119	423	6	1.4	0.57	831|2934|3162|7538|10266|27250	CAST|GSN|HMOX1|ZFP36|RAMP2|PDCD4	-0.92	MyList
GO Biological Processes	19	GO:0051452	intracellular pH reduction		-2	4.8	3.5	28162	55	423	4	0.95	0.47	760|5538|9550|25932	CA2|PPT1|ATP6V1G1|CLIC4	-0.92	MyList
GO Biological Processes	19	GO:0016233	telomere capping		-2	4.8	3.5	28162	55	423	4	0.95	0.47	3184|5570|5591|5595	HNRNPD|PKIB|PRKDC|MAPK3	-0.92	MyList
GO Biological Processes	19	GO:0001558	regulation of cell growth		-2	2.1	2.8	28162	409	423	13	3.1	0.84	694|998|1785|2803|2931|5058|5538|6597|8766|10235|56994|57698|80031	BTG1|CDC42|DNM2|GOLGA4|GSK3A|PAK1|PPT1|SMARCA4|RAB11A|RASGRP2|CHPT1|SHTN1|SEMA6D	-0.91	MyList
GO Biological Processes	19	GO:0006457	protein folding		-2	2.5	2.9	28162	235	423	9	2.1	0.7	567|1459|2783|3301|3320|5478|6902|10728|51327	B2M|CSNK2A2|GNB2|DNAJA1|HSP90AA1|PPIA|TBCA|PTGES3|AHSP	-0.91	MyList
GO Biological Processes	19	GO:0009416	response to light stimulus		-2	2.3	2.9	28162	320	423	11	2.6	0.77	468|801|1497|1785|2063|5796|6609|7398|10002|23028|27020	ATF4|CALM1|CTNS|DNM2|NR2F6|PTPRK|SMPD1|USP1|NR2E3|KDM1A|NPTN	-0.91	MyList
GO Biological Processes	19	GO:1901379	regulation of potassium ion transmembrane transport		-2	3.9	3.3	28162	86	423	5	1.2	0.53	481|967|1785|51719|65268	ATP1B1|CD63|DNM2|CAB39|WNK2	-0.91	MyList
GO Biological Processes	19	GO:0051346	negative regulation of hydrolase activity		-2	2	2.8	28162	456	423	14	3.3	0.87	345|831|1476|3843|5269|8826|10788|23516|55011|55920|57662|63898|93974|163882	APOC3|CAST|CSTB|IPO5|SERPINB6|IQGAP1|IQGAP2|SLC39A14|PIH1D1|RCC2|CAMSAP3|SH2D4A|ATP5IF1|CNST	-0.91	MyList
GO Biological Processes	19	GO:0010508	positive regulation of autophagy		-2	3.3	3.2	28162	120	423	6	1.4	0.57	2931|3162|5595|5899|9528|51322	GSK3A|HMOX1|MAPK3|RALB|TMEM59|WAC	-0.91	MyList
GO Biological Processes	19	GO:0010970	transport along microtubule		-2	3	3.1	28162	157	423	7	1.7	0.62	998|3799|8655|8943|23224|25777|57662	CDC42|KIF5B|DYNLL1|AP3D1|SYNE2|SUN2|CAMSAP3	-0.9	MyList
GO Biological Processes	19	GO:0034508	centromere complex assembly		-2	4.8	3.5	28162	56	423	4	0.95	0.47	1062|1063|55320|55355	CENPE|CENPF|MIS18BP1|HJURP	-0.9	MyList
GO Biological Processes	19	GO:0010883	regulation of lipid storage		-2	4.8	3.5	28162	56	423	4	0.95	0.47	948|4792|57104|114885	CD36|NFKBIA|PNPLA2|OSBPL11	-0.9	MyList
GO Biological Processes	19	GO:0010559	regulation of glycoprotein biosynthetic process		-2	4.8	3.5	28162	56	423	4	0.95	0.47	1499|9445|9528|81618	CTNNB1|ITM2B|TMEM59|ITM2C	-0.9	MyList
GO Biological Processes	19	GO:0050708	regulation of protein secretion		-2	2.4	2.9	28162	279	423	10	2.4	0.74	3418|3710|3799|3993|5478|5978|6717|7430|8655|26056	IDH2|ITPR3|KIF5B|LLGL2|PPIA|REST|SRI|EZR|DYNLL1|RAB11FIP5	-0.89	MyList
KEGG Pathway	24	hsa04142	Lysosome		-13	10	13	28162	123	423	19	4.5	1	967|1213|1497|1508|1509|1512|1514|2799|3074|3920|4126|4864|5538|5660|6609|8763|8943|10577|23062	CD63|CLTC|CTNS|CTSB|CTSD|CTSH|CTSL|GNS|HEXB|LAMP2|MANBA|NPC1|PPT1|PSAP|SMPD1|CD164|AP3D1|NPC2|GGA2	-11	MyList
KEGG Pathway	24	ko04142	Lysosome		-13	10	13	28162	123	423	19	4.5	1	967|1213|1497|1508|1509|1512|1514|2799|3074|3920|4126|4864|5538|5660|6609|8763|8943|10577|23062	CD63|CLTC|CTNS|CTSB|CTSD|CTSH|CTSL|GNS|HEXB|LAMP2|MANBA|NPC1|PPT1|PSAP|SMPD1|CD164|AP3D1|NPC2|GGA2	-11	MyList
KEGG Pathway	24	ko04144	Endocytosis		-13	6.4	11	28162	260	423	25	5.9	1.1	160|161|830|998|1173|1213|1601|1785|3799|4233|5338|5878|6643|8724|8766|8853|9101|10095|11059|23550|26056|27131|29924|56904|58533	AP2A1|AP2A2|CAPZA2|CDC42|AP2M1|CLTC|DAB2|DNM2|KIF5B|MET|PLD2|RAB5C|SNX2|SNX3|RAB11A|ASAP2|USP8|ARPC1B|WWP1|PSD4|RAB11FIP5|SNX5|EPN1|SH3GLB2|SNX6	-9.7	MyList
KEGG Pathway	24	hsa04144	Endocytosis		-13	6.4	11	28162	260	423	25	5.9	1.1	160|161|830|998|1173|1213|1601|1785|3799|4233|5338|5878|6643|8724|8766|8853|9101|10095|11059|23550|26056|27131|29924|56904|58533	AP2A1|AP2A2|CAPZA2|CDC42|AP2M1|CLTC|DAB2|DNM2|KIF5B|MET|PLD2|RAB5C|SNX2|SNX3|RAB11A|ASAP2|USP8|ARPC1B|WWP1|PSD4|RAB11FIP5|SNX5|EPN1|SH3GLB2|SNX6	-9.7	MyList
KEGG Pathway	24	hsa04520	Adherens junction		-11	13	13	28162	72	423	14	3.3	0.87	71|81|87|998|1459|1499|1500|4233|4301|5595|5792|7082|8826|83439	ACTG1|ACTN4|ACTN1|CDC42|CSNK2A2|CTNNB1|CTNND1|MET|AFDN|MAPK3|PTPRF|TJP1|IQGAP1|TCF7L1	-8.7	MyList
KEGG Pathway	24	ko04520	Adherens junction		-11	13	13	28162	72	423	14	3.3	0.87	71|81|87|998|1459|1499|1500|4233|4301|5595|5792|7082|8826|83439	ACTG1|ACTN4|ACTN1|CDC42|CSNK2A2|CTNNB1|CTNND1|MET|AFDN|MAPK3|PTPRF|TJP1|IQGAP1|TCF7L1	-8.7	MyList
KEGG Pathway	24	ko05205	Proteoglycans in cancer		-9.5	6.2	9.2	28162	203	423	19	4.5	1	71|818|967|998|1432|1499|1514|2317|3710|4233|4659|5058|5579|5595|7430|7976|8826|10000|27250	ACTG1|CAMK2G|CD63|CDC42|MAPK14|CTNNB1|CTSL|FLNB|ITPR3|MET|PPP1R12A|PAK1|PRKCB|MAPK3|EZR|FZD3|IQGAP1|AKT3|PDCD4	-6.9	MyList
KEGG Pathway	24	hsa05205	Proteoglycans in cancer		-9	5.8	8.8	28162	218	423	19	4.5	1	71|818|967|998|1432|1499|1514|2317|3710|4233|4659|5058|5579|5595|7430|7976|8826|10000|27250	ACTG1|CAMK2G|CD63|CDC42|MAPK14|CTNNB1|CTSL|FLNB|ITPR3|MET|PPP1R12A|PAK1|PRKCB|MAPK3|EZR|FZD3|IQGAP1|AKT3|PDCD4	-6.4	MyList
KEGG Pathway	24	hsa04510	Focal adhesion		-8.8	6	8.8	28162	199	423	18	4.3	0.98	71|81|87|998|1499|2317|3912|3915|4233|4659|5058|5579|5595|7094|7791|10000|10627|284217	ACTG1|ACTN4|ACTN1|CDC42|CTNNB1|FLNB|LAMB1|LAMC1|MET|PPP1R12A|PAK1|PRKCB|MAPK3|TLN1|ZYX|AKT3|MYL12A|LAMA1	-6.3	MyList
KEGG Pathway	24	ko04510	Focal adhesion		-8.8	6	8.8	28162	199	423	18	4.3	0.98	71|81|87|998|1499|2317|3912|3915|4233|4659|5058|5579|5595|7094|7791|10000|10627|284217	ACTG1|ACTN4|ACTN1|CDC42|CTNNB1|FLNB|LAMB1|LAMC1|MET|PPP1R12A|PAK1|PRKCB|MAPK3|TLN1|ZYX|AKT3|MYL12A|LAMA1	-6.3	MyList
KEGG Pathway	24	ko04015	Rap1 signaling pathway		-8.5	5.7	8.5	28162	210	423	18	4.3	0.98	71|801|805|808|998|1432|1499|1500|2778|4233|4301|5579|5595|5899|7094|10000|10235|23094	ACTG1|CALM1|CALM2|CALM3|CDC42|MAPK14|CTNNB1|CTNND1|GNAS|MET|AFDN|PRKCB|MAPK3|RALB|TLN1|AKT3|RASGRP2|SIPA1L3	-6	MyList
KEGG Pathway	24	hsa04015	Rap1 signaling pathway		-7.9	5.3	8	28162	228	423	18	4.3	0.98	71|801|805|808|998|1432|1499|1500|2778|4233|4301|5579|5595|5899|7094|10000|10235|23094	ACTG1|CALM1|CALM2|CALM3|CDC42|MAPK14|CTNNB1|CTNND1|GNAS|MET|AFDN|PRKCB|MAPK3|RALB|TLN1|AKT3|RASGRP2|SIPA1L3	-5.5	MyList
KEGG Pathway	24	hsa04912	GnRH signaling pathway		-7.9	8.7	9.1	28162	92	423	12	2.8	0.81	468|801|805|808|818|998|1432|2778|3710|5338|5579|5595	ATF4|CALM1|CALM2|CALM3|CAMK2G|CDC42|MAPK14|GNAS|ITPR3|PLD2|PRKCB|MAPK3	-5.5	MyList
KEGG Pathway	24	ko04912	GnRH signaling pathway		-7.9	8.7	9.1	28162	92	423	12	2.8	0.81	468|801|805|808|818|998|1432|2778|3710|5338|5579|5595	ATF4|CALM1|CALM2|CALM3|CAMK2G|CDC42|MAPK14|GNAS|ITPR3|PLD2|PRKCB|MAPK3	-5.5	MyList
KEGG Pathway	24	hsa04216	Ferroptosis		-7.6	13	10	28162	46	423	9	2.1	0.7	682|2495|2729|2730|3162|5093|6520|23305|23516	BSG|FTH1|GCLC|GCLM|HMOX1|PCBP1|SLC3A2|ACSL6|SLC39A14	-5.3	MyList
KEGG Pathway	24	ko04961	Endocrine and other factor-regulated calcium reabsorption		-7.5	13	10	28162	47	423	9	2.1	0.7	160|161|481|1173|1213|1785|2778|5579|8766	AP2A1|AP2A2|ATP1B1|AP2M1|CLTC|DNM2|GNAS|PRKCB|RAB11A	-5.2	MyList
KEGG Pathway	24	hsa04530	Tight junction		-7.3	5.9	7.9	28162	170	423	15	3.5	0.9	71|81|87|998|3993|4301|4627|7082|7430|7846|9368|10096|10627|57644|84790	ACTG1|ACTN4|ACTN1|CDC42|LLGL2|AFDN|MYH9|TJP1|EZR|TUBA1A|SLC9A3R1|ACTR3|MYL12A|MYH7B|TUBA1C	-5.1	MyList
KEGG Pathway	24	ko04530	Tight junction		-7.3	5.9	7.9	28162	170	423	15	3.5	0.9	71|81|87|998|3993|4301|4627|7082|7430|7846|9368|10096|10627|57644|84790	ACTG1|ACTN4|ACTN1|CDC42|LLGL2|AFDN|MYH9|TJP1|EZR|TUBA1A|SLC9A3R1|ACTR3|MYL12A|MYH7B|TUBA1C	-5.1	MyList
KEGG Pathway	24	hsa04961	Endocrine and other factor-regulated calcium reabsorption		-7.3	12	9.6	28162	50	423	9	2.1	0.7	160|161|481|1173|1213|1785|2778|5579|8766	AP2A1|AP2A2|ATP1B1|AP2M1|CLTC|DNM2|GNAS|PRKCB|RAB11A	-5	MyList
KEGG Pathway	24	ko04728	Dopaminergic synapse		-7.1	6.7	8	28162	130	423	13	3.1	0.84	468|801|805|808|818|1432|2778|2783|2931|3710|3799|5579|10000	ATF4|CALM1|CALM2|CALM3|CAMK2G|MAPK14|GNAS|GNB2|GSK3A|ITPR3|KIF5B|PRKCB|AKT3	-4.9	MyList
KEGG Pathway	24	hsa04728	Dopaminergic synapse		-7	6.6	7.9	28162	132	423	13	3.1	0.84	468|801|805|808|818|1432|2778|2783|2931|3710|3799|5579|10000	ATF4|CALM1|CALM2|CALM3|CAMK2G|MAPK14|GNAS|GNB2|GSK3A|ITPR3|KIF5B|PRKCB|AKT3	-4.8	MyList
KEGG Pathway	24	ko04216	Ferroptosis		-6.9	13	9.6	28162	40	423	8	1.9	0.66	2495|2729|2730|3162|5093|6520|23305|23516	FTH1|GCLC|GCLM|HMOX1|PCBP1|SLC3A2|ACSL6|SLC39A14	-4.8	MyList
KEGG Pathway	24	ko04210	Apoptosis		-6.7	6.3	7.7	28162	138	423	13	3.1	0.84	71|468|1508|1509|1512|1514|3710|4000|4792|5595|7846|10000|84790	ACTG1|ATF4|CTSB|CTSD|CTSH|CTSL|ITPR3|LMNA|NFKBIA|MAPK3|TUBA1A|AKT3|TUBA1C	-4.7	MyList
KEGG Pathway	24	hsa04210	Apoptosis		-6.7	6.3	7.7	28162	138	423	13	3.1	0.84	71|468|1508|1509|1512|1514|3710|4000|4792|5595|7846|10000|84790	ACTG1|ATF4|CTSB|CTSD|CTSH|CTSL|ITPR3|LMNA|NFKBIA|MAPK3|TUBA1A|AKT3|TUBA1C	-4.7	MyList
KEGG Pathway	24	ko04971	Gastric acid secretion		-6.7	8.9	8.4	28162	75	423	10	2.4	0.74	481|760|801|805|808|818|2778|3710|5579|7430	ATP1B1|CA2|CALM1|CALM2|CALM3|CAMK2G|GNAS|ITPR3|PRKCB|EZR	-4.7	MyList
KEGG Pathway	24	hsa04971	Gastric acid secretion		-6.7	8.8	8.4	28162	76	423	10	2.4	0.74	481|760|801|805|808|818|2778|3710|5579|7430	ATP1B1|CA2|CALM1|CALM2|CALM3|CAMK2G|GNAS|ITPR3|PRKCB|EZR	-4.6	MyList
KEGG Pathway	24	ko04024	cAMP signaling pathway		-6.4	5	7.1	28162	198	423	15	3.5	0.9	481|493|801|805|808|818|2778|4301|4659|4792|5058|5141|5338|5595|10000	ATP1B1|ATP2B4|CALM1|CALM2|CALM3|CAMK2G|GNAS|AFDN|PPP1R12A|NFKBIA|PAK1|PDE4A|PLD2|MAPK3|AKT3	-4.4	MyList
KEGG Pathway	24	hsa04925	aldosterone synthesis and secretion		-6.4	7.2	7.7	28162	102	423	11	2.6	0.77	468|481|493|801|805|808|818|2778|3284|3710|5579	ATF4|ATP1B1|ATP2B4|CALM1|CALM2|CALM3|CAMK2G|GNAS|HSD3B2|ITPR3|PRKCB	-4.4	MyList
KEGG Pathway	24	ko04810	Regulation of actin cytoskeleton		-6.1	4.7	6.7	28162	212	423	15	3.5	0.9	71|81|87|998|2934|4627|4659|5058|5595|7430|8826|10095|10627|10788|81624	ACTG1|ACTN4|ACTN1|CDC42|GSN|MYH9|PPP1R12A|PAK1|MAPK3|EZR|IQGAP1|ARPC1B|MYL12A|IQGAP2|DIAPH3	-4.1	MyList
KEGG Pathway	24	hsa04810	Regulation of actin cytoskeleton		-6.1	4.7	6.7	28162	212	423	15	3.5	0.9	71|81|87|998|2934|4627|4659|5058|5595|7430|8826|10095|10627|10788|81624	ACTG1|ACTN4|ACTN1|CDC42|GSN|MYH9|PPP1R12A|PAK1|MAPK3|EZR|IQGAP1|ARPC1B|MYL12A|IQGAP2|DIAPH3	-4.1	MyList
KEGG Pathway	24	ko04666	Fc gamma R-mediated phagocytosis		-5.9	7.3	7.5	28162	91	423	10	2.4	0.74	998|1785|2934|5058|5338|5579|5595|8853|10000|10095	CDC42|DNM2|GSN|PAK1|PLD2|PRKCB|MAPK3|ASAP2|AKT3|ARPC1B	-4	MyList
KEGG Pathway	24	hsa04666	Fc gamma R-mediated phagocytosis		-5.9	7.3	7.5	28162	91	423	10	2.4	0.74	998|1785|2934|5058|5338|5579|5595|8853|10000|10095	CDC42|DNM2|GSN|PAK1|PLD2|PRKCB|MAPK3|ASAP2|AKT3|ARPC1B	-4	MyList
KEGG Pathway	24	ko04670	Leukocyte transendothelial migration		-5.9	6.4	7.2	28162	114	423	11	2.6	0.77	71|81|87|998|1432|1499|1500|4301|5579|7430|10627	ACTG1|ACTN4|ACTN1|CDC42|MAPK14|CTNNB1|CTNND1|AFDN|PRKCB|EZR|MYL12A	-4	MyList
KEGG Pathway	24	hsa04670	Leukocyte transendothelial migration		-5.9	6.4	7.2	28162	114	423	11	2.6	0.77	71|81|87|998|1432|1499|1500|4301|5579|7430|10627	ACTG1|ACTN4|ACTN1|CDC42|MAPK14|CTNNB1|CTNND1|AFDN|PRKCB|EZR|MYL12A	-4	MyList
KEGG Pathway	24	ko05130	Pathogenic Escherichia coli infection		-5.8	9.7	8	28162	55	423	8	1.9	0.66	71|998|1499|7430|7846|10095|84617|84790	ACTG1|CDC42|CTNNB1|EZR|TUBA1A|ARPC1B|TUBB6|TUBA1C	-3.9	MyList
KEGG Pathway	24	hsa05130	Pathogenic Escherichia coli infection		-5.8	9.7	8	28162	55	423	8	1.9	0.66	71|998|1499|7430|7846|10095|84617|84790	ACTG1|CDC42|CTNNB1|EZR|TUBA1A|ARPC1B|TUBB6|TUBA1C	-3.9	MyList
KEGG Pathway	24	hsa04722	Neurotrophin signaling pathway		-5.7	6.2	7	28162	119	423	11	2.6	0.77	396|468|801|805|808|818|998|1432|4792|5595|10000	ARHGDIA|ATF4|CALM1|CALM2|CALM3|CAMK2G|CDC42|MAPK14|NFKBIA|MAPK3|AKT3	-3.8	MyList
KEGG Pathway	24	ko04722	Neurotrophin signaling pathway		-5.7	6.2	7	28162	119	423	11	2.6	0.77	396|468|801|805|808|818|998|1432|4792|5595|10000	ARHGDIA|ATF4|CALM1|CALM2|CALM3|CAMK2G|CDC42|MAPK14|NFKBIA|MAPK3|AKT3	-3.8	MyList
KEGG Pathway	24	hsa04024	cAMP signaling pathway		-5.7	4.4	6.4	28162	226	423	15	3.5	0.9	481|493|801|805|808|818|2778|4301|4659|4792|5058|5141|5338|5595|10000	ATP1B1|ATP2B4|CALM1|CALM2|CALM3|CAMK2G|GNAS|AFDN|PPP1R12A|NFKBIA|PAK1|PDE4A|PLD2|MAPK3|AKT3	-3.8	MyList
KEGG Pathway	24	ko04261	Adrenergic signaling in cardiomyocytes		-5.7	5.5	6.8	28162	144	423	12	2.8	0.81	468|481|493|801|805|808|818|1432|2778|4634|5595|10000	ATF4|ATP1B1|ATP2B4|CALM1|CALM2|CALM3|CAMK2G|MAPK14|GNAS|MYL3|MAPK3|AKT3	-3.8	MyList
KEGG Pathway	24	hsa04261	Adrenergic signaling in cardiomyocytes		-5.6	5.4	6.7	28162	147	423	12	2.8	0.81	468|481|493|801|805|808|818|1432|2778|4634|5595|10000	ATF4|ATP1B1|ATP2B4|CALM1|CALM2|CALM3|CAMK2G|MAPK14|GNAS|MYL3|MAPK3|AKT3	-3.8	MyList
KEGG Pathway	24	hsa04916	Melanogenesis		-5.5	6.6	7	28162	101	423	10	2.4	0.74	801|805|808|818|1499|2778|5579|5595|7976|83439	CALM1|CALM2|CALM3|CAMK2G|CTNNB1|GNAS|PRKCB|MAPK3|FZD3|TCF7L1	-3.7	MyList
KEGG Pathway	24	ko04916	Melanogenesis		-5.5	6.6	7	28162	101	423	10	2.4	0.74	801|805|808|818|1499|2778|5579|5595|7976|83439	CALM1|CALM2|CALM3|CAMK2G|CTNNB1|GNAS|PRKCB|MAPK3|FZD3|TCF7L1	-3.7	MyList
KEGG Pathway	24	ko04925	Aldosterone synthesis and secretion		-5.4	7.3	7.1	28162	82	423	9	2.1	0.7	468|801|805|808|818|2778|3284|3710|5579	ATF4|CALM1|CALM2|CALM3|CAMK2G|GNAS|HSD3B2|ITPR3|PRKCB	-3.6	MyList
KEGG Pathway	24	hsa04611	Platelet activation		-5.3	5.6	6.5	28162	130	423	11	2.6	0.77	71|1432|2778|3710|4659|5595|7094|8673|10000|10235|10627	ACTG1|MAPK14|GNAS|ITPR3|PPP1R12A|MAPK3|TLN1|VAMP8|AKT3|RASGRP2|MYL12A	-3.5	MyList
KEGG Pathway	24	ko04720	Long-term potentiation		-5.1	7.9	7	28162	67	423	8	1.9	0.66	468|801|805|808|818|3710|5579|5595	ATF4|CALM1|CALM2|CALM3|CAMK2G|ITPR3|PRKCB|MAPK3	-3.4	MyList
KEGG Pathway	24	hsa04720	Long-term potentiation		-5.1	7.9	7	28162	67	423	8	1.9	0.66	468|801|805|808|818|3710|5579|5595	ATF4|CALM1|CALM2|CALM3|CAMK2G|ITPR3|PRKCB|MAPK3	-3.4	MyList
KEGG Pathway	24	hsa04014	Ras signaling pathway		-5	3.9	5.7	28162	259	423	15	3.5	0.9	801|805|808|998|2783|4233|4301|5058|5338|5579|5595|5878|5899|10000|10235	CALM1|CALM2|CALM3|CDC42|GNB2|MET|AFDN|PAK1|PLD2|PRKCB|MAPK3|RAB5C|RALB|AKT3|RASGRP2	-3.2	MyList
KEGG Pathway	24	hsa05132	Salmonella infection		-4.9	6.3	6.4	28162	95	423	9	2.1	0.7	71|998|1432|2317|4627|5595|7082|10095|57644	ACTG1|CDC42|MAPK14|FLNB|MYH9|MAPK3|TJP1|ARPC1B|MYH7B	-3.1	MyList
KEGG Pathway	24	hsa04915	Estrogen signaling pathway		-4.9	5	6	28162	146	423	11	2.6	0.77	468|801|805|808|1509|2778|3320|3710|3880|5595|10000	ATF4|CALM1|CALM2|CALM3|CTSD|GNAS|HSP90AA1|ITPR3|KRT19|MAPK3|AKT3	-3.1	MyList
KEGG Pathway	24	ko05146	Amoebiasis		-4.8	6.2	6.4	28162	96	423	9	2.1	0.7	81|87|2778|3912|3915|5269|5579|5878|284217	ACTN4|ACTN1|GNAS|LAMB1|LAMC1|SERPINB6|PRKCB|RAB5C|LAMA1	-3.1	MyList
KEGG Pathway	24	ko04915	Estrogen signaling pathway		-4.8	6.1	6.3	28162	98	423	9	2.1	0.7	468|801|805|808|2778|3320|3710|5595|10000	ATF4|CALM1|CALM2|CALM3|GNAS|HSP90AA1|ITPR3|MAPK3|AKT3	-3	MyList
KEGG Pathway	24	ko04114	Oocyte meiosis		-4.7	5.4	6	28162	124	423	10	2.4	0.74	801|805|808|818|891|3710|5347|5595|7533|9748	CALM1|CALM2|CALM3|CAMK2G|CCNB1|ITPR3|PLK1|MAPK3|YWHAH|SLK	-3	MyList
KEGG Pathway	24	hsa04114	Oocyte meiosis		-4.7	5.4	6	28162	124	423	10	2.4	0.74	801|805|808|818|891|3710|5347|5595|7533|9748	CALM1|CALM2|CALM3|CAMK2G|CCNB1|ITPR3|PLK1|MAPK3|YWHAH|SLK	-3	MyList
KEGG Pathway	24	ko05100	Bacterial invasion of epithelial cells		-4.7	7	6.5	28162	76	423	8	1.9	0.66	71|998|1213|1499|1785|4233|10095|23157	ACTG1|CDC42|CLTC|CTNNB1|DNM2|MET|ARPC1B|SEPTIN6	-3	MyList
KEGG Pathway	24	ko04921	Oxytocin signaling pathway		-4.7	4.8	5.8	28162	152	423	11	2.6	0.77	71|801|805|808|818|1938|2778|3710|4659|5579|5595	ACTG1|CALM1|CALM2|CALM3|CAMK2G|EEF2|GNAS|ITPR3|PPP1R12A|PRKCB|MAPK3	-3	MyList
KEGG Pathway	24	hsa04713	circadian entrainment		-4.7	6	6.2	28162	100	423	9	2.1	0.7	801|805|808|818|2778|2783|3710|5579|5595	CALM1|CALM2|CALM3|CAMK2G|GNAS|GNB2|ITPR3|PRKCB|MAPK3	-3	MyList
KEGG Pathway	24	hsa04550	Signaling pathways regulating pluripotency of stem cells		-4.7	4.8	5.8	28162	153	423	11	2.6	0.77	1432|1499|2617|5595|5978|6498|7976|9421|9869|10000|83439	MAPK14|CTNNB1|GARS1|MAPK3|REST|SKIL|FZD3|HAND1|SETDB1|AKT3|TCF7L1	-3	MyList
KEGG Pathway	24	hsa04921	Oxytocin signaling pathway		-4.5	4.5	5.6	28162	161	423	11	2.6	0.77	71|801|805|808|818|1938|2778|3710|4659|5579|5595	ACTG1|CALM1|CALM2|CALM3|CAMK2G|EEF2|GNAS|ITPR3|PPP1R12A|PRKCB|MAPK3	-2.8	MyList
KEGG Pathway	24	hsa05200	Pathways in cancer		-4.5	3	5	28162	395	423	18	4.3	0.98	998|1499|2778|2783|3320|3728|3912|3915|4233|4792|5579|5595|5899|7976|10000|10235|83439|284217	CDC42|CTNNB1|GNAS|GNB2|HSP90AA1|JUP|LAMB1|LAMC1|MET|NFKBIA|PRKCB|MAPK3|RALB|FZD3|AKT3|RASGRP2|TCF7L1|LAMA1	-2.8	MyList
KEGG Pathway	24	hsa05146	Amoebiasis		-4.5	5.6	5.9	28162	107	423	9	2.1	0.7	81|87|2778|3912|3915|5269|5579|5878|284217	ACTN4|ACTN1|GNAS|LAMB1|LAMC1|SERPINB6|PRKCB|RAB5C|LAMA1	-2.8	MyList
KEGG Pathway	24	hsa05100	Bacterial invasion of epithelial cells		-4.4	6.3	6	28162	85	423	8	1.9	0.66	71|998|1213|1499|1785|4233|10095|23157	ACTG1|CDC42|CLTC|CTNNB1|DNM2|MET|ARPC1B|SEPTIN6	-2.7	MyList
KEGG Pathway	24	ko05132	Salmonella infection		-4.3	6.2	6	28162	86	423	8	1.9	0.66	71|998|1432|2317|4627|5595|7082|10095	ACTG1|CDC42|MAPK14|FLNB|MYH9|MAPK3|TJP1|ARPC1B	-2.7	MyList
KEGG Pathway	24	hsa05214	Glioma		-4.3	7.3	6.2	28162	64	423	7	1.7	0.62	801|805|808|818|5579|5595|10000	CALM1|CALM2|CALM3|CAMK2G|PRKCB|MAPK3|AKT3	-2.7	MyList
KEGG Pathway	24	ko05214	Glioma		-4.3	7.3	6.2	28162	64	423	7	1.7	0.62	801|805|808|818|5579|5595|10000	CALM1|CALM2|CALM3|CAMK2G|PRKCB|MAPK3|AKT3	-2.7	MyList
KEGG Pathway	24	ko04540	Gap junction		-4.3	6.1	5.9	28162	88	423	8	1.9	0.66	2778|3710|5579|5595|7082|7846|84617|84790	GNAS|ITPR3|PRKCB|MAPK3|TJP1|TUBA1A|TUBB6|TUBA1C	-2.6	MyList
KEGG Pathway	24	hsa04540	Gap junction		-4.3	6.1	5.9	28162	88	423	8	1.9	0.66	2778|3710|5579|5595|7082|7846|84617|84790	GNAS|ITPR3|PRKCB|MAPK3|TJP1|TUBA1A|TUBB6|TUBA1C	-2.6	MyList
[truncated: 115 more rows]

## Sheet: EPI sh346 VS shscramble UP
Category	CategoryID	GO	Description	PARENT_GO	LogP	Enrichment	Z-score	#TotalGeneInLibrary	#GeneInGO	#GeneInHitList	#GeneInGOAndHitList	%InGO	STDV %InGO	GeneID	Hits	Log(q-value)	GeneList
[truncated: 497 more rows]

[truncated: 3 more sheets: EPI sh346 VS shscramble DOWN, PrE sh346 VS shscramble UP, PrE sh346 VS shscramble DOWN]
